# Supplementary material for: Hamiltonian engineering of spin-orbit–coupled fermions in a Wannier-Stark optical lattice clock
Source: Sci Adv. 2022 Oct 12;8(41):eadc9242. doi: 10.1126/sciadv.adc9242 (PMC9555777; doi:10.1126/sciadv.adc9242)
Supplement: Supplementary file 2 — Data file S1 [file sciadv.adc9242_data_file_s1.zip]

Archive with 60 entries (55 files):
- data_ScienceAdvances/
- __MACOSX/._data_ScienceAdvances
- data_ScienceAdvances/zero_shift/
- __MACOSX/data_ScienceAdvances/._zero_shift
- data_ScienceAdvances/rabi_spectroscopy/
- __MACOSX/data_ScienceAdvances/._rabi_spectroscopy
- data_ScienceAdvances/density_shift/
- __MACOSX/data_ScienceAdvances/._density_shift
- data_ScienceAdvances/dpt/
- __MACOSX/data_ScienceAdvances/._dpt
- data_ScienceAdvances/readme.txt
- __MACOSX/data_ScienceAdvances/._readme.txt
- data_ScienceAdvances/zero_shift/coefficient_uncertainties.txt
- __MACOSX/data_ScienceAdvances/zero_shift/._coefficient_uncertainties.txt
- data_ScienceAdvances/zero_shift/coefficients.txt
- __MACOSX/data_ScienceAdvances/zero_shift/._coefficients.txt
- data_ScienceAdvances/zero_shift/readme.txt
- __MACOSX/data_ScienceAdvances/zero_shift/._readme.txt
- data_ScienceAdvances/zero_shift/times.txt
- __MACOSX/data_ScienceAdvances/zero_shift/._times.txt
- data_ScienceAdvances/rabi_spectroscopy/WS_12_excs.txt
- __MACOSX/data_ScienceAdvances/rabi_spectroscopy/._WS_12_excs.txt
- data_ScienceAdvances/rabi_spectroscopy/WS_12_freq.txt
- __MACOSX/data_ScienceAdvances/rabi_spectroscopy/._WS_12_freq.txt
- data_ScienceAdvances/rabi_spectroscopy/WS_3_8_excs.txt
- __MACOSX/data_ScienceAdvances/rabi_spectroscopy/._WS_3_8_excs.txt
- data_ScienceAdvances/rabi_spectroscopy/WS_3_26_freq.txt
- __MACOSX/data_ScienceAdvances/rabi_spectroscopy/._WS_3_26_freq.txt
- data_ScienceAdvances/rabi_spectroscopy/WS_3_26_excs.txt
- __MACOSX/data_ScienceAdvances/rabi_spectroscopy/._WS_3_26_excs.txt
- data_ScienceAdvances/rabi_spectroscopy/WS_3_8_freq.txt
- __MACOSX/data_ScienceAdvances/rabi_spectroscopy/._WS_3_8_freq.txt
- data_ScienceAdvances/rabi_spectroscopy/WS_8_excs.txt
- __MACOSX/data_ScienceAdvances/rabi_spectroscopy/._WS_8_excs.txt
- data_ScienceAdvances/rabi_spectroscopy/WS_8_freq.txt
- __MACOSX/data_ScienceAdvances/rabi_spectroscopy/._WS_8_freq.txt
- data_ScienceAdvances/rabi_spectroscopy/readme.txt
- __MACOSX/data_ScienceAdvances/rabi_spectroscopy/._readme.txt
- data_ScienceAdvances/rabi_spectroscopy/WS_5_4_freq.txt
- __MACOSX/data_ScienceAdvances/rabi_spectroscopy/._WS_5_4_freq.txt
- data_ScienceAdvances/rabi_spectroscopy/WS_2_9_freq.txt
- __MACOSX/data_ScienceAdvances/rabi_spectroscopy/._WS_2_9_freq.txt
- data_ScienceAdvances/rabi_spectroscopy/WS_2_9_excs.txt
- __MACOSX/data_ScienceAdvances/rabi_spectroscopy/._WS_2_9_excs.txt
- data_ScienceAdvances/rabi_spectroscopy/WS_5_4_excs.txt
- __MACOSX/data_ScienceAdvances/rabi_spectroscopy/._WS_5_4_excs.txt
- data_ScienceAdvances/density_shift/shift_g.csv
- __MACOSX/data_ScienceAdvances/density_shift/._shift_g.csv
- data_ScienceAdvances/density_shift/shift_e.csv
- __MACOSX/data_ScienceAdvances/density_shift/._shift_e.csv
- data_ScienceAdvances/density_shift/readme.txt
- __MACOSX/data_ScienceAdvances/density_shift/._readme.txt
- data_ScienceAdvances/dpt/WS1_22Erec_freqs.txt
- __MACOSX/data_ScienceAdvances/dpt/._WS1_22Erec_freqs.txt
- data_ScienceAdvances/dpt/WS1_22Erec_atoms_all.txt
- __MACOSX/data_ScienceAdvances/dpt/._WS1_22Erec_atoms_all.txt
- data_ScienceAdvances/dpt/readme.txt
- __MACOSX/data_ScienceAdvances/dpt/._readme.txt
- data_ScienceAdvances/dpt/WS1_22Erec_exc_all.txt
- __MACOSX/data_ScienceAdvances/dpt/._WS1_22Erec_exc_all.txt
