# Supplementary material for: Hamiltonian engineering of spin-orbit–coupled fermions in a Wannier-Stark optical lattice clock
Source: Sci Adv. 2022 Oct 12;8(41):eadc9242. doi: 10.1126/sciadv.adc9242 (PMC9555777; doi:10.1126/sciadv.adc9242)
Supplement: Supplementary file 2 — Data file S1 [file sciadv.adc9242_data_file_s1.zip › data_ScienceAdvances/readme.txt]

rabi_spectroscopy: data for the line scans presented in Fig. 1.
density_shift: data for the density shift plots, Fig. 2.
zero_shift: data for the zero shift plot, Fig. 3.
dpt: data for the dynamical phase transition presented in Fig. 4.
