# Supplementary material for: Hamiltonian engineering of spin-orbit–coupled fermions in a Wannier-Stark optical lattice clock
Source: Sci Adv. 2022 Oct 12;8(41):eadc9242. doi: 10.1126/sciadv.adc9242 (PMC9555777; doi:10.1126/sciadv.adc9242)
Supplement: Supplementary file 2 — Data file S1 [file sciadv.adc9242_data_file_s1.zip › data_ScienceAdvances/zero_shift/coefficient_uncertainties.txt]

1.892739356258414371e-20
1.863793527877447748e-20
1.789178599160769344e-20
1.944106342835799567e-20
2.041665875244044681e-20
1.979884611813107910e-20
1.805843713196107795e-20
1.906508985478620796e-20
1.739590734873085802e-20
1.943863921203589121e-20
1.952046340547585475e-20
2.123997782719869383e-20
1.981731107904089695e-20
1.920949258517726025e-20
2.081356535933397504e-20
2.144689297493380380e-20
2.044945815152772471e-20
1.812151532731462745e-20
2.019949494216715154e-20
2.027591675385997803e-20
2.119277120413961902e-20
1.940400865713018451e-20
1.827163300997666787e-20
2.277912948587447686e-20
1.968633457952075972e-20
1.934058721428422978e-20
2.000073674267319374e-20
1.960284373917089581e-20
1.753073094543450916e-20
1.998680989395401928e-20
2.016629727082990693e-20
2.065614646626593714e-20
1.815394372786070415e-20
1.996409826353850333e-20
1.631725159888250038e-20
1.965135783893777328e-20
2.141306559637441651e-20
1.745909506293736099e-20
2.063780384436323596e-20
2.027300771772422266e-20
2.061954234514839715e-20
2.153471403989936063e-20
2.174801794851073650e-20
1.874424019895116664e-20
2.297269419183033960e-20
1.845288177623611079e-20
1.920922995399308190e-20
2.056434575665040714e-20
1.767817342658657522e-20
1.823328799234682297e-20
1.806037653057602341e-20
1.915951676151025933e-20
2.003389978616954578e-20
1.801447255155437691e-20
1.633395743835254203e-20
2.031454655420443049e-20
1.986405063215610002e-20
1.871109882180696438e-20
1.960567235818458109e-20
2.139926670912669718e-20
1.927793100099498428e-20
1.977958847532030729e-20
1.907743713206717165e-20
1.685247876738239621e-20
2.102444584320936962e-20
2.064117449848880929e-20
1.858918863259847516e-20
2.201418706324405630e-20
1.899955664571509601e-20
1.909312081934991025e-20
1.964160330253195562e-20
1.953006224916117580e-20
2.053059490293158186e-20
1.755022101499414549e-20
2.006917181244993301e-20
2.053915440358770934e-20
1.847255391600920293e-20
2.045609380714787855e-20
2.046385958622995432e-20
1.856674706987270571e-20
2.009947968711701062e-20
1.987587974102237480e-20
2.163462819530662452e-20
1.882199966892680567e-20
2.192452354218915579e-20
1.892484717601748905e-20
2.194386734732860498e-20
1.988324534372616876e-20
2.094195113150365009e-20
1.946020326092581098e-20
1.908092123948748315e-20
1.972753841732953116e-20
2.083676790714883953e-20
1.929725877905114034e-20
1.848181294330429420e-20
1.965208061935303280e-20
1.846819193953244944e-20
1.968260651936464649e-20
1.953561776719432961e-20
2.024738303210557018e-20
2.138216581566594424e-20
2.023954129526969734e-20
1.775694107737906851e-20
1.978034996439381894e-20
1.751558759671376111e-20
1.927914824469022602e-20
2.095627945821435969e-20
1.824278254867266952e-20
2.028642254035134503e-20
1.874667756830666150e-20
1.761033404644748344e-20
1.940181467270964881e-20
1.882730210041608380e-20
1.947434625273812151e-20
1.869985864131424055e-20
1.864740280294183358e-20
1.683408523422545227e-20
1.744140861932350855e-20
1.852872378825083246e-20
1.845211228165704423e-20
1.773846958642339282e-20
1.836625212607421286e-20
2.053902828802705339e-20
2.093682593996761330e-20
1.994191035115607088e-20
1.736210509570938440e-20
2.000271340873355044e-20
2.011447115221445236e-20
1.971933094597240117e-20
1.911707425437534888e-20
1.988336906676329219e-20
1.929935705253191595e-20
1.871500015753240535e-20
1.886428542337903660e-20
2.056391600382778571e-20
2.093304796154946043e-20
1.815461194573651822e-20
1.829478524172093492e-20
1.945669727283373194e-20
2.026529650077978617e-20
2.258082043294169080e-20
2.049693333469652336e-20
2.135654227605370513e-20
1.934105212833593471e-20
2.140307224936542573e-20
1.781506299534031276e-20
1.905668594749779455e-20
1.884808891609433778e-20
1.996766073285079295e-20
1.770205379845396424e-20
1.859652439166515510e-20
2.021067097533895045e-20
2.152463537932694837e-20
2.125635582079330259e-20
1.900411261937770304e-20
1.819067666452494566e-20
1.723216106253855965e-20
2.027269174034386062e-20
2.295851241304149872e-20
1.933545525623692440e-20
2.052467925317939867e-20
1.946126175639593773e-20
1.925189168287639069e-20
2.018716856872395240e-20
2.172909184878124607e-20
2.140248949993120049e-20
1.918653154074833554e-20
1.892232134375343308e-20
2.036507764837291988e-20
1.861725644536155884e-20
1.915696295156965281e-20
2.018315086008106873e-20
2.071370807163756564e-20
2.047273335884051300e-20
1.988310722557783139e-20
1.997361775497740279e-20
2.069308726433195183e-20
2.188377035960835995e-20
1.800211391074357191e-20
1.856448943809772346e-20
2.003141855897962909e-20
2.019389531668174881e-20
1.747470378824463415e-20
2.020999559538079219e-20
2.181943202151027030e-20
2.028202673190309935e-20
1.913429610989229524e-20
1.811364460339538127e-20
1.887971074177709247e-20
1.855783263876654554e-20
1.902633895555785112e-20
1.977973669813500633e-20
1.862712194468877728e-20
1.811406861819826780e-20
1.972150385977019284e-20
1.962503379957656660e-20
1.842234856448983095e-20
2.047247779720922536e-20
2.339830832935165227e-20
1.988671314917241958e-20
1.936412524573643721e-20
1.915100820616394983e-20
2.285545529654519378e-20
2.121623381214195486e-20
2.049244154576788714e-20
1.927885443495484696e-20
1.870376926533778475e-20
2.273665237287089237e-20
2.093247358103021388e-20
1.869149099039311163e-20
1.909536853981308612e-20
2.003163998435154220e-20
2.124848119074046875e-20
2.018399734304191818e-20
2.066219792450672308e-20
2.173487678433402707e-20
1.937296014786594385e-20
1.979506275316295685e-20
1.751106100964603763e-20
1.914635851829608456e-20
1.734397321387750348e-20
1.996743054067985592e-20
2.079510128131970537e-20
1.922072817142119954e-20
2.012517941009038050e-20
1.867880208170058874e-20
1.774762200480315477e-20
1.980234859619624718e-20
1.964049854506076735e-20
2.080416323350178767e-20
1.794210179198980797e-20
1.959664773451830296e-20
1.875328417863808953e-20
1.882519912452449544e-20
2.011361270846783371e-20
2.172564665274743863e-20
1.954822499414344333e-20
2.095749437972801499e-20
2.033862479385252382e-20
2.021781110163965148e-20
1.833707248971609023e-20
1.754821322422718075e-20
1.841451253025145684e-20
1.877605694658547639e-20
2.022406732783084405e-20
2.119576683023176184e-20
1.888274727648130518e-20
1.809193881448902380e-20
1.970974491803363528e-20
2.061080383660832611e-20
2.096667394767646977e-20
2.001271530699146770e-20
1.739962511205994429e-20
1.874136440722501454e-20
2.122390987113765104e-20
2.003363771371585938e-20
1.718341954141179313e-20
2.040455695882981713e-20
1.939678956418327616e-20
2.221348990949936409e-20
2.070936083653069763e-20
1.983311358226608697e-20
2.039502945918265410e-20
2.065402459426731549e-20
2.037435099506491247e-20
1.965625976353708207e-20
2.141955164116454373e-20
2.120579941819711030e-20
2.158396037548137173e-20
1.951796061391665085e-20
1.867607945930422628e-20
2.085269274456774473e-20
2.348272858589261776e-20
2.122309400812617450e-20
2.178176180401689284e-20
2.085036964823211228e-20
1.994664401355623156e-20
1.844792987143528753e-20
1.972511708320676658e-20
2.283554876711186880e-20
2.256280149599730855e-20
1.960631010866378268e-20
2.108369441148672587e-20
2.203129740403484428e-20
1.965423925616974358e-20
2.024071986555189405e-20
2.000029298652190407e-20
1.951944402190337148e-20
2.092488915552640792e-20
1.977097280483834049e-20
2.086902714754650750e-20
1.896827668710847649e-20
1.945151220342565484e-20
2.165484354412201917e-20
1.966216268233595277e-20
1.947274530427841698e-20
1.903137222905985956e-20
1.895462496223476395e-20
1.907391138627640790e-20
1.988749533493153764e-20
1.751835674186315323e-20
1.889794605613928721e-20
1.882446685506459046e-20
1.916152790353288083e-20
1.931111408563695202e-20
1.864469959179923482e-20
1.805105916980261399e-20
1.873400240764748274e-20
2.021843169115841563e-20
1.862202112471312796e-20
1.971540486193000907e-20
1.832410859743537399e-20
2.068237944687401809e-20
2.047396361865023538e-20
1.908720655581246662e-20
2.056691836252149002e-20
2.023577133336990384e-20
2.125443289187567424e-20
2.296087275151407755e-20
2.023349354574450544e-20
2.161373328889237370e-20
2.071987624082491601e-20
1.874520051172418963e-20
1.988815046872552742e-20
2.048480420071375944e-20
1.868568176529283209e-20
1.876751806441708382e-20
1.848805171711972463e-20
2.077052063986732138e-20
2.118451363246164477e-20
1.985862008478826680e-20
1.844453788371440781e-20
1.528375599913488831e-20
1.936343670521123141e-20
1.819538849854784976e-20
1.980273809677570667e-20
1.776687316465660749e-20
2.035342798054176952e-20
1.717438979987524325e-20
1.879576917210700669e-20
1.946274862500316183e-20
1.947475845543282962e-20
2.204616758840089967e-20
2.065757141912480733e-20
1.925230890335714992e-20
1.928364323663269094e-20
1.861031521940896542e-20
1.874410701806645058e-20
1.897201804464485861e-20
1.920902279673606265e-20
1.909663127812750512e-20
2.218206164574599388e-20
1.734409131760073668e-20
2.023404196911636313e-20
2.032515683922784502e-20
2.188896436898412783e-20
2.035205694146918675e-20
1.945590199664778931e-20
2.058065475605401570e-20
2.080065371531942248e-20
2.028148979968371546e-20
1.980556168660022561e-20
2.051273434559958784e-20
1.786826824065739049e-20
1.977175437801912993e-20
1.922161457344523173e-20
1.923211174986501410e-20
2.104147768456089294e-20
2.071828820375597546e-20
1.786657170910892248e-20
1.925465815433608979e-20
1.903413592520192789e-20
1.861242224769048619e-20
2.076155115150249371e-20
2.078851689252724106e-20
1.886944063028820916e-20
2.018237657164721713e-20
2.016394834516480740e-20
1.998960158910581809e-20
1.995677090222009487e-20
2.323700529477237327e-20
2.147624469740532560e-20
2.172425522799817893e-20
1.942871270945858690e-20
1.929039502707685204e-20
2.114484004529389363e-20
2.032031965691171480e-20
2.057242177525740090e-20
2.177401558645821144e-20
2.141431697152560099e-20
2.109002462792634525e-20
1.989314236537181629e-20
1.976720350470908958e-20
2.299172427410191784e-20
2.175536932187010799e-20
1.959513166662503984e-20
1.964606503935396855e-20
2.128428247109146452e-20
2.028731488678338326e-20
2.241616462580292298e-20
1.836428407111809132e-20
1.890901288739177333e-20
2.232081742763716025e-20
2.118776799585837536e-20
1.840236083424566068e-20
2.082634263687573409e-20
1.890106800447300217e-20
2.146622403959695118e-20
2.153010582480997941e-20
2.080799403360892892e-20
2.088537788842747883e-20
2.364717250726486162e-20
2.092630250816533322e-20
1.844689605331852681e-20
2.076266788110222161e-20
2.024194679086816153e-20
1.714547074957000726e-20
1.975999460250459635e-20
1.810681034632885320e-20
2.162114384288287353e-20
2.017518572215076804e-20
2.032661028886664770e-20
1.976386506528180412e-20
2.019578197405814204e-20
2.099092362916639809e-20
2.151367194734151638e-20
2.055285642089314013e-20
1.959565663247473664e-20
2.079097082063171637e-20
2.063250159526017958e-20
1.987596721787635675e-20
1.943331078082070782e-20
2.016327368173910484e-20
2.046046455638424964e-20
1.937735601260229679e-20
2.039504937061329800e-20
1.747274165805100406e-20
2.052615629453317233e-20
1.885028105461080301e-20
1.772640391489856652e-20
2.052231902046794467e-20
1.658318330126042538e-20
1.971454917926533245e-20
1.895459248734465865e-20
1.857163446742902020e-20
2.224592132192699962e-20
1.908273067910268456e-20
1.952706332417040769e-20
1.698923691704710017e-20
1.965364150496974511e-20
1.960851128908679376e-20
1.852494045202090421e-20
1.968763020238035128e-20
1.831343599463058360e-20
1.968444594707824065e-20
2.117450178256836477e-20
2.254462552073003667e-20
1.847701726337741169e-20
1.936429132124191860e-20
1.657078343285636943e-20
2.040667578210280793e-20
1.910196940229527818e-20
2.180991369428033793e-20
1.872046799279244455e-20
1.902753036736811234e-20
2.036885146874972730e-20
2.007293110746191421e-20
2.111305506594498106e-20
2.132071776144766663e-20
2.019400347759893677e-20
1.851028696636366732e-20
1.925357759412578226e-20
1.892559649306197686e-20
1.964163119039463197e-20
2.024082806737307152e-20
1.942864282193212599e-20
2.081871562707308136e-20
1.813827416449747336e-20
2.137155813146499130e-20
1.949012691815312392e-20
1.668648587680282823e-20
1.959166317669530621e-20
1.759847476208317582e-20
2.028058057445832112e-20
2.051878275304635434e-20
1.877688767404626534e-20
2.147798091053719333e-20
2.077440670718068831e-20
1.903707855881273315e-20
1.865637642092593003e-20
2.169043648351269348e-20
2.120726492517779174e-20
1.907618284812874505e-20
1.941395259158378804e-20
2.105009372976490411e-20
2.047900878423646573e-20
1.838884486048126287e-20
2.011347598126033859e-20
2.300227167457347139e-20
2.049607769374544905e-20
2.091782109534491575e-20
2.236103939366327689e-20
1.935061470539931215e-20
2.055805021714002651e-20
2.210946763944705506e-20
2.037985172575405086e-20
1.742982819533076354e-20
1.870758629767777542e-20
1.907396350441409661e-20
2.202549317266452908e-20
2.200347750961662619e-20
2.237924531241985400e-20
2.088437608385439829e-20
2.130869413437495630e-20
2.314290855167438129e-20
2.203818380621520969e-20
2.153268060197881794e-20
2.095351862632106438e-20
2.284301492393615965e-20
1.964762366767439947e-20
2.360102758751353776e-20
2.134086818972605961e-20
2.180566372251933230e-20
1.863672862779820093e-20
1.999465106050240313e-20
2.197135707173545430e-20
2.024548163307925223e-20
1.990862673358427338e-20
1.864436953075077419e-20
2.241567349375217009e-20
2.046064212854846262e-20
2.067871270603858608e-20
2.155456665777693803e-20
1.942591811963979627e-20
2.043264143417697685e-20
2.180872549365283658e-20
2.019645522284626101e-20
1.867556911857583421e-20
1.966098755375576843e-20
1.998056446930990631e-20
1.997441293319042550e-20
1.807547570301390787e-20
1.987080179981877696e-20
2.316751329605823648e-20
2.247226240502161899e-20
1.940704880251641055e-20
2.087399036854297492e-20
1.988212908088492471e-20
2.069886567360869328e-20
1.900889106342135961e-20
1.858675448379618982e-20
2.105943448970316909e-20
1.825293269026790201e-20
2.068249612981740465e-20
2.056480083741537914e-20
1.888222870926151008e-20
1.943735924428313910e-20
2.038310152834237596e-20
1.952040237869638483e-20
2.002594397280279574e-20
2.095878009853363706e-20
2.022686321992300651e-20
1.859866558834821423e-20
2.074586547119806403e-20
2.271619395996109967e-20
2.175278551225360054e-20
1.971415814195334665e-20
1.942074720135472866e-20
1.920628576716506294e-20
1.789388029268042111e-20
2.019101511843005063e-20
1.817151294564198451e-20
2.034454177474576153e-20
1.971028865424980880e-20
1.984380181843996821e-20
2.009976255698968884e-20
2.031493357386349825e-20
1.998769780154357547e-20
2.063348009824498615e-20
2.073873033231449009e-20
2.186396427017170023e-20
2.066773257449744928e-20
2.260548950315999963e-20
2.177463300467166352e-20
2.341427455155244473e-20
2.381013613001470844e-20
2.291285585183948503e-20
2.135335449461961499e-20
2.449715895837357465e-20
2.004491061941729529e-20
2.160834951337818873e-20
2.061237677128960430e-20
2.091326918648547352e-20
2.071672905641983754e-20
2.288758926959809321e-20
2.307351718750755179e-20
2.116791941936895186e-20
1.921061055756850415e-20
2.148649438895928573e-20
2.175655708077471616e-20
2.050707909701431778e-20
1.817184475445085296e-20
1.933065231351338802e-20
1.924090023542315778e-20
1.851703945224514009e-20
1.948126314303359172e-20
1.988245295257068302e-20
1.878017503208395375e-20
1.959580354203036384e-20
1.809676628347354127e-20
1.866951174290914923e-20
2.453051930873631203e-20
2.140176189641477524e-20
1.845113457432813669e-20
1.926275202615020471e-20
2.053649744402174526e-20
1.945924894338741837e-20
2.067579768038944306e-20
2.027022687546299924e-20
1.894604653435443131e-20
1.962442567645882059e-20
2.005262898549249199e-20
2.236724094078489037e-20
1.950368155808739400e-20
2.108347413669187015e-20
2.059092658334684479e-20
2.088065093557894983e-20
2.212006515964310979e-20
1.935823193684257943e-20
2.083497086635310946e-20
1.951646039865413190e-20
2.120924220966944737e-20
2.057038955430827104e-20
2.250951963445033276e-20
2.061973463313527864e-20
1.943220989183063212e-20
2.069275675075902293e-20
1.980925958493696766e-20
1.830654874429170845e-20
2.045583870391275013e-20
2.084615006826339218e-20
1.989707712953409196e-20
1.924451327231287516e-20
2.075199746286603586e-20
2.136320698575078367e-20
2.022300005618240553e-20
1.970632771314951923e-20
1.982880773496529169e-20
1.855578810650357946e-20
1.972939217376948107e-20
2.023324514505208621e-20
2.193767707487383235e-20
2.081553840926353157e-20
2.071870134816807439e-20
1.916063770972641855e-20
2.004894952419669530e-20
2.020031963879523654e-20
2.083531695735573565e-20
2.108330319962949371e-20
1.936113331246503813e-20
2.021278894362064434e-20
1.926829276708744549e-20
2.065026435569966139e-20
2.095989443688620940e-20
1.987895024529024640e-20
2.063995801818100689e-20
1.900587863026370595e-20
2.031944504334012997e-20
1.921836353287895762e-20
1.950385533279746968e-20
1.836390256914571032e-20
1.882154788099309954e-20
1.794120810994845243e-20
1.777391764153531082e-20
2.108963377027010607e-20
1.999258551681301167e-20
1.985296210107257252e-20
2.103746025198828552e-20
1.899398948736323911e-20
2.174763368686173445e-20
2.054921614929153073e-20
2.041602373925257488e-20
1.962024412267569715e-20
2.031026420754002795e-20
2.271540327258735430e-20
1.990115315671160010e-20
1.957183830105213324e-20
2.154848677652366379e-20
2.177119900293081950e-20
2.182138145943880103e-20
2.221574458210655234e-20
2.041615359060851331e-20
2.077171292647101133e-20
2.144332580122539867e-20
2.084164267129235105e-20
2.101771495624128645e-20
2.014889896150001970e-20
2.059090320127753045e-20
1.964565857233516569e-20
2.289433146962520890e-20
2.183000810067031137e-20
2.419025135365645661e-20
2.017803388654191031e-20
2.180607326590078850e-20
2.147421597029166018e-20
2.051080736093936521e-20
2.077974723235582663e-20
2.159444643216782703e-20
1.943526517332829111e-20
2.007333202240688218e-20
1.994551319081767767e-20
2.126925016759320957e-20
2.134294352261268531e-20
2.198348348616613877e-20
1.900527326342598385e-20
1.972038381577434782e-20
2.031816647228415365e-20
2.158824304013535719e-20
2.117096626439663914e-20
2.004816421179214608e-20
1.846745050516775564e-20
1.988790556494628090e-20
1.984701019570896313e-20
2.190792770665003320e-20
2.124514343728623448e-20
1.773939980738391198e-20
1.979544465174923229e-20
1.865404209195389258e-20
2.311408842709970542e-20
1.951077372687811319e-20
2.220330242321933605e-20
1.803151531592704186e-20
1.958269951149737282e-20
1.982282770884630961e-20
1.890221370865668867e-20
2.040883430025645676e-20
1.962755121282534492e-20
2.035436993306477265e-20
1.886833835392379750e-20
1.773279924316820035e-20
1.826176461201714841e-20
1.964346180758150149e-20
2.412334390035415442e-20
1.879411515976826586e-20
1.949146567191696200e-20
2.020690521302577543e-20
2.057241403594713011e-20
2.099468343205068573e-20
2.093093861413999639e-20
1.769606832562087822e-20
2.045733542892794152e-20
1.928120861179845472e-20
2.037591576915665870e-20
1.920242061662087644e-20
2.057702159621547930e-20
1.879422860982236508e-20
1.927243802675593624e-20
1.836231249978400391e-20
2.090247923662388728e-20
2.034772889649871737e-20
2.097601902350968896e-20
1.919218151461549085e-20
1.995232599657996717e-20
1.950338936953913020e-20
1.964603464227065092e-20
2.039050077945867841e-20
2.110990379839988657e-20
2.088237610602357463e-20
2.034692311085293467e-20
1.951503563547397207e-20
1.834855863136695453e-20
1.865178113552142342e-20
1.894701234671291532e-20
2.071110581959083122e-20
1.940507930391129118e-20
2.057980512446421676e-20
2.029718122163184224e-20
1.941737168041751089e-20
2.089032907611073984e-20
2.107745141972686621e-20
2.098282207823633589e-20
1.961387203705634601e-20
1.973013466002164070e-20
2.095015496981289115e-20
2.209692067548916484e-20
1.939347257995333415e-20
2.060001080819304030e-20
2.026373961878377767e-20
1.983136276003287802e-20
1.897076362069094588e-20
2.203980970403589756e-20
2.056658955549644243e-20
1.963998920846285420e-20
1.983374443994048980e-20
1.966792003661521241e-20
1.972334934981598701e-20
2.162695264325856573e-20
1.971839629042932230e-20
1.777549624282083139e-20
1.793855588143605022e-20
2.011440687729916399e-20
2.031969053532775193e-20
1.820709744838548350e-20
1.939190921118101387e-20
1.979298601587771638e-20
2.086555095820740809e-20
1.826905450263322594e-20
1.944991691694361244e-20
1.865414880398355928e-20
1.980039870266643667e-20
1.836003119901111629e-20
2.013173286751743994e-20
1.894565656832019810e-20
2.008019594879174921e-20
2.105662607975223992e-20
2.037783077650748483e-20
1.818495370483781391e-20
2.015756158585475621e-20
2.159606758506999377e-20
2.079882391965009507e-20
2.162981323495613577e-20
2.194204533383386974e-20
2.093316135737960694e-20
2.013928208486575384e-20
2.214961058148681489e-20
1.978153619662326646e-20
1.901494621522764640e-20
1.776198033106020138e-20
2.031295174982444584e-20
2.020457609762591821e-20
2.003615243698787876e-20
2.075246146666263645e-20
2.035557702580827188e-20
2.267829937348969155e-20
2.186934559246957142e-20
2.075376633822980186e-20
2.284028884833360942e-20
1.805621943468429189e-20
2.162039640435866962e-20
2.012714147394877519e-20
2.011099637013202670e-20
2.074031153739704095e-20
2.287629471571363735e-20
1.950418686749090786e-20
2.093953647323438554e-20
2.093863450073604372e-20
2.096206003718447590e-20
2.068646873690764415e-20
1.904007671342090381e-20
1.929421504121003738e-20
1.936510250868625714e-20
2.060935021322436253e-20
1.944680786686398960e-20
1.944997961352572797e-20
2.214445522482556621e-20
2.101752966832739582e-20
2.160993118876564889e-20
1.913821263939950130e-20
2.141750473031606634e-20
2.178420551468311146e-20
2.152195141525816774e-20
2.128078278177507374e-20
2.045976013942771760e-20
2.222988567910515147e-20
2.088421461084694087e-20
2.111423385133714604e-20
1.904764165064506915e-20
2.331425159237036823e-20
2.045921841989301069e-20
2.054512062710457186e-20
1.881534603255472982e-20
2.054518163794026985e-20
1.937409469029766677e-20
2.121205582884476691e-20
1.952868221685031495e-20
2.081911810547394297e-20
1.982766814314171930e-20
2.081746255225274819e-20
1.915212905467494454e-20
2.100840044388182558e-20
2.054223986148899450e-20
2.259740581556548806e-20
1.979875315468591555e-20
2.050552494880092560e-20
1.963340483765380589e-20
2.086440247621406990e-20
2.134968969174577284e-20
2.038589576344195100e-20
1.997431965358510784e-20
1.911574616041756434e-20
2.136779912869062263e-20
2.129512542184370563e-20
1.946035558048746785e-20
1.876261781899418050e-20
1.999518792077743113e-20
1.813584432184877954e-20
2.156148852845393571e-20
1.945743958817569353e-20
1.985705087445872337e-20
2.107835994901793556e-20
1.990472317774277906e-20
1.974497120753972887e-20
2.051495653215827807e-20
2.014390985204864077e-20
2.103555334866118907e-20
2.333460902341572710e-20
1.835648104920758508e-20
2.047956270073893092e-20
1.877639808226909870e-20
1.869966831697155274e-20
1.916523520419152072e-20
2.001686168349533410e-20
1.864694038907847145e-20
1.912338869731024336e-20
1.821433194349030073e-20
1.940852891805909157e-20
1.857552578884939823e-20
2.087136736133630143e-20
1.811446080416466717e-20
2.062256761376694548e-20
2.039419120753547747e-20
1.925741954529927406e-20
2.035231639833203468e-20
1.874666180925734684e-20
2.068001109330748563e-20
1.814611826902835863e-20
1.871039997136234711e-20
2.166028548091087272e-20
2.355462176328143578e-20
2.246532881566698181e-20
2.137638797311289383e-20
2.119627461691902720e-20
2.108061094897083164e-20
2.006557301788923370e-20
1.947464514519256563e-20
2.058245778709313911e-20
1.970331116922970187e-20
2.028510902448917196e-20
1.979716449469409749e-20
2.031206784655467291e-20
2.220440185612075115e-20
2.059506895197533323e-20
1.944841492658293465e-20
2.087197096915059383e-20
1.679497534849508888e-20
2.070289003124794479e-20
1.929904831008339593e-20
2.022189281541015644e-20
2.023486011477060195e-20
1.923676604656929527e-20
2.179032553071143496e-20
1.857669750908113191e-20
2.031251537723028190e-20
1.948161047703354360e-20
1.964584371871260914e-20
1.978909568545605653e-20
2.094892541139027690e-20
1.895331060039680376e-20
2.064362117094428640e-20
2.131406508443757837e-20
1.971646245593004055e-20
2.058998153489105582e-20
1.870910532793491628e-20
1.841643282586373269e-20
1.990541861203774073e-20
1.938647257808317673e-20
2.199135805879188543e-20
2.065521038625196087e-20
2.023329342042393475e-20
2.090890615738733946e-20
1.952741361718225555e-20
2.111767324679921677e-20
2.118691226762433653e-20
1.857994585064731922e-20
2.117041422413278155e-20
2.161943165601592444e-20
2.299032243152767107e-20
1.968312429754128622e-20
1.956033066350010630e-20
2.278055741209089032e-20
2.201083449451326266e-20
1.982000913302923042e-20
1.858060529620067773e-20
2.034670322669985722e-20
2.201664287806098121e-20
2.304359810820997799e-20
2.175619018046987868e-20
2.284213346076094559e-20
2.023680988340804446e-20
2.136625715284989436e-20
1.910862925903973726e-20
2.066175479173698016e-20
2.143001898730962098e-20
2.074684188049681462e-20
2.051011111619065188e-20
2.176670415130653369e-20
2.094883289202597072e-20
2.081996115310773154e-20
2.060366629121719881e-20
1.877975495215414286e-20
2.069659281069618443e-20
1.823797815713368379e-20
2.071707931611062676e-20
1.783204434300382106e-20
1.889139699948170188e-20
1.815328094084337852e-20
1.899915520829230617e-20
1.973109201054976629e-20
1.881589181048719626e-20
2.010638866286621385e-20
1.951099406731917880e-20
2.033738032917120691e-20
1.929339740631723163e-20
1.940198728967082597e-20
1.917163697085039639e-20
1.694608955763800425e-20
2.170711822914229725e-20
1.758066329053441154e-20
1.976270479371322548e-20
1.833999334977261001e-20
1.910495862354916677e-20
1.980625201676551991e-20
1.844596609423135752e-20
1.787700072074843291e-20
2.016650852896428754e-20
1.916263531057152568e-20
2.014373299490225395e-20
2.106436921449599040e-20
1.833014434001690339e-20
2.099316631501408194e-20
1.861681109089069214e-20
1.944808203035544080e-20
1.809547794868602969e-20
2.126577820149940879e-20
2.115637062761038288e-20
1.794886516961041197e-20
1.932266533974078184e-20
1.883848836258609153e-20
1.942468734578240551e-20
1.826432034458961350e-20
1.851080057584787989e-20
2.019733239267658760e-20
1.963953780377419981e-20
2.163823563336938099e-20
1.955623182724805252e-20
1.964612920976790994e-20
1.826041372043071620e-20
1.962898191689271525e-20
1.994071172076620825e-20
1.846829203681699800e-20
2.021043462666527202e-20
1.898919015590503812e-20
1.994447277721085820e-20
1.993920764829832178e-20
1.773997948669430523e-20
1.910615325482187805e-20
2.257038542727953471e-20
2.103692829754093846e-20
2.024637159842942186e-20
1.872703467325393582e-20
2.042803613228175967e-20
2.060704366887060359e-20
1.995331696893575040e-20
2.224920482051643667e-20
2.180631945052522441e-20
1.926681576300086464e-20
1.837834399229241789e-20
2.110620619764444529e-20
1.985171378787271084e-20
1.916555996786072488e-20
1.899598005356323671e-20
2.009433845629347491e-20
2.013679111746197387e-20
1.880923374394322614e-20
1.730482087451895972e-20
1.916991852360621901e-20
1.883994197389317135e-20
2.145082880560818762e-20
1.866126230994649116e-20
1.753732583464957987e-20
1.856271637850097287e-20
1.966321514178665664e-20
2.115596900479026107e-20
1.849462396274323134e-20
2.054401926920202819e-20
1.903940017530413253e-20
2.142303560118201040e-20
2.017859984348858428e-20
2.082514347058198269e-20
1.926217158760255555e-20
2.047268701934348516e-20
1.774213237303798938e-20
2.023971137331665158e-20
1.903928040450816611e-20
2.005971172250745280e-20
2.164519519858263497e-20
2.052142441456888834e-20
1.892925156638344649e-20
1.924333898762354744e-20
1.952604747570573354e-20
1.954868959490744945e-20
2.095202864140638578e-20
1.997498490703622390e-20
1.815737725824982672e-20
1.996022918529839065e-20
1.986903366079775660e-20
2.037725606992463943e-20
2.114423280269053019e-20
1.831490360783496848e-20
2.036399866832528020e-20
2.052670650770739917e-20
2.015206986577762868e-20
1.939886394202593346e-20
2.068478043472633866e-20
1.865960887870405469e-20
1.874880918171125193e-20
1.892059437216183003e-20
1.957345853099196403e-20
2.004044674697850857e-20
1.950194243507399784e-20
1.957567647917633032e-20
1.788716008097496933e-20
1.999596209947753617e-20
1.876939795343021618e-20
1.779595833968249053e-20
1.989414369398610119e-20
1.957513457351433992e-20
1.924269043273093781e-20
1.930428784045715653e-20
2.003176819936729303e-20
1.969229444721295801e-20
2.194054688159434416e-20
2.288963738309984082e-20
2.119736609282377843e-20
1.907374530814425297e-20
2.074246187526559011e-20
1.896999389858810089e-20
1.872630211391648897e-20
1.873713675264908632e-20
1.970539120979386660e-20
2.024203585551905921e-20
1.937572576865514279e-20
1.942891708606853303e-20
1.956138284893647617e-20
2.020909035104502460e-20
1.921321761094192462e-20
1.975626224057885282e-20
1.879125195096280234e-20
2.013466348021285170e-20
2.056526503567070978e-20
1.697599840580142265e-20
2.113874365570508810e-20
1.699874570503683883e-20
1.796714983033665260e-20
2.018283391331908361e-20
2.045161233101003177e-20
2.104179596568403628e-20
1.864834735261257581e-20
2.020363801934222716e-20
1.960879944944239161e-20
1.930903496817967633e-20
2.066594112773116758e-20
1.900059562066025769e-20
1.902507935680010202e-20
1.913741860729736163e-20
1.961995371809882691e-20
2.097387416278577345e-20
2.214137728941265153e-20
1.857949348603391148e-20
2.080917955859602901e-20
2.035661821964120101e-20
2.119019810183204963e-20
1.876731800790333956e-20
2.011801283255391894e-20
1.997765561225356001e-20
1.978727443882087829e-20
2.228601400080827960e-20
2.027600271558529403e-20
1.958138317209793459e-20
2.055515064202555559e-20
1.895451572040086302e-20
1.898874000918712862e-20
1.953488865733559262e-20
2.051230573699949920e-20
1.743538321547131045e-20
1.997346362756497268e-20
2.098799412392015583e-20
1.885768930343193708e-20
1.711388436021052996e-20
2.047546812436754017e-20
1.955913756851421901e-20
1.904174066370117905e-20
2.041501929641133936e-20
2.084647607437761649e-20
1.958428716558971822e-20
1.848729699637090411e-20
1.949761175276479416e-20
2.104250532762436407e-20
1.804744406244308050e-20
2.150818118801852589e-20
2.006791204689776136e-20
2.030200442845093288e-20
1.834400648922745126e-20
2.004235078758650185e-20
1.787720441230471865e-20
1.764496385843694166e-20
2.078823988862375453e-20
1.951481755250049330e-20
2.046971879542958678e-20
1.829663002315473853e-20
1.993389600618420064e-20
2.085154328195846094e-20
1.866689703770876133e-20
2.037838303751339490e-20
1.940438203126127850e-20
1.957286319450242770e-20
2.095064834338550594e-20
1.740667702244813984e-20
1.739181258115114725e-20
1.790922551433206959e-20
2.001810824870013446e-20
2.183293277815773998e-20
1.846297061604497828e-20
1.982173636488381701e-20
2.079487528378628853e-20
2.143956008683733822e-20
1.672345068425870018e-20
2.085589451173177958e-20
1.786084434522917776e-20
2.074456642233657781e-20
1.887081513628542082e-20
1.961676369260401471e-20
2.070085755292648070e-20
1.887254824127066427e-20
1.803615110359513509e-20
1.752467939223281329e-20
2.046259884005615257e-20
1.898406068766062472e-20
1.910150818757043033e-20
1.700070793169713108e-20
1.875354307478504947e-20
1.827973583934271049e-20
2.056739169385112431e-20
1.932544090276417529e-20
1.828348971432784389e-20
1.902011604371524918e-20
2.007808630870547634e-20
1.917055689768059813e-20
2.221308356313730672e-20
1.939340738190021849e-20
2.134885366187782849e-20
1.943389120181088446e-20
1.815739669542748016e-20
1.924157667709869220e-20
1.906777025532774493e-20
1.654291296201340766e-20
1.950102838880594693e-20
1.963009930436017898e-20
1.908647018873138208e-20
1.865416352367393146e-20
2.152456765462938146e-20
2.139296202862130400e-20
1.947545269458269877e-20
2.052356895366340291e-20
1.925086509239612458e-20
1.815223485768247511e-20
1.915449776868995801e-20
1.986374688659190162e-20
1.922077333965226779e-20
1.761637471343136123e-20
1.943676313549682957e-20
1.754588232254089898e-20
1.922054133549156555e-20
1.947381121937084124e-20
2.108122826357221984e-20
2.026490575537772496e-20
1.934504130126232409e-20
1.922552234080905462e-20
2.030676689554893428e-20
2.087009786997270465e-20
2.001777594256480727e-20
1.881888811930862170e-20
2.158506534125014994e-20
1.818173612316733874e-20
2.037141798997217078e-20
1.993238369720453236e-20
1.964209323293469849e-20
2.120011115449106400e-20
1.994396824712296159e-20
2.122738331855347802e-20
1.998534726635059752e-20
1.742441076797490066e-20
1.964768693729036504e-20
1.591793753763412586e-20
1.831829175006966208e-20
1.840051473855849080e-20
2.189126258818871214e-20
1.868344018560961112e-20
2.124355863416556889e-20
2.017471981576164606e-20
1.787101362200511414e-20
1.933141970061874436e-20
2.106930739919137965e-20
1.845652213138291510e-20
1.931725201933038302e-20
2.030619323872325952e-20
2.002919097579857854e-20
2.182635827762554229e-20
1.882501459270207986e-20
2.012195487530309067e-20
2.376575020235557816e-20
2.334860763257197217e-20
2.177360597440275177e-20
1.880441203370486830e-20
2.326290332296513657e-20
1.881914883444504595e-20
2.077616384633423495e-20
2.328131166127127870e-20
1.885117719683534637e-20
2.174785519409767416e-20
2.036261610464888787e-20
1.788724597912937630e-20
1.757362136276569893e-20
2.671462013443507306e-20
1.986570586250446835e-20
1.975340275799072426e-20
1.970492477713743290e-20
2.114132206386751939e-20
2.018945333308898720e-20
1.877770177371416543e-20
1.962274840475581866e-20
1.856658833693380503e-20
1.844016315679544745e-20
1.839025780230010785e-20
1.984856759700582159e-20
2.025613372008017866e-20
2.044595655513725481e-20
1.961552566487641163e-20
2.199267096616358842e-20
2.054571548172879236e-20
1.997696686471522112e-20
1.769296570392243836e-20
2.020334448356541440e-20
1.993847678828086455e-20
2.080747008792860284e-20
2.105955504543943717e-20
1.981953344966303512e-20
2.128998535063799387e-20
2.094417662724590699e-20
2.108298998135669157e-20
2.004114008186432384e-20
2.044937267427806679e-20
2.073807213120434919e-20
1.988681995617379045e-20
2.024935298931426540e-20
1.998452944023429000e-20
2.184036147396468701e-20
1.888962837747274113e-20
2.113830447533986319e-20
1.938943981498690969e-20
1.840200806165834611e-20
1.970709821117789940e-20
1.920235316627551784e-20
1.946883544884282251e-20
2.013191275221233821e-20
1.898722301658168979e-20
2.000127073600219586e-20
1.759471691898405692e-20
1.925861238012308449e-20
1.881557937801439481e-20
1.859806438958129531e-20
2.021076709571670141e-20
2.415409045245506961e-20
1.904603075329034741e-20
1.900165014594647564e-20
1.956170624945502315e-20
1.911306365950496021e-20
2.332764950658678959e-20
1.977327056961191528e-20
1.886697687644105508e-20
1.754889302000461051e-20
1.923739549836175315e-20
1.960027803396091929e-20
2.071487004395830055e-20
2.111127452379852527e-20
2.171269063712667327e-20
2.386001359297274250e-20
2.041019507350554253e-20
1.916905271773870084e-20
2.077720866616129848e-20
2.243752478070986058e-20
2.023404484884647425e-20
2.009373247239091623e-20
2.156642244660876308e-20
1.987995910768115935e-20
2.190405128922740937e-20
2.075544034689172599e-20
2.047397740746074653e-20
2.179884704350616009e-20
2.079829943775828212e-20
2.058405100992399399e-20
1.935892975592040006e-20
2.004046312770487082e-20
2.274017450021360412e-20
2.065610136391787187e-20
2.013007722425410613e-20
1.891840974145418590e-20
2.085353573454592852e-20
1.805937774089320151e-20
1.686379913417522054e-20
1.935418681576696973e-20
1.795765020911733905e-20
1.785750858704992446e-20
1.870795807458963032e-20
1.924596968614703673e-20
1.863296244637758477e-20
1.934864714580511053e-20
1.789148321771889467e-20
1.886194969356609457e-20
1.626577475691737835e-20
2.094016648785415849e-20
1.848696914944706418e-20
2.027434944073254890e-20
1.981619197759811279e-20
2.030703715563892875e-20
2.003654511421199920e-20
2.045799293330325669e-20
2.147673209359513082e-20
2.013094324978560439e-20
2.397985445824688007e-20
2.168416493627232306e-20
2.022053420461795927e-20
2.057360292023527273e-20
2.116204200212928658e-20
2.109924822435616334e-20
2.264534274200424362e-20
2.011860825201351935e-20
1.989579766858926004e-20
1.967917723974375473e-20
2.026010305056401669e-20
2.057706461201372408e-20
2.165705279502810615e-20
2.041840426459821469e-20
2.016117702229369021e-20
2.021549678192880951e-20
1.954516557895484687e-20
2.003990518563523659e-20
2.188599060385247046e-20
2.110947991245985618e-20
1.951843979583120561e-20
2.053141571386340679e-20
2.138897307445275671e-20
1.963986282351030978e-20
2.177920948607749777e-20
1.741298739671317395e-20
2.052602309134234467e-20
2.049658127471719102e-20
2.057647670194668811e-20
1.986131344854087565e-20
1.943093319824760696e-20
1.980400204223259114e-20
1.960287454953355584e-20
2.144778699725083622e-20
2.089827315633210816e-20
2.075354907270390578e-20
1.997112093877873688e-20
2.111435535325470732e-20
2.047504024170281782e-20
1.746362242789487259e-20
1.976158179024063421e-20
1.976793986187298006e-20
2.230888161140196022e-20
1.932100614384946624e-20
1.983520857282871322e-20
1.931926419884938015e-20
1.872511431416168191e-20
1.931792585594114076e-20
1.976298786549243655e-20
1.877668062834103440e-20
2.106953068581509896e-20
1.885768725462963933e-20
1.880880562256608650e-20
2.169881557454892096e-20
2.132666497793696118e-20
1.976511767868024883e-20
2.144256449737614108e-20
1.936968706655061773e-20
2.073128700261567073e-20
1.923842965264339862e-20
1.938253829895890060e-20
1.884027625864587671e-20
1.762493406100016235e-20
2.310649147598052814e-20
2.022405245260843924e-20
2.084180229382644214e-20
2.198944098015091139e-20
1.993208213258994771e-20
2.319463478284143646e-20
1.715137584396330507e-20
1.956987577575358084e-20
1.986411338088371070e-20
2.076503520582489257e-20
2.009531462636636733e-20
1.842069716847788359e-20
1.933349233528609438e-20
2.212836903129532410e-20
1.896088303277485962e-20
1.984081540681069470e-20
1.771806844246855246e-20
1.905204737731830392e-20
2.085713040055508257e-20
1.579803230073245161e-20
1.973580511530443752e-20
1.716945407024850614e-20
2.008991093683661848e-20
2.068783661392501191e-20
2.013083675305813785e-20
2.101801132812701352e-20
1.917534763321313081e-20
2.083900574507564266e-20
1.964039562017544005e-20
1.928647378640504829e-20
2.033089196366918844e-20
2.243766409277410178e-20
2.002721010624711745e-20
1.903537205722904017e-20
2.245918137190024804e-20
1.856529716125761523e-20
1.899274841545671049e-20
1.867146470857912903e-20
2.078920574639580204e-20
1.931139824516540444e-20
2.080329973810123058e-20
2.057444478988333052e-20
1.856080929862663190e-20
1.866212607591004057e-20
2.229556464602861860e-20
2.160902707993308225e-20
1.834802256443439551e-20
1.812992585260377203e-20
1.918644354914305872e-20
2.134495827890261026e-20
1.956340402416176139e-20
2.030834110630916460e-20
2.083254318526218986e-20
2.117686136682512271e-20
2.113318866732915655e-20
2.029262201972780364e-20
1.853081450384307438e-20
1.972237054186323115e-20
1.960962237990126903e-20
1.926660472652812893e-20
2.087264329186974351e-20
1.832130556089156733e-20
2.154243321770918783e-20
1.743388579549222804e-20
1.862229171576719285e-20
2.066673217883159455e-20
1.774193330537723661e-20
1.759020677888707835e-20
1.987322104608008753e-20
1.956587676349360424e-20
1.861605455812770426e-20
1.868960572839917640e-20
1.779430338312548768e-20
2.038473883821615638e-20
1.789112991934520018e-20
2.041159877838326459e-20
2.127076619362571730e-20
1.927276791148607019e-20
1.935988592219295400e-20
1.746070097071965345e-20
1.933929045765314020e-20
2.090025785495107622e-20
1.941369645468705126e-20
2.231092967539731448e-20
2.002918029413997293e-20
1.801737231408744328e-20
1.847317611374271939e-20
2.047872228498176780e-20
2.024622352298962060e-20
2.076663627921727119e-20
2.116926652014879561e-20
1.807309015893391010e-20
2.140348054622390374e-20
2.155742811054396465e-20
2.128475800061637100e-20
1.881426305387770462e-20
2.259195497916692007e-20
2.140915137451031887e-20
1.753424867472228788e-20
2.074772973772907153e-20
1.977975443284618812e-20
1.990950774856420576e-20
1.957212527346522536e-20
1.942159683772860379e-20
1.970510224098183884e-20
2.088207479112400430e-20
1.883962890994193681e-20
2.120196189240216203e-20
2.141390628279771452e-20
2.106856076278276417e-20
1.996718861346522627e-20
2.030575901655887968e-20
2.035767492475398385e-20
1.940953753333450211e-20
2.029300842514918863e-20
1.935494496317427356e-20
2.479683082537472880e-20
1.901169773128274558e-20
2.048388244794950736e-20
2.243191918460362443e-20
2.123669770145298428e-20
1.843536084384497232e-20
1.964683109717962750e-20
2.029430565742174980e-20
2.091349407628167998e-20
1.884481139914827058e-20
2.051911547953301462e-20
2.004609005802064959e-20
2.108282890204745421e-20
2.129507371630008938e-20
2.054435871195517722e-20
1.949920165915554849e-20
1.802319945469723023e-20
2.078362299277180091e-20
1.988023674356103117e-20
1.875245510195672664e-20
1.965674701916580026e-20
2.244552967769661478e-20
2.135466942252437966e-20
2.100498670509484156e-20
1.992427675603755766e-20
1.915942744867303316e-20
2.207044832156965426e-20
2.004552330392213458e-20
2.128459739280168385e-20
2.052071046952684188e-20
2.134892904961807904e-20
1.952428035029328618e-20
2.197501320835325871e-20
1.904892399637643593e-20
1.906076178611308403e-20
2.201657516993417573e-20
2.093209801179512776e-20
2.081907071020651272e-20
1.885944489864221852e-20
1.869418165672890457e-20
2.101299133045820448e-20
2.092814199525038228e-20
2.017571283336852287e-20
1.996672122628818059e-20
1.660339746966696243e-20
2.030668154063832769e-20
2.154272865566645121e-20
2.076409588602736249e-20
1.970674446664138718e-20
2.040350868197511757e-20
1.923078477570869983e-20
2.034555608224497716e-20
2.022323873247731509e-20
1.915178610571788859e-20
1.994333480394685184e-20
2.002602131681478315e-20
1.793609325637838052e-20
1.852413485160978762e-20
2.022200256021839294e-20
2.079623822791591033e-20
2.194978084672156533e-20
1.887091822953227881e-20
2.188295181134996166e-20
2.365964874192028596e-20
2.012202858402164812e-20
2.119168576926370669e-20
2.189756638102603953e-20
2.081598008303387473e-20
1.950814171236520633e-20
1.804290553917225694e-20
1.999943869007458809e-20
1.972328226145224295e-20
1.803097217942474627e-20
2.118509176257242551e-20
1.822657731087723454e-20
2.113634740672820198e-20
1.938717589552368848e-20
2.111147468197497332e-20
1.950894676666580591e-20
2.130678059670696727e-20
1.777545511245937544e-20
2.122097933314511367e-20
2.141177633921927207e-20
2.137907387083984006e-20
2.282338977387457078e-20
1.906260357809959297e-20
2.266180076924348623e-20
2.163771464657139599e-20
2.102914494494566099e-20
2.187788763715062646e-20
2.036031805917412925e-20
2.179591960661095220e-20
2.134827887347182532e-20
1.971385486075427294e-20
1.963472878200109660e-20
2.104069987354000372e-20
2.078652773009594373e-20
1.956200627140861171e-20
2.392169242581502198e-20
2.152491656584406148e-20
2.337357627934453560e-20
2.165832632015504300e-20
1.943560344127457108e-20
1.833553464093631870e-20
2.054956575650538541e-20
2.084393719013177634e-20
2.166054982342681898e-20
1.905614184414057258e-20
1.863419214257576843e-20
2.325668521949920158e-20
1.856516881707279142e-20
2.054759579705574732e-20
2.086795618213144989e-20
1.905182173127228088e-20
2.047516231091349239e-20
1.842676655925391824e-20
2.133835988510167259e-20
2.037384158610031408e-20
2.053557917306063806e-20
2.050003536433257926e-20
1.902841181399724096e-20
1.833398022591320754e-20
1.962596647106046499e-20
2.041256469875034039e-20
1.925663428056321827e-20
2.122188089327896591e-20
2.235926002103606154e-20
1.917400171523492906e-20
2.094199577570701940e-20
2.095317506359813337e-20
1.700431363041230585e-20
2.140847775511446552e-20
1.974928132232772574e-20
1.953976576883312460e-20
2.072406625051820057e-20
1.975371226185915058e-20
2.007254274619058305e-20
2.132302770792228243e-20
2.132919355468225857e-20
1.946295672029082741e-20
2.005479570406306446e-20
2.095215865650582096e-20
2.077499171278554605e-20
2.053146970088238289e-20
1.997772259141582738e-20
2.239494071295320526e-20
2.025267093066129496e-20
2.161148164917277492e-20
1.915003404375328577e-20
2.239206008282292656e-20
2.009207821059381231e-20
2.116461608249280131e-20
2.093214790163713401e-20
2.134397020436742983e-20
2.445424182761604673e-20
2.299594293449101437e-20
2.254908901787000214e-20
2.023216522945111487e-20
2.376060360055106504e-20
2.230960842889625886e-20
2.088622986073517257e-20
2.027392482886159992e-20
2.298018248395224779e-20
2.093021296355347949e-20
1.956052176356208627e-20
1.895763181971595616e-20
1.927687637763502999e-20
2.071000424572377212e-20
2.204980566505081887e-20
2.103050194857545805e-20
1.895206852673320395e-20
2.037213024660136774e-20
1.832619031496346895e-20
1.996919189469343091e-20
2.088987181411694540e-20
1.938764494978265466e-20
2.009133006143440436e-20
1.959237794296735946e-20
2.039758863709063614e-20
2.087133114737671839e-20
1.953229850348276848e-20
2.110989517638972703e-20
1.990345759588814574e-20
2.061335094770552861e-20
2.174524664367823426e-20
2.113109304476502367e-20
2.157775657891520135e-20
2.081071755719537149e-20
1.917754754872827255e-20
1.961719598972205779e-20
2.309580099759290369e-20
1.858078065435517880e-20
2.234461606753044663e-20
1.944503132435384365e-20
2.081658886001934753e-20
2.010419044341776883e-20
1.975768050597322468e-20
1.974890354519287125e-20
1.863961903924427288e-20
2.401574823343780539e-20
2.173677287458120226e-20
2.023920722402590460e-20
1.918317949388543981e-20
1.948679197880542658e-20
2.150477395612647594e-20
2.032231258731528166e-20
2.116500307607579777e-20
2.299766000991386554e-20
1.871232272718260713e-20
2.002548673623959718e-20
2.049264038563811416e-20
2.097311042584417485e-20
1.894622394231772714e-20
2.115125386920128861e-20
1.976111253659323140e-20
2.168240849737661251e-20
1.985636999678001215e-20
2.224483322615945755e-20
2.119525411610872115e-20
1.982716542963860398e-20
1.863162006563546209e-20
1.885770548448647114e-20
2.288385572567997743e-20
2.142983456042041208e-20
2.092124429062826598e-20
1.928192981208686568e-20
2.102306277381875660e-20
1.890975388939156824e-20
2.102498401807159675e-20
2.110963434875365601e-20
2.019739384780805868e-20
2.114797966583664609e-20
1.928326519585266113e-20
1.974195688345959993e-20
1.914367240957513211e-20
1.913409466918791564e-20
1.829788548526964725e-20
2.002155528517616833e-20
2.069015034781945033e-20
2.146708940141294330e-20
2.053202732953256965e-20
2.154075256583612460e-20
2.182266169014245479e-20
1.921420399671143121e-20
2.157004938174305745e-20
2.008534953936891341e-20
2.135840403805922373e-20
2.094983009496793951e-20
2.187372026752028930e-20
2.147141868537045269e-20
2.137880003631031899e-20
2.108288849887125208e-20
2.012208132165338496e-20
2.053891148014450476e-20
2.057012186082803413e-20
2.262760168052525276e-20
1.748661104700949774e-20
1.804913237365938678e-20
1.757494779635183692e-20
1.879091469185544561e-20
1.846604355808146615e-20
1.730316025800404758e-20
2.131217715677540019e-20
2.014217681301804790e-20
1.877081160487337466e-20
2.398066745176284184e-20
1.889088517004698233e-20
1.832740168703505188e-20
2.113894528651734145e-20
2.165659729964842414e-20
1.928897635983972207e-20
1.804181750956463948e-20
1.936838261804236003e-20
1.904973576267366835e-20
2.227019515796372791e-20
1.965051516499162714e-20
2.139390986520936806e-20
2.076946367892827467e-20
1.975920381496273203e-20
1.956540856622541738e-20
1.969908501602329816e-20
2.096300142265933200e-20
1.990163390247675581e-20
1.990006859083279561e-20
2.090698639986600833e-20
2.121075394484496586e-20
2.121618770584413211e-20
1.954643759925941288e-20
2.305510422544560592e-20
1.951150451790318665e-20
2.032705134562433494e-20
2.194401569135086849e-20
1.943018209409593849e-20
1.923898415271866431e-20
2.006147174329028211e-20
2.271398154078653102e-20
2.131378731350838426e-20
2.081636981841097389e-20
2.252297441298298557e-20
2.094310412901237845e-20
1.998250713258532369e-20
2.126409212782741351e-20
2.151232635846054806e-20
1.988851930349878127e-20
2.178647825240306905e-20
2.288359586828913754e-20
2.263695357699376759e-20
2.331470938334368630e-20
2.151638171403000767e-20
2.469444835981110337e-20
2.341070382983407370e-20
2.153040628906429130e-20
2.198833375272100541e-20
2.068136449301511494e-20
2.224834780971097337e-20
2.216604612096001677e-20
2.101847429964427878e-20
1.990423263162224015e-20
2.075829639754183455e-20
1.797051730945268251e-20
1.881617822604714178e-20
2.074046273656645457e-20
1.979943017974907230e-20
2.010302475258136041e-20
2.282327923248495068e-20
2.077637108718796473e-20
2.053153485019845704e-20
1.837311766099952801e-20
1.876967650667031203e-20
2.084450529115680334e-20
1.991115675679003512e-20
2.358343015980519078e-20
2.160718198356043795e-20
2.148263500610957776e-20
2.369398369116019115e-20
2.025266494229737451e-20
2.055037154012197823e-20
1.889577936036827967e-20
2.053444629852424313e-20
2.171844280441597343e-20
2.209458306208206144e-20
2.147239535849216300e-20
2.036753475179145823e-20
1.996845071990410650e-20
2.110132992897825869e-20
1.984350181248631951e-20
2.243684727437127025e-20
2.155215856224420601e-20
1.898126860487401711e-20
1.989120853490715616e-20
2.024813913418259160e-20
1.814919639501056978e-20
1.951734819087255201e-20
2.032117801657663463e-20
2.305625689850940733e-20
1.952180183444800820e-20
2.009817006780274087e-20
1.907413731337444097e-20
1.913623423882537322e-20
1.847677901767157324e-20
2.119746670641205982e-20
2.189026539296247611e-20
2.026524186229162740e-20
2.081959533332162565e-20
1.852756363709624188e-20
1.871294754248807590e-20
2.030825005001164468e-20
2.131421266997439981e-20
1.958924099102127759e-20
2.021642270488075067e-20
1.949772992586356586e-20
2.232582988103474134e-20
2.063243603960381037e-20
1.946384894855832164e-20
2.067611483321178567e-20
1.988703359655244070e-20
1.996021017285387990e-20
2.415503243280898822e-20
2.253911282581347121e-20
2.051860819767349147e-20
2.190721387393712551e-20
1.926171412735405023e-20
2.213868568191678073e-20
2.348974381888670290e-20
2.006711325984696273e-20
2.178622956231917054e-20
2.049965560549973440e-20
2.226103065453792199e-20
2.270123121595245313e-20
2.115372945443714491e-20
2.255555197071269721e-20
2.377279225460578267e-20
2.144063806863337305e-20
2.274104755893996861e-20
2.184967331863987456e-20
2.221616360579254919e-20
2.153642741234581377e-20
2.002163925795990292e-20
2.111699187341167449e-20
2.078119286583468012e-20
2.163968153729486451e-20
2.221980428481202047e-20
2.238177395679067259e-20
2.151027837212947736e-20
1.979834905469556076e-20
2.201823595987454440e-20
2.108242849036485666e-20
2.084188106456625805e-20
2.192445336838091237e-20
2.234712421630680408e-20
2.028994319706072510e-20
2.172636988965858443e-20
1.927327218770499243e-20
2.170526227270765172e-20
2.286146009098608933e-20
2.085023026071544281e-20
2.462426598664915929e-20
2.271099896946108513e-20
2.024250403880108564e-20
2.047381607612231548e-20
2.235700896167461534e-20
2.051866509561777479e-20
2.385577079861558802e-20
2.024882096361138032e-20
2.011090722235465835e-20
2.074270409085797378e-20
2.004995538246115842e-20
2.098953684275446167e-20
2.182741719932326115e-20
2.008470927318702529e-20
2.213736716940689857e-20
2.180997161204031901e-20
2.212268793941790482e-20
