# Supplementary material for: Hamiltonian engineering of spin-orbit–coupled fermions in a Wannier-Stark optical lattice clock
Source: Sci Adv. 2022 Oct 12;8(41):eadc9242. doi: 10.1126/sciadv.adc9242 (PMC9555777; doi:10.1126/sciadv.adc9242)
Supplement: Supplementary file 2 — Data file S1 [file sciadv.adc9242_data_file_s1.zip › data_ScienceAdvances/zero_shift/coefficients.txt]

-2.895488333510191265e-20
-1.885279196737034141e-20
-2.277851733223651537e-20
-3.439674796927051972e-20
1.529155783914014656e-20
2.707490470044991006e-20
3.327762415442318200e-20
-1.780383751622536458e-20
-5.486116274937243746e-21
3.611068714296898967e-20
4.851506855572992398e-20
2.246233978547719721e-20
-1.683818947055388328e-20
-2.202856201811714928e-20
-4.381810017725931333e-20
6.634320970521127916e-20
-1.501558349549360956e-20
1.375755135653067822e-20
-7.929904889277094846e-21
-2.465530803744722919e-20
1.324119003796365067e-21
-5.562765701677011176e-20
3.763840851138462497e-20
-3.899852187083743836e-20
-6.525062726104844560e-21
1.882838795461204790e-20
6.428576996942752981e-20
4.035555294837983151e-20
-2.521642298194773527e-20
-1.082131917555593825e-20
5.480083120791489780e-21
6.900655511989677854e-21
7.379468284657583224e-20
-2.991055186454202018e-20
-4.666006834110037814e-21
-1.463844227523603301e-20
8.039468326412359755e-20
1.684145682513674203e-20
-2.159511815161945411e-20
-1.439221578263439553e-20
-3.642299068268232830e-20
-1.170531368398053901e-20
6.438763841705368881e-20
3.346104100807482150e-20
1.213964013873694480e-19
1.490966084571743205e-20
-4.445295933029905575e-21
6.282972320679182277e-20
-9.734400988321564918e-21
4.443242246584668895e-20
3.805780044192137132e-21
1.761352908889914363e-20
1.302154589987638346e-20
5.747252885542825770e-20
3.534628000886950908e-20
1.433848928549328076e-20
6.827713672527707455e-21
2.271697657778873405e-20
-1.248498028186631805e-21
-2.041499992402152989e-20
5.686909122188084191e-20
4.403583533335684062e-20
-8.812031977754705827e-21
-1.042979066733622756e-20
2.244128713182303501e-20
2.264015790467215122e-20
1.442345706741912218e-20
-3.246878165313303524e-20
3.936680710836723555e-21
3.976785947172544156e-20
-3.308786231619884267e-20
-1.664861015358873902e-20
4.248711992672441508e-20
-4.326575964087791162e-20
7.035785310760610960e-20
-1.393273104335656898e-20
-1.759611759101917125e-21
3.112738809483981339e-20
3.694959629548770929e-20
-3.443454445421322885e-20
2.337559287088678577e-21
-6.463930211945950307e-21
1.752773912780379813e-20
6.681499944573565680e-20
7.610164241131285601e-21
2.461511094252846270e-20
4.861526189721627046e-21
2.597164214101043654e-20
3.753993579656409548e-20
6.886490601498870341e-20
-3.407579747010879776e-20
-3.923225609916349336e-20
-1.430589048672560006e-20
-2.373895321739668808e-20
-5.541345909908751687e-21
-2.431011824126026801e-21
2.152999027506278251e-20
1.477430932255424706e-20
-1.454133459029473997e-20
-1.895069349191748243e-20
-1.869863406848649266e-20
2.227058112962918402e-20
-2.546156467907768805e-21
5.691034485336744882e-20
-2.261256202939476996e-20
-1.956779733121697401e-20
-1.122641118540245886e-20
9.627858958278155044e-21
-2.648531809044745964e-20
6.713969172279380880e-20
2.365452887419960247e-20
-5.474675622554105028e-20
5.385345222171698283e-21
-4.979072003020641882e-20
1.958362864501941447e-20
-1.543480732103437736e-20
8.079312859021873892e-21
-3.308468010183840692e-20
2.862893799935815235e-20
-1.169900776556593296e-20
-1.582515105425743215e-21
-2.559597994589840779e-20
5.201716301451040014e-20
4.822592345504042683e-20
1.269520590556176284e-21
-1.967747429035316254e-20
-1.067753005031620266e-20
-1.955167600471930714e-20
-1.542389814541350750e-21
6.433360703811542931e-21
3.158272880249212540e-20
4.276385691862688306e-20
4.177559622197720221e-21
4.125290898906148372e-20
-1.151085617460405224e-20
1.523242534965729153e-20
6.816330944703191905e-21
-2.610335389220548819e-20
-1.449151860564758345e-20
2.250979060027591133e-20
2.267509105366896603e-20
1.794103300443269284e-20
3.824476287596655272e-20
1.414796541302635247e-20
-2.765126249980131449e-20
-2.873986497773982243e-20
-2.747530026464854339e-20
4.471273114815966812e-20
2.345118977556934836e-20
-1.073559906802443277e-21
4.055444412862580214e-20
-4.723649254643061834e-20
-3.913931960229656673e-20
-2.567063886959216510e-20
4.970634738545176891e-20
-1.226042159216547533e-20
2.383836610364718060e-20
-3.669542473646220990e-20
2.021478692378428343e-20
3.566400170238282032e-20
-4.102150897434708067e-21
1.175143942006930773e-20
6.692968929790935414e-20
-6.445155973210390271e-21
-8.479273738282990836e-20
-5.850501734185039734e-22
2.413554695630122588e-21
1.462180174231860330e-20
8.737281404935999064e-21
-9.196736072093898894e-20
-1.955194412311137692e-20
-3.496400447330131796e-20
-3.591689752507026985e-21
-4.114260774112254093e-20
5.640749912061694020e-21
1.944043113773780022e-20
4.509266546247873385e-20
-1.856653439009249610e-20
2.104203824605669563e-20
-2.587591285059900448e-20
-6.605591868184006230e-20
-9.848046209190699609e-21
-2.219314904362623287e-20
-1.545625918155174337e-20
3.226487728742348199e-20
4.019712633142679898e-20
-3.796718044868101158e-20
7.924842826157894061e-21
-2.151814355005668352e-21
1.639128219214644695e-20
3.087906354030750675e-20
-2.249785847865751863e-21
4.544877522137342505e-20
-2.079336701350946809e-20
-2.372472519178231468e-21
-6.870155693134014791e-20
-4.781578197487342098e-20
3.190174279744875198e-20
-3.925495938363901167e-20
1.041645566440803303e-20
-3.969180037775984838e-21
8.992717661304373271e-21
-1.209375451258504010e-21
1.204344390889031472e-20
-3.398081774568692016e-20
4.628266097913931820e-20
-1.319139888365171667e-20
-8.001356245909458503e-21
4.739304258917358162e-20
1.142526914358891373e-20
-1.595542676302541181e-20
-6.410744208736232728e-21
2.554825232259156807e-20
1.401612515849694009e-20
-2.800412044391775345e-20
5.912915784478300388e-20
9.801551710517826164e-21
-1.507542278985867234e-20
-2.325075075854503401e-20
1.605087418435585242e-20
-9.152733753390097683e-21
-3.762023259916862817e-20
-1.198847021662571697e-20
-4.056224068566442542e-20
8.155512861007559883e-21
1.789870821027527924e-20
-4.656879067721083998e-20
3.269584863292920146e-20
7.644809935951600866e-22
7.032493439536402988e-20
2.615453515982122405e-20
-5.844565378542042266e-21
-2.705486852530375743e-20
-2.130562651985001306e-21
-1.302047410673449080e-20
-4.737969372589444924e-20
2.029342789967922269e-20
5.680189765435639423e-20
7.472201812078324601e-21
-3.223911425234734956e-20
2.522364269593817461e-20
-7.584553083565267444e-21
3.868747306393947888e-20
-1.570607799107610736e-20
-1.548241547204463621e-20
-2.276059686084003237e-20
2.120198531260071241e-20
4.179014092091426276e-20
1.271584918024938840e-20
6.488575018161488899e-21
3.284603874118063157e-20
-1.686082825233024886e-21
2.853031313119656073e-20
-6.761982591513380315e-21
-3.635016460812740768e-20
4.535564560232312429e-21
1.682501600577462249e-20
-2.060999157335796668e-21
4.211582900918204729e-20
3.895822624874575700e-20
1.992162561988846002e-21
-5.849552793033697100e-21
-7.184777532667190079e-21
1.943416582438793938e-20
3.405410338982862132e-20
-1.761380415413918027e-20
-4.703132130887070685e-20
-3.945532493017955222e-20
3.858603382224861551e-20
2.434324151252779425e-20
-1.650085700094967337e-20
2.033498977184109318e-20
2.749985519778329838e-21
8.289838777817785849e-21
8.603755203411899231e-21
1.863853834448353114e-20
-1.269992345451994825e-20
-1.772097823039205167e-20
-5.691067425857463109e-20
-3.756916605227557311e-20
-7.046457981595541766e-20
1.860149747409256256e-20
-1.424258180873583803e-21
-2.304820637243397885e-20
-2.561810928723894307e-20
7.269709685266793886e-21
-1.289529159417743150e-20
1.491099143229600588e-20
-2.716359691449351818e-20
4.421902637084581138e-20
-1.877711753158156619e-20
-2.788084523490755551e-20
5.881486553295122142e-20
5.109253602405212169e-20
-2.148107025371281244e-20
-2.381863021968535584e-20
1.159993850501952462e-20
1.286697002097081847e-20
1.680912281999564167e-20
-2.001696785230458467e-21
2.346839477531348896e-20
-2.983728133094650649e-20
-1.528772795794675064e-20
2.210937646442479228e-20
1.370445339332860274e-20
-9.925562590194656843e-21
2.842468725641354536e-20
5.681492287017207550e-20
1.347339537303099165e-20
-8.665291431176064880e-21
-2.370392601019332069e-21
2.510398599103484720e-21
-3.169352293835406527e-20
4.130590565987506380e-20
7.858602041964339247e-21
-9.175099283684700710e-21
1.307944446836717310e-20
-2.029709516153347931e-21
-1.355998605396819054e-20
-2.511481903030477168e-20
1.251187929926819013e-20
3.288061751657129174e-20
1.455725587051928349e-20
3.392661897614166504e-20
2.848505545163119126e-20
-2.800765468259368648e-21
1.179522195270135810e-20
-3.054819364092223616e-20
-2.146183615645616924e-20
2.880606975148988087e-20
5.835077102180383857e-20
-1.236868969500725203e-20
2.882211834325829845e-20
-1.954890031078355813e-20
2.761804812880296555e-20
-2.249022358105079071e-20
2.835010412504786982e-20
4.850677320680174191e-20
8.014111307251389652e-20
-1.130542477395431673e-20
-2.597870172063446246e-20
1.640555306225893700e-20
2.608542258315840373e-20
-1.578925211204975968e-20
5.267082841038500001e-21
-8.228197451064519007e-21
2.439642211592685350e-20
-2.201022739463654401e-20
-3.057709790465603195e-20
-5.541443683170419454e-21
1.532921371567986336e-20
-5.982755688116598911e-20
-1.335053168629975309e-20
-3.717602679591241266e-20
3.447367513337631833e-20
3.273336185730113945e-21
3.620521161872950977e-20
-6.695810573732712422e-21
6.812141752298220149e-21
3.481290373857277154e-21
4.382804623166141399e-20
2.737409856219768493e-20
6.355386969167110786e-20
2.136606163887624040e-20
1.520845716403251691e-20
-6.069530103999832234e-21
-1.487379820261400957e-20
1.429267022143724281e-20
4.468268308520414273e-20
6.042494403344113612e-20
-3.295676952288803132e-20
2.675691996291451626e-20
2.992882154588253982e-20
6.196375879933854551e-21
-3.974406982964606063e-20
-5.229996827137570237e-20
-1.533025568995639079e-20
7.581796487552069344e-21
4.121705684466369507e-20
9.108199853855579803e-21
1.260890869821086745e-20
-5.512401189033033576e-20
-2.216205020360572756e-20
1.115902342014431722e-20
-2.859218790583527687e-20
-6.445198030606504764e-20
6.162807482267707870e-20
3.355604252128215641e-20
3.172294882732449968e-20
5.131337299062037213e-20
6.576201032439433858e-20
-1.374594491332978708e-20
3.593064773578455987e-20
-5.051998366201388267e-20
3.048884306375217980e-20
-1.534434397804562102e-20
-4.874335513171316773e-20
2.450497500685043588e-20
3.446104333467485545e-20
-5.476086713252391150e-20
-5.193865255197603267e-20
8.241523766780418418e-21
2.541941999201922148e-20
4.500619301074391284e-21
1.700316965633387690e-20
-1.318146838971104896e-20
2.397082854092355781e-20
1.135174971340025039e-20
-2.596527096512088333e-20
-5.536886065143597161e-20
2.532111543875349283e-20
8.725809653634192002e-21
-4.459519023536014477e-20
-5.824094740052517170e-21
4.622251616319798725e-21
-2.361741595031737753e-20
-1.301145800203683499e-20
-2.019022932089834485e-21
-4.327738387924794080e-20
4.038325859808665806e-21
-7.560291950432782485e-21
1.020015029551431078e-22
4.095984604766182094e-21
7.057601118802173932e-20
-5.159807759309041778e-20
1.073648751732890980e-20
1.972070384988777078e-20
-3.187664652716456981e-20
2.382604000396974713e-20
9.972431693225772056e-21
4.419576662780451390e-20
1.621254785212989578e-20
1.520157119598251124e-20
-2.380787779723614971e-21
1.095292746139530817e-20
-2.942366313409793311e-20
-8.690106714945910616e-21
1.699562731189103368e-20
6.599926538188019355e-21
-1.696678080419511510e-20
-3.293359296899700651e-20
4.133177284313760142e-20
-3.235005680628203661e-20
3.281455430782171531e-20
-3.726999679873721884e-20
-7.306832067466559437e-20
-4.191876354896964769e-20
3.288020529156026763e-20
7.632904154824894109e-20
7.375221326322298617e-21
2.115207459420388517e-20
1.412463430842714559e-20
2.727116717822993189e-20
6.176931860930842896e-21
-4.809046791330199030e-21
3.278447768039207080e-21
-5.927526546111467752e-21
4.237634746764926226e-20
6.186134885188710863e-20
-2.572184385540855275e-20
-4.494858799245262346e-20
-3.615893622294995150e-20
-3.320697049105721985e-20
-8.478068770264808672e-21
1.762084707724234279e-20
1.333807315012378044e-20
3.704249941725529956e-20
-9.318769873702172222e-21
1.307249156234243763e-20
-1.232703795526493575e-20
-2.360783403404832468e-20
7.736919864549985491e-21
3.377695457665308969e-20
-6.859017221307031312e-21
1.512111880218604472e-20
4.365157951210578616e-21
5.098528160711158298e-20
1.389609125854820820e-20
5.613520954294303063e-20
2.076416449596931766e-20
1.717460302532968355e-20
-5.401537315219393362e-20
-2.313138559184969640e-20
-6.347541734598634254e-21
4.626562344544262310e-20
3.635869462648317715e-20
3.913990907164169989e-20
5.354490859924791257e-21
4.668443614735157685e-20
7.396084309526328949e-20
2.308038448480733952e-20
8.660327392220972268e-21
5.113904028023053755e-20
2.746476589700999587e-20
-1.820931856114115083e-20
-3.886796366663735093e-20
3.641347943684048123e-20
-1.745699139821838492e-21
8.471122301604038699e-20
1.760859064090591750e-20
4.481156947751419562e-20
1.788696091533821815e-20
4.706550242394050396e-20
-4.104941260404760319e-21
-2.661907671164115391e-20
-1.339882237799363505e-20
1.450317028241542523e-20
2.036511392065105793e-20
3.205519766290016375e-20
-1.423595493484814319e-20
2.401312563951542153e-21
-2.255502430734006878e-20
5.434944214246977561e-20
-2.686490988009873642e-20
-4.503808422377361440e-20
7.734521923107009925e-21
-3.579494781716888628e-20
6.256609861133195859e-22
3.405274522139581913e-20
-1.035034863669861171e-20
1.106351849581351521e-20
-9.948154724155730297e-21
5.836207724891080344e-20
-1.060685775776184355e-20
-2.792601541628639655e-21
-3.723295922375014627e-20
-1.814725783459792184e-20
9.644736075177817455e-21
-1.285778126468360411e-20
5.525148904715488575e-20
1.408968718106415814e-20
1.255992989183987707e-21
1.591053001095220873e-20
6.850013682108289881e-21
8.056310067810827555e-21
-3.131229527432826783e-20
3.127766873876004796e-20
2.063000160793502418e-20
-1.986941859723560363e-20
1.752265877026167734e-20
8.425040862265379911e-20
-6.501481213937362038e-20
3.704986972118128551e-20
4.070647173593540528e-20
1.897321746545975241e-20
-2.311618116875280714e-20
-6.143720326817555176e-20
5.563502271648297295e-20
-3.459218151419690469e-20
-1.403136886096878201e-20
5.721474356889039161e-20
1.638646305422339307e-20
4.121131752918772880e-20
1.473794027888567660e-20
2.916888539607136912e-20
-1.040056974720217935e-20
-5.874057477674901850e-21
-2.203293347665365774e-20
-5.368279574760505365e-21
9.084936458535230571e-21
-2.113151793902965168e-20
-2.656802107181113241e-20
7.648378021091882502e-21
-1.143192280832650145e-21
3.568002653895387211e-20
1.367354511792201713e-20
-7.134010897177843150e-21
7.303450125752058110e-21
-2.291802728632818827e-20
1.888347451246279922e-20
4.036489124711912508e-20
1.835721430469262055e-20
-3.000691224418610765e-20
2.572262701454116588e-20
3.243171589077404544e-20
-4.166298133912579281e-20
3.146847515773429249e-20
-9.954098789566719786e-21
-1.483915469919007532e-20
3.604149756147839820e-20
1.045917679999424968e-19
2.576245099022390910e-20
3.188113892728475976e-20
-1.956002776673641434e-20
7.831842055871843759e-21
-1.512839625539647594e-20
1.556076875777401424e-20
-8.602234226938091093e-21
-4.829957660657838888e-20
1.648591505913908441e-20
4.711368155353605799e-20
-1.106751601764335170e-20
-1.166939673964605995e-20
1.860593762126339224e-20
-3.533415673182158304e-20
4.788402813006775580e-20
8.459498267982434972e-20
-4.067180794535721794e-20
2.577405783896477511e-20
-1.720483432731315928e-20
-2.654413437526365941e-20
1.342363459723797958e-20
-6.893837037312677036e-21
4.466005342265006327e-20
-1.126907085917663915e-20
9.555848260280940759e-21
4.087265140507175005e-20
2.871442672609440992e-20
-5.940808649408307559e-20
-1.059357970425721371e-20
3.649597246522323803e-20
-3.710518789587583811e-20
-3.128619531497510530e-20
2.076000904796937818e-20
1.677304418320656035e-21
2.605042526921727955e-20
5.381433818331159642e-20
5.205937606452217356e-21
-3.810457405307515134e-20
4.309745271116412597e-21
-1.373698964165669019e-20
-2.529775231048267432e-21
2.299001122052003221e-21
8.151578288065354817e-20
1.502499799988937231e-20
-3.949175086240535725e-20
6.565180230673285683e-20
-1.350930779397042859e-20
-4.320131483475484750e-21
-2.133914875041123959e-20
2.556212785952487865e-20
1.023450630450457640e-20
-2.227961092636640996e-20
1.269022897837538837e-20
4.789732737739250178e-20
5.980833445320600019e-20
1.727247117556914772e-20
3.045074923328437089e-20
-2.929938233748698750e-20
-2.269175782358870955e-21
1.493723400887310979e-20
-3.291415336308120307e-20
-7.059792539425105304e-20
3.790464504815163966e-20
1.736803350909996356e-20
-2.156149109393602818e-21
-3.984680380075313958e-20
2.775175520300290910e-20
2.633903198371536534e-20
1.367861213599532127e-20
-7.366434367115796969e-21
6.854565059478150310e-20
-9.893423495758302067e-21
8.327249870931097414e-21
-3.531886664213750099e-20
2.003224275941088849e-20
2.078780150365980265e-20
6.380787199197009724e-20
2.642072504441607517e-20
2.433845665093699674e-20
3.943461543252164833e-20
-3.092077226658668669e-20
-1.670040000425480277e-20
-3.563019569146223244e-20
2.453590166277922346e-20
4.905854131351527863e-20
-1.122639361195974921e-20
2.951687364842697987e-20
3.266921487558830920e-20
5.325451415125425081e-20
-5.006327795704805516e-20
2.030257566140098193e-20
1.949539628205082230e-21
5.491961213778969551e-20
5.186306278568081678e-20
3.084613727571272318e-20
1.658204650976433918e-20
-7.006303967828586702e-21
3.877215123250188473e-20
-1.605448534317182330e-21
6.026757541514806829e-20
-9.661402165325705532e-21
6.380956566551836660e-20
-1.128274460219182840e-20
3.585835353125836711e-21
3.645284729514287844e-21
1.156228788880885270e-21
1.198538787297335911e-20
4.011205250305989628e-20
-2.283166288272997244e-20
-6.327897435142305185e-21
3.975505686145938932e-20
1.158015686691625319e-20
6.589625007437950880e-20
2.859244823346046781e-20
5.323210084131169018e-20
6.938250918664300870e-21
-1.009856778604778923e-20
4.367485174684237042e-20
-7.157397439816606587e-21
3.356708606881090955e-20
-8.016879874488938773e-21
2.389120953070308936e-20
1.489801055464654658e-20
2.676349525126118320e-20
-2.416573200310947511e-20
2.223677230089065981e-20
-4.858740059653811914e-21
2.681765946920276037e-20
4.642756344887095799e-20
1.523551425094642664e-21
-1.019804469737235473e-20
1.850170259270175540e-20
-1.206223873121002643e-20
4.446983562461986226e-20
9.130819652078601250e-21
2.201990192415618621e-20
1.708190063810628744e-20
4.931750559196279721e-21
-9.161322345042309822e-22
-1.923934365764052673e-21
1.178217472268477617e-20
2.108364692365428767e-20
-1.663245731770679435e-20
-1.075710721983976857e-20
5.049166404383336769e-20
2.975450286091110082e-20
-2.093195334878087454e-20
6.266104442079908468e-20
-1.275290874774477007e-20
7.574393640708980256e-22
1.652015032445438962e-20
1.601551767877905247e-20
2.867063612265494199e-20
-4.000558584518482901e-21
-1.979360831477365525e-20
1.243963795382092048e-20
4.517508467257555088e-20
-1.713704129636847761e-20
2.703242666823591180e-20
-4.920669688218189127e-20
3.227823085706229671e-20
2.673967362720345785e-20
5.624231706198933059e-20
1.239210980030168438e-20
-2.222147962700209901e-20
1.901678864308804807e-20
2.468356929570494538e-20
-1.852971534518585001e-20
4.951948923101169479e-21
2.264470172908587151e-20
-2.191268709925505600e-20
1.704522289845099598e-20
-1.405268438903536106e-20
3.225460862185854107e-20
-2.233102619278446591e-20
2.003189845681473248e-20
-3.132766093230476512e-20
6.484492229294028916e-20
5.184761881239862167e-21
8.791066835026080008e-21
6.180616493844359642e-21
5.583452327914430693e-20
-1.448545381679034933e-20
6.143766585701135558e-20
-2.661850364240479751e-20
7.495388863200754892e-20
4.273497720932401974e-20
-2.266861126324257352e-20
1.655375839040510487e-22
7.697370433028353249e-21
2.827923201175757431e-21
6.074911878951118570e-20
-7.762560419624935083e-20
-1.275863535432010412e-20
1.923144446031206105e-20
-1.022855405022438876e-20
2.328905707986289774e-21
3.732991277939799254e-20
-2.127667731947257870e-20
1.563096988715051523e-20
2.759626584918712282e-22
2.166291677114057530e-20
-8.420945142456945088e-21
3.435934750807161172e-20
-9.802054534953486146e-21
1.786152706241053845e-20
1.861319998652506554e-20
-2.355879097128105252e-21
-1.772199023382100267e-20
2.304306322244074457e-20
5.361438650489807132e-20
5.550484079262475166e-20
8.432477225224094666e-21
-1.255715029681783930e-20
7.924775878227850312e-21
5.336809305004260511e-21
3.113461417706844726e-20
2.082283848256779948e-21
-1.538049082533640485e-20
-2.152153883438380152e-21
-4.431417909758797055e-21
1.365521393959011662e-20
3.704143278318239713e-20
-5.489783256610646380e-21
1.878171813382875773e-21
6.196818486940047037e-20
-8.696191384214766970e-21
-8.770361301985850594e-22
-2.649996833433200015e-20
-1.612940014953126367e-20
-2.540700044300343680e-20
-1.217838801540815422e-20
4.551222315256751242e-20
-6.857932761205382016e-21
3.741506068510383802e-20
4.219232444607489239e-20
1.883205703593854530e-20
2.623214463889680362e-20
4.597074851685784710e-21
-3.111367223521760448e-20
2.332912728725487134e-20
5.186130908521526836e-21
1.004533155741695939e-21
3.436602220058156064e-20
4.995163842099955029e-20
8.941342608352909285e-20
3.018801140212463753e-20
-3.583259588476232380e-20
9.696097323564353086e-21
-4.953583970109364356e-21
1.664579520304603510e-20
1.635204576058317499e-20
2.574790719898808552e-20
3.440538217199264857e-20
4.785125145595386380e-20
4.322732998528261704e-21
6.877458992077988300e-21
8.479568316784682400e-21
-3.604482051827089922e-21
-3.331173131041580669e-20
5.144985549069023916e-20
-5.405753799340060121e-20
-3.317722256085977740e-20
7.120632773419084595e-20
-5.801250911445203256e-21
-1.945350312007679361e-20
-4.130035304770641498e-21
-2.827187112497434844e-20
7.274962349801891268e-21
1.539005393837781635e-20
-1.321914256494565266e-20
8.595561893822489823e-21
1.519768390716392689e-20
-5.177468794627471686e-20
5.775332526799761563e-21
4.271411010354304265e-20
1.405523378531216378e-20
3.201579588864908132e-20
-1.115990709337262625e-20
6.333883487188771038e-20
-2.116120540554747644e-21
-5.088386100697866345e-21
3.614531679664799049e-20
-3.060952334219877702e-20
-4.758556012801834085e-20
4.222343633009786753e-20
4.051190432313449677e-20
7.233312137423762949e-20
2.810640048744287253e-20
4.838422808930109795e-20
3.201226582221132984e-20
4.549253248828954220e-20
-1.887270452476033628e-21
-3.769987063163214008e-20
2.713795363298269191e-20
-3.162956796642361572e-20
7.264557407103785819e-20
2.122839008225088403e-20
3.330229222369735542e-22
2.094861693598139878e-20
2.916659841120919060e-20
3.870447048385062546e-21
-5.906890063767153226e-21
4.140925260248348316e-20
-4.086088023683716541e-20
3.277744417419273493e-20
-7.697430001501871326e-20
-4.859179133168223988e-20
-1.039668226728650796e-20
-4.584575893743738982e-20
3.842914877128585841e-20
5.660591775522516335e-20
-5.559821011874895275e-21
7.800132229145046560e-20
5.810149486739641414e-20
1.270116907554449362e-20
3.139237284823007979e-20
-1.052453332193945760e-20
-1.917600870538443210e-20
2.312037013412315808e-20
-7.420393427714539984e-21
5.919051956485438126e-21
-1.813316315781319397e-20
-5.266812291387612727e-20
-4.894265996918299131e-21
3.468454176238964379e-20
2.678331759838243016e-20
-3.088253681280740078e-21
3.386490994515118879e-21
4.327914459463238768e-20
-9.431565588960117006e-21
7.385828589404333382e-20
2.980030963305215066e-20
3.042895043711586725e-20
3.805337718437265101e-20
-3.842423129639495063e-21
-6.167512125091833352e-21
-6.270568254194776454e-20
7.889229197953524879e-20
-9.216987890122858799e-21
-2.758038650264161857e-20
-2.512694196093943719e-20
-8.445922208692749958e-21
-3.403669402916314789e-20
8.052319695201350659e-20
1.111901172627378887e-20
2.592149349532525931e-20
1.484192543240780687e-20
-1.560122938410057743e-20
-9.673659660507993577e-22
2.547208864154934482e-20
-1.569345325223726682e-20
-4.434564602535286096e-20
-9.599080088585175844e-21
8.449862343608707002e-22
-3.604790167995772598e-21
-8.551243222131552730e-21
-4.849111516253794370e-20
1.338309984457116403e-21
-6.060434121313993136e-20
5.078205748205721248e-21
1.317362160474513426e-20
1.027533531587282452e-20
-1.102066942737171860e-20
-2.695915818450245687e-20
-1.519408233857314117e-20
7.140455533739072590e-20
-2.328080303934951066e-20
1.145968099028962333e-20
2.605213012650238497e-20
-9.903093852176105006e-21
-8.821878701208596933e-21
5.018364045338216342e-20
5.958422818408897077e-20
-1.715905383773523840e-20
7.081111461071762348e-20
-1.716530200816861519e-20
-4.982072909694759057e-22
-9.671030277663765897e-21
-7.539951966349789391e-21
6.470770276073537633e-20
-1.004283910213828906e-20
1.019795224111572629e-20
-1.004476434900762606e-20
1.013266228032662413e-20
-1.272594263346772472e-20
-1.455527475520379693e-21
-1.215080154539359743e-20
8.385849219095221539e-20
-2.877850233747185615e-20
-1.250992752543308969e-20
-2.715700272844592135e-20
-9.470411131428758375e-21
-2.667606933885016298e-20
1.311327138486893300e-20
3.408060517684886710e-20
1.713932573972717087e-20
1.973053006091276145e-20
-1.179970904176544452e-20
-5.573983162871212429e-21
5.303866145979078085e-21
5.343475290969153435e-20
4.855664253480189494e-21
1.939848591777843536e-20
-3.788658311672824762e-21
1.741348416136301724e-20
5.158796076299195214e-20
-1.193668079156131960e-20
1.270471635067639279e-20
-5.320897675372326895e-20
3.769162516822429333e-21
-1.543774602685521087e-20
-9.546016827679176189e-21
2.678049904881494857e-20
2.787852063920805899e-21
-2.719818663802647310e-20
7.380981636538559328e-20
3.779873325085846563e-20
4.621201577372182814e-20
-4.285592734972975225e-20
3.924674496418303086e-21
-3.762520443472347708e-20
4.055076552043390606e-20
-3.058759889406773750e-20
1.545735505220688996e-20
-1.162975333415717746e-20
-7.067412918264494888e-21
4.286695560117233171e-20
3.222398158971368743e-20
2.859742366914379970e-20
-5.496430977208736927e-20
-3.556345676442899045e-20
3.431881760461544848e-20
-8.560829854612889613e-21
-1.179223664912935593e-20
4.179498621352924177e-20
-1.839622475922234935e-21
7.587872130099743140e-21
1.927795115060898950e-21
2.342956556380926516e-20
2.333018371791917043e-20
2.773208605374933701e-20
2.218053286124298314e-20
1.002565150540129498e-20
3.530718114380009059e-20
-5.514458542998305388e-20
1.338650219910645197e-20
5.760523265566465925e-23
4.884868213997873557e-21
-7.767747425658870320e-21
-1.616691690267182968e-20
1.304672708842203615e-20
1.572033237321471972e-20
-2.083216753908046680e-20
4.716188417887033181e-20
3.666390162640302475e-21
1.097682724077476721e-20
-1.900846895499256694e-20
3.538278845696825375e-20
2.626597161887535100e-21
2.789993883762282870e-20
3.462694395516124686e-20
-6.904070269917761744e-20
3.777057205551955477e-20
-1.214338528007077232e-20
-1.716594693152861544e-20
2.144392015519828913e-20
-5.636658390185546882e-20
2.059273913309154175e-20
-4.236590398659782176e-21
1.744118232845411832e-20
-1.062107850472532735e-20
5.955281308680928567e-20
4.255732014810065741e-20
3.377662459736670775e-20
-5.772079457575347271e-20
6.089632822204462326e-20
3.451405380263159093e-20
1.297615703358125283e-20
-2.760722257963743593e-20
9.434563850625968406e-20
1.970624256952819701e-20
2.482025788743189284e-21
-6.409531076244385389e-20
2.617468362366623143e-20
3.963031103776902609e-20
-1.184025732323669130e-21
4.361563249880264954e-20
1.602885911054883407e-20
-3.763290365155088430e-20
4.879556985878046504e-20
1.097648927954604156e-21
-8.430458159915759654e-22
4.938733925917787903e-20
2.560003125445799321e-20
2.291264884689336402e-21
5.453909684229844196e-20
3.095632837209259537e-20
1.682857913693490116e-20
1.403929503851922896e-20
-1.933898317236094711e-20
8.600188386490773259e-22
-1.999836328741523024e-20
3.317645082604313125e-20
-5.247813759282819786e-22
5.690751726898369787e-21
6.896390612329633896e-21
3.086115360238119472e-20
3.554811907858960575e-20
1.106784701377114104e-20
-4.202319866719587435e-20
-6.406487116254022150e-20
-4.724041874036003695e-20
2.096958780366977577e-20
1.563279204480195543e-20
6.593805143664415283e-20
3.918809011934521439e-20
3.954749582724361203e-21
5.619073491540085736e-20
-2.125695123021498021e-20
-3.184496493884669766e-20
-2.664575849940003198e-20
-1.239794426055057828e-20
-1.600375484138483466e-20
-1.406373133057334535e-20
4.123551035774180591e-20
6.277381703813268438e-20
-3.757215839675359267e-20
3.256621506303701110e-20
1.951363907504298911e-20
8.250108209856486744e-21
-4.172603667172784869e-21
7.080875889822049768e-20
2.821109915456258915e-21
5.403606959587206653e-20
3.375256657617097866e-21
-2.284834815923185613e-20
-3.744605667891624246e-20
-5.384424478205173342e-20
-1.403225075560907943e-20
1.209469323244346001e-20
-4.527510268744255063e-20
5.651203137951827411e-22
4.035594237166874917e-20
1.104852012277561697e-20
1.258640222039525967e-20
4.216440941998187886e-21
-2.001780799633444431e-20
6.234365569573507596e-21
2.461007528016659420e-20
-1.072016155590129219e-20
4.451151982684710877e-20
2.458480963722924349e-20
2.158101848948725161e-20
5.820295396236881663e-21
-6.662576306587041227e-20
-4.968474434279349723e-22
1.208907163315558351e-20
8.724038195311590578e-21
-2.112560945972359679e-20
1.319205692964262246e-20
5.717095346150324923e-22
2.729057427889685326e-20
-1.790728665317255710e-20
1.073997489706982377e-20
-3.248170515926020204e-20
-3.019212185935732742e-20
2.401198382137943217e-20
1.179667765471946478e-20
7.093515964642422931e-20
1.264903652412439632e-20
-3.971929071964555505e-21
-7.466378208691454193e-21
-2.203871400538767885e-20
9.225803721904489243e-20
-2.116314800852228305e-20
-8.672172974026769411e-21
-9.717986230006558322e-21
3.302282308660911854e-20
-5.079448171879764618e-20
-3.565432205945943884e-20
-3.769800817687061354e-20
-3.759575968268655933e-20
6.972692070560472447e-20
7.562797700842196031e-21
6.557276319394426939e-20
3.988050029470157398e-20
6.835912697990956486e-21
-1.424600921591019398e-20
-2.811853597017094031e-20
3.476412530991285588e-23
2.330209633328484533e-20
2.660505802085794293e-20
1.729490684283356904e-20
2.326949138041089697e-20
5.461837124173657918e-20
1.059950424995108448e-20
1.280569485764200508e-20
1.790962636180097154e-21
7.193392963644889591e-20
5.398032389316401281e-20
3.120533628307885603e-20
1.664763657232679470e-20
3.950340629335239013e-21
9.640187913546111771e-21
8.950905085216876223e-22
7.006986632965496164e-20
1.327587187592022950e-20
6.193720198378994947e-21
-2.877270370075299848e-21
4.429382149726259447e-21
2.618838370529555838e-20
4.131153920546728565e-20
-1.941835847763914287e-20
-3.439832977472331145e-20
-1.401261884519913459e-20
1.848435077974998538e-20
1.152538687341201906e-20
2.341251611631973827e-20
-3.305871603384451517e-20
-9.018754380052261639e-20
3.249598729578731132e-20
-2.009710830912582509e-20
-3.719187044426529592e-20
-3.331140334200722786e-20
2.228067017313318346e-20
6.290906274668881474e-20
-3.522414738469347360e-20
3.231044647065522699e-20
-5.186607832580456738e-21
8.341748162471218987e-20
1.780277681169683001e-20
-6.533497301348268145e-21
-1.164463767451281904e-20
5.458239492756628846e-20
8.191436297978072323e-21
2.133362563976480996e-20
-6.359592801673942072e-21
-2.012355505700357614e-20
3.367852869614644307e-22
1.605765873881611166e-20
4.666322890214153438e-20
4.196871992959969336e-20
4.016652181919386652e-22
1.994709802564009505e-20
-4.761359940839123393e-20
5.699588077168726535e-20
2.138849071562388975e-20
-1.612285573433294310e-20
1.680579938105057237e-20
-1.450073802433668466e-20
-2.597560271295394822e-20
1.144643415510112104e-20
2.119118755693793864e-20
2.308535563333195516e-20
1.241871181643420320e-20
2.753645233168117971e-20
4.735473334095744060e-20
5.960647616515785069e-20
-3.283097610943763318e-20
1.271097782046999525e-20
-6.610327747295821908e-20
-1.285728731928520743e-20
6.008598093690348421e-20
-2.082181964034014440e-20
-3.628482362420727228e-20
-1.794131610068779827e-20
-1.790801173463872339e-21
5.294283930742194538e-20
-1.349711976079078929e-20
-3.241567701541911369e-20
-1.787492696918269322e-20
3.152196639376596656e-20
2.464825458679110782e-20
-2.115966319812931452e-20
-1.078896959732099120e-20
-2.862503924021562331e-20
-3.515705111073492290e-20
-5.515794766833888520e-21
-3.381264174168783798e-20
-8.858225812473459795e-22
-8.678829860635182217e-21
-2.471670941417998833e-20
-1.301328608018422091e-20
-7.084102627629543269e-21
-2.917322206239856612e-20
2.018017770512487453e-20
1.751001796834143939e-20
5.803853857837895284e-20
-1.749518164831156315e-20
-2.584498746990719459e-20
5.025687562399907218e-20
-3.177791379137802169e-21
3.465464265630535784e-20
-5.503950950323097833e-20
2.711886295493616504e-20
-4.685478977695512032e-21
-1.813862912467159262e-20
1.285090746901104558e-20
1.261129573013201080e-20
-1.188045457743772288e-20
-2.903597428504266411e-20
6.818974299739149592e-20
-2.132575752656028691e-21
3.394222846316281212e-21
-9.901292506814167986e-21
5.311279622050337210e-20
1.764143034477467299e-20
-2.726156684683019444e-20
-9.464446719765156271e-21
-3.464294305125532668e-20
-2.530809835474935200e-20
1.616508640237538113e-20
4.216927760408866852e-20
-1.484548770270161295e-20
-3.842214623664292562e-20
-1.589920363886370502e-20
3.877672067470900389e-21
3.236692503363742560e-20
6.824348971539246711e-20
-2.348388947311210549e-20
-6.824080795228337533e-21
-4.504660587950804634e-20
2.858596554064105301e-20
4.172207511252068160e-20
-1.075562297468156680e-20
2.810010456854440076e-20
-5.235669689226490453e-22
-6.039205182196826055e-20
9.180052901535481231e-23
4.287017382413744911e-20
1.229737592906417867e-20
-2.151483618732178115e-20
-5.157343838157994076e-21
6.347374165639307699e-20
-1.483709956520672967e-20
4.814587116747389112e-20
-4.464481566299323055e-20
9.797518452294132017e-21
1.614626784310754009e-20
-3.199902391758723846e-20
2.616296065635335110e-20
6.979994104249523450e-20
2.340029118275531657e-20
2.687541434051915578e-20
-4.761398489382279636e-20
-5.531517206611886280e-21
-1.759191444475447654e-20
3.485367587142030106e-20
3.660218232683938929e-21
4.326813092772455281e-20
-9.402045284368707130e-21
1.195997335072305265e-20
5.727480318631766544e-20
-7.638830485583711093e-21
4.310179943143207834e-20
1.218414806504643982e-21
-2.400164905417759327e-20
-3.914538566772242368e-20
3.233777271950832551e-21
-5.141467325987342514e-21
-7.332854131404646197e-21
3.165940404227739820e-21
4.158752922520887487e-20
9.102820112839021274e-21
2.409708991687030759e-20
-6.669548167314555979e-21
-3.944320266253153369e-20
3.440790144480754786e-20
2.203267819166909072e-21
-4.160145793697533080e-21
7.115168397450367111e-20
-3.938890722841124445e-20
1.616753666978491816e-20
-1.865382393561765264e-20
2.818395785601209228e-20
6.974234216335365749e-20
-1.716744922449327183e-21
1.994700724531509540e-20
8.399821161297564336e-21
-8.889188237069282501e-21
-1.213074597186496583e-20
-2.099528252294203711e-20
5.226383400275313575e-20
-2.030127494249352690e-20
8.715533813302246293e-21
1.344291352240315537e-20
-1.886732458613390358e-20
-6.687201861439624219e-20
5.953491119592863616e-21
-2.570221921072255492e-20
6.961922964535765859e-20
3.274121448010056774e-20
1.334386979431274527e-20
2.884403395716287476e-20
2.243014575308899251e-20
-9.528107860351664427e-21
-4.015130087502317360e-20
6.571866842765434233e-21
1.861528172205998407e-21
-3.754351009378188653e-20
-9.420061547689576134e-21
2.130128034723989615e-20
-4.851824099230405166e-22
-6.497817861654126252e-21
1.982571658254625337e-20
3.455094462209516069e-20
4.854622937731527238e-20
3.413581489889155175e-20
-8.902373707997014891e-21
-1.113659267665356509e-20
-2.465352161482486047e-20
-1.354073140227604896e-20
-1.475067909201638041e-20
-1.285522823841822923e-21
-1.168096642452507483e-20
6.611874929888928060e-21
1.988560520708351228e-20
-1.742346852460989508e-20
2.492351610121835615e-20
-2.464180752330446526e-20
-2.305835500182862396e-20
1.848895782550930063e-20
1.622230125429108364e-20
1.823472544973964572e-20
4.559062357870930329e-20
-2.317788825393190700e-20
1.439658562877028438e-20
2.717332233919020640e-20
-2.274372622609539929e-20
1.723051312250007852e-20
-3.028537888223083159e-20
-3.346231130585052470e-20
4.067131413881382325e-21
-2.028745187480287233e-20
-4.275606291024670118e-20
1.768193237059863956e-20
2.278327513586322391e-21
1.270052023768266186e-20
4.349356575498246399e-20
-5.151949772352847299e-20
-3.003496961816716748e-20
-3.518993204220974279e-20
-2.645461137626480371e-20
5.313347331101382454e-20
-4.908452151485403221e-20
-4.275027111642434045e-20
-3.527914091455990762e-21
3.922469979962367443e-20
3.793950576576344806e-20
-4.456247015533378519e-20
5.047194933329920262e-20
4.031776209255509140e-21
1.144738737295848328e-20
-6.076090616818837035e-21
-2.419407670849220503e-20
-2.290349864809209075e-20
-1.555666209616286406e-20
2.440493889147646494e-20
-1.513449132688437361e-20
7.440354732190013099e-20
2.918796379137423142e-20
1.843143504243029886e-20
-6.664497705884712100e-20
1.318975123985364218e-20
-3.700113124577036370e-20
6.062642153470023434e-20
1.337073108692603103e-20
-6.552252282109027038e-20
3.161837473920594322e-20
4.102055786721170962e-20
-4.989306472117128526e-21
-1.011691764982868327e-20
3.916643523315994206e-20
-3.806177371505892611e-20
-6.452388145716967935e-22
-1.822789122136245622e-20
-2.719687372959439296e-21
-3.832094459943858940e-20
7.118390335861295515e-21
2.893842723943499935e-20
-5.275580148919030555e-21
1.019848254813801087e-20
1.929671114870285976e-20
7.028398428626445317e-21
1.709440633692016480e-20
-1.512360430162063727e-20
5.390877307760192662e-20
-5.241719656090555812e-21
-3.130098898750312049e-20
-1.100820985441209531e-20
4.385660850135353330e-21
2.728453012406226008e-20
1.534680545430064374e-20
-1.573766212325556625e-20
-7.564041965664254158e-21
-1.686948917163421177e-20
1.841092224236482688e-20
3.269609682222451207e-21
-1.995375633689179404e-20
-2.531442338874091143e-20
-3.359019760719592181e-20
-2.028607179886101349e-20
-4.213018444900617181e-20
-1.015313091450746219e-20
-1.874791581459460256e-20
3.579913904031999231e-20
1.084289502289394348e-20
-1.793743300671309899e-21
-5.532110128760346301e-21
1.627625707910066660e-20
1.351674357874548144e-21
-8.040605101051311689e-21
3.135693547091879571e-20
-2.508586166151039950e-20
3.985367885663881979e-20
-4.392543785719539454e-20
3.470013556759476526e-20
1.940843688024182324e-20
4.447821601774775008e-20
-3.806530560001896246e-21
1.328167371835814478e-20
-8.114218947987005609e-21
-3.995667087372972821e-21
1.532454682536045139e-20
4.163672603690078980e-21
-6.212894231197525073e-21
-6.636446381651777877e-20
1.805791649598272771e-20
-1.211810245499484574e-21
2.240285906622116571e-20
1.527483882275583923e-20
-7.139455774705660383e-24
-2.209966359968583061e-20
-1.258903607217840741e-20
1.431559120903430659e-20
9.281839061014938367e-21
5.804480897719869389e-22
1.385173691435325798e-20
-3.926297545361707143e-20
9.250401588006684258e-21
-1.112033118125091516e-20
-3.054112462958608880e-20
2.285484306867863019e-20
-5.866523703852447094e-20
5.417158404944860029e-20
9.043857374978983041e-20
-1.416356172553854133e-20
1.674524318898556814e-20
-4.697336997785826524e-20
-1.728106082776052355e-20
3.912281951551323892e-20
-1.306875034482279048e-20
1.016883992790676977e-20
3.277619423839293190e-20
-9.335776089148553602e-21
-5.453276273006901945e-20
-1.559301325477419876e-20
2.849717515657563689e-21
-1.144751790410238801e-20
2.722417297338204384e-20
2.359274668969037072e-20
-4.319778173775899103e-20
5.180073467379808768e-21
3.270810105958554334e-21
7.854843528602837345e-21
3.441377415995944203e-20
-4.323533062167709064e-21
3.956383373627294609e-20
3.242327861743578005e-21
-1.152776195221596778e-20
2.017715233089045259e-20
-5.276853946213074138e-20
3.355417950433100824e-20
-1.619110877904455339e-20
1.710877910031839776e-20
3.600641835283569295e-20
2.702888323938281522e-20
-3.666482364646167262e-20
-6.244873153058499598e-20
4.281277713603288626e-20
1.238483463788801650e-21
3.531985867696038278e-20
9.739365858918371370e-22
6.056433027680970249e-21
-7.869544601067608067e-21
-1.360915027101163479e-20
-4.785470568387403992e-20
-3.603439702249387383e-20
1.865922465338416710e-20
2.727235402843552090e-20
4.342713695118051655e-21
4.230440845172502578e-20
-1.426282665354293337e-20
-2.714340363223058934e-20
-3.435633305491647943e-20
1.468830708009107093e-20
2.365741123994358726e-20
-3.245757538474808145e-20
-1.229057194532897796e-20
-1.075513096044702022e-20
5.310442294106216407e-20
4.208455040276711023e-20
6.884826067192136393e-21
-8.583315117952087461e-21
1.063805154663167359e-20
3.402150870795223794e-20
6.092793216850877636e-20
3.794316347429179802e-20
5.927561536186261156e-21
-9.256637740351178887e-21
3.268943667741329378e-20
2.625202225137359226e-21
-1.537187523062021812e-20
1.995465325071012812e-20
-5.793147745349938541e-21
5.766585367721677283e-20
-8.135517347860880179e-21
-3.616695474818132396e-20
-4.514580047245166892e-20
-6.449466779109116757e-20
-1.980981226802301280e-20
2.446358364936063876e-20
9.743552445058452916e-21
-3.166161458059695482e-21
2.105467914232559038e-20
1.902292638448851744e-20
2.933135495783881825e-20
2.386923663788844087e-20
-1.117632868714538488e-20
1.641469877057821250e-20
5.270079136029319210e-21
2.005418325882238528e-20
-4.324699921151976179e-21
5.263625483934981981e-21
-2.581588192535581415e-20
1.011206565326919342e-20
-4.584076562545523534e-20
-3.659016070999925793e-20
-2.274600949771546762e-20
6.361313708647041772e-20
-1.654973142742402526e-20
1.257947932500881837e-20
2.211266972112220864e-20
7.829855512023872267e-21
1.385418961080622641e-20
-8.632576454302793793e-21
1.192565075559347321e-21
-1.767098276575091028e-20
2.974964137815245026e-20
5.453808164780990641e-20
-1.646877987159999987e-20
-2.594407083250924985e-20
7.890169940901063495e-22
-4.691740113791206085e-21
-3.071390114215909173e-20
-1.797661585714627074e-21
9.013238177038698533e-21
1.108108690158378360e-20
-3.637958196847227903e-20
-4.361456249324937112e-22
5.139107325219353876e-20
3.331820722705294082e-20
-1.357603461168023244e-20
-2.837171246105571870e-20
2.259973721770304389e-20
7.127637318022531441e-22
-9.582905002332597016e-22
-1.257154653337366670e-20
6.980515178351891118e-20
-1.561862985885062217e-20
-1.062925436380505929e-20
-5.841892757926322976e-21
-1.039899649082854036e-20
-1.186775044035384788e-20
3.419465778721085568e-20
2.278085351432419348e-21
3.971475682447361108e-20
-2.339599162783462653e-20
-1.379048428042671641e-20
9.708665205742032672e-22
6.077500604685923206e-21
7.615974332401302501e-21
1.724786346304805158e-20
-3.414811808829471432e-20
3.703088665050774625e-20
3.867076248034795168e-21
-2.358446663844887632e-20
5.381406297999016172e-20
-1.082745813687507405e-20
1.975270197850625820e-20
3.252911563144893330e-22
2.358486168851637653e-21
-2.763088627934700004e-20
-1.535710529911163381e-20
3.708738702003215125e-21
1.091614675505655683e-21
3.126178297760952163e-20
5.444292707497312556e-21
9.739674749161465481e-21
1.171867245733948899e-20
-3.177021753731256613e-20
3.379993543602484702e-20
3.544735142333884656e-20
7.513196785153372117e-21
-3.745240333698556969e-20
-7.825633698988348417e-21
-4.257425386613596290e-20
2.611005731643497741e-20
-2.499518937340607178e-20
4.688863085763633754e-21
2.763915838410364045e-20
-3.026724590139323259e-20
-2.432956479729866539e-20
3.912708858475057856e-20
-1.881828974720190548e-20
-2.931886195769753922e-21
5.779306645271945299e-20
3.510252177499076634e-20
-5.797368294135647967e-20
1.798589755614004768e-20
9.892654095363935308e-23
1.055804122341978951e-20
5.175930507886905276e-20
1.124086101096107276e-20
-9.629441925449892278e-20
-3.503658649892328451e-20
-3.811206008930757517e-21
-1.206992959095761347e-20
-1.662728050475056847e-21
-4.969058507098454622e-22
-8.511145170025180337e-22
1.354237935510668167e-20
-2.915700135525013738e-20
-4.515961688733257524e-20
6.329419531836389846e-21
-1.470893352660655075e-20
-1.254143779283679502e-20
-9.948358276787858112e-21
4.322329301950359782e-20
-2.753940855827705396e-20
-1.345161408156474209e-20
2.923964908418652085e-21
4.482354364595027440e-20
1.852678546623311527e-20
-1.178166716287943396e-20
1.433915767755483327e-20
6.283753708654880514e-21
1.898239882726292855e-20
-1.095523246005297395e-20
3.018918263294898432e-20
-4.850637672479257027e-20
7.199784626189567099e-21
-3.221917507405346671e-20
-2.451182130737005007e-20
-1.212902190042656616e-20
3.463425324631600531e-20
-1.402554601110443383e-20
-4.033672815378012093e-21
-1.294673352983562263e-20
-2.875998542062641326e-20
3.767139258295700130e-21
1.806038476582228268e-21
3.193308382134149653e-20
-6.866145043471803925e-20
2.786798477068481875e-21
2.500461615448400474e-20
-3.700033527115526749e-20
-1.831644561641377490e-21
8.462125415288341894e-20
2.483745396038845326e-21
1.085675395679662878e-20
-1.219058583849297251e-20
-1.033225903222694379e-21
-1.037119217718609864e-20
-4.426307964351778207e-21
-2.422907877926410020e-20
8.955683435738569378e-21
-1.977402529304005945e-20
3.562445828723343825e-20
8.165399466436132614e-21
-1.969153067608181169e-20
-4.635022808606446350e-20
-5.928789990144352647e-21
5.912019170190263042e-20
5.781754216228466767e-20
-6.293666291644162542e-21
2.631714258068428814e-21
4.988655081863686329e-20
5.840744238831567144e-21
1.330419921849372790e-20
-1.659726544490613659e-20
-3.742609260542375641e-20
-2.454744416258486148e-20
-8.952358802026533812e-21
-1.444742437708589435e-20
4.562742743956607381e-20
1.057044274383704934e-20
1.897484512992377570e-20
-8.483583785192408943e-21
-1.360680010980752073e-20
1.303903346149294852e-20
3.351968954266119532e-20
9.438570461174903127e-20
2.762089516528344331e-20
3.466153951221764890e-20
3.275908080823617433e-20
7.335448343273716681e-21
3.184011200467645183e-20
5.330810791449177983e-21
-3.811451063566440430e-20
-1.266648293649468953e-20
6.652375542130270770e-21
1.127645419694375615e-20
-6.406860993173731878e-20
2.366875388980027567e-20
-2.420078842240583944e-21
-5.546518979890196199e-20
-6.268007086139657288e-20
2.964266582277365373e-20
-2.117990027888868537e-20
1.131665417453601593e-21
4.206748126353719041e-20
1.491936558590699945e-20
4.778840245012239934e-21
-3.095363647925761254e-20
2.521168984647421036e-20
-6.773777818687390248e-21
-5.802053232684906190e-21
-3.209080032494831517e-20
-1.036789753637123980e-20
1.921763116053229699e-20
3.400684665661730234e-20
-1.782192135135808289e-20
2.035098352800125760e-20
4.418423598730807339e-20
-1.943008503048739494e-20
2.971374368128938327e-21
5.394735926921354933e-21
1.490744796823178816e-20
1.238704797199101982e-20
-3.783984756063341189e-20
-3.554504322651849908e-20
2.120258657400478934e-20
-2.497670128726706716e-20
-6.813374730415791481e-21
1.309590252473002289e-20
4.498097909425355695e-20
-9.109134370552476849e-21
4.341974258833145539e-20
-1.254631934248848769e-20
-4.504481271938631078e-20
-2.919841308744021608e-20
7.558389482433029950e-21
6.142894659615548856e-21
3.590130083632633927e-20
3.296340918684064197e-21
-7.251370210879212201e-21
3.585148713756113651e-20
2.568951534005410083e-20
1.091564129383742583e-21
-1.302297205535020989e-20
2.654598290297110046e-22
3.981766897366440104e-20
-7.031176568499982508e-21
4.345739044909030858e-20
-1.877966167927175613e-20
-3.542526727653519923e-20
-9.389993775987998837e-21
2.705869887616521179e-21
1.606865522362541910e-21
-1.975828639582948250e-20
1.650216432148224601e-20
8.608179874099524198e-21
9.079135529495736215e-20
1.875146374410079925e-20
3.257334594176525430e-20
2.994531825119933950e-20
-8.056360262163635030e-21
-4.616949648573972245e-20
-1.539888004392994042e-20
-3.545100823760597137e-20
4.358056748281698418e-20
3.801515470864769867e-20
2.416982016890572073e-20
4.325169431807110457e-20
-2.974133148095110413e-21
8.415088246274012355e-21
1.206949863748667056e-21
7.852289035362585557e-21
4.926682756261167599e-21
-2.030259380972140288e-20
-8.994048675732488190e-20
-1.833730382818442607e-21
-1.286751893816750086e-20
-2.005304204318532578e-21
1.732267330150952077e-20
1.261275632435678678e-20
6.332726536841286451e-20
-4.345499079197198068e-21
-7.445760174330531350e-21
1.204415271623486485e-20
-1.684380766146644693e-20
-9.417409097079363061e-21
-1.571359212069377468e-20
-4.715441468659265932e-22
-3.503890518877328276e-21
3.126225548363024317e-20
2.747733080088051479e-20
-3.888429025201465109e-20
5.095548441111138611e-20
-2.406584432629686286e-20
-3.156283601949441451e-22
-9.908499101978501271e-21
3.359494663280089067e-20
3.593010751018121936e-20
-1.858243468440713969e-20
-3.431449667350701141e-22
-7.715709894831597218e-20
-1.032318201645793096e-20
5.208962360718961807e-20
3.448179301435008020e-21
-2.621847578476592813e-20
-5.012140078045077658e-20
-7.484915819206479146e-21
-2.011243674067044695e-20
-1.335998563896353478e-20
2.646606596639297589e-20
-2.107489938260770753e-20
-8.549588971363453649e-21
-1.244385918875627909e-20
2.454619117658296756e-20
5.564202161484074223e-20
1.756926609856111567e-21
-1.306285396491848231e-20
1.904166851308523045e-21
2.459443291255791165e-20
-2.369774731108485116e-20
9.939165420853725924e-21
1.045164466132565182e-20
6.237754781017205450e-20
-2.449539575050913298e-20
-2.929493199456767000e-20
-5.788542967698752646e-21
3.166944019410199204e-20
3.053127945610494318e-21
4.431172724662939553e-20
1.682054931398746522e-20
-2.417617131725056647e-20
4.585614041665081506e-20
1.804449702187800812e-20
-2.017601411820288533e-20
2.240228826163967481e-20
1.257989444333814168e-20
-3.321985944635981055e-20
-1.276042025463427107e-20
-1.501907878004357760e-20
7.092890347611412278e-20
3.649381988087622057e-20
-3.281094152923945616e-21
-4.981659932766334827e-21
-6.531046157114528576e-20
-1.600841784698604902e-20
2.805519851831233013e-20
-1.697749648547900056e-21
-3.372603528320750540e-21
-1.199897491936173081e-20
1.761516628444613550e-20
-3.248750491964818400e-21
-2.334486033608545731e-21
3.792935346792216215e-20
-1.958863801679461550e-20
-4.759440646871669514e-20
-6.108188366600981494e-20
4.659818378111262839e-20
1.997626487294137423e-20
-5.670559638144471018e-21
7.680595086878990239e-20
3.584317146722616670e-20
5.179371713270725186e-20
2.737091211228418389e-20
3.597671065606824264e-20
-4.536027633259546201e-21
-4.312476222630732331e-21
4.098159455572126130e-20
-9.507667163322565388e-21
2.797579571347765955e-21
-1.693933120919557149e-21
-4.120480144872065932e-20
-3.094341898062485757e-20
3.582943105034542915e-20
4.929432474190628378e-21
-7.434058959296759929e-23
8.565045525603602574e-21
-1.636728805327236868e-20
3.313886899347582257e-20
-3.947975222808915623e-20
-2.380106351484985949e-20
-3.245860770504348248e-20
6.283987708980999382e-21
6.865883750945178417e-21
-5.352466689184168843e-21
-1.142950503092571872e-20
1.377146441629980791e-20
3.844131608046987668e-20
4.300018319696146459e-20
3.406511917752340391e-20
4.144338455480779551e-20
4.520309505910980545e-20
-1.607570027450354722e-20
-3.330008434433455280e-20
5.235594639596666532e-21
-9.117649653674936002e-22
1.528777457525728615e-20
-7.665634040165339857e-21
-8.351438884860581843e-21
-2.302712318853778091e-20
2.500192971744966033e-20
-2.743555463944965565e-20
8.757377759481766551e-20
-1.811157190655783602e-21
-3.607479360210476600e-20
1.117649921559430921e-20
-1.012399934343668275e-20
2.433538344370101554e-21
-6.629168856617278919e-21
5.655724746526494030e-21
-3.280554174735623257e-20
-1.821399418472565563e-20
-5.221862445896328929e-21
2.466211107413959752e-20
2.034727650501358851e-20
8.311700806415044927e-20
-8.242069820699298898e-22
2.853517318182410508e-20
-1.501324395907688546e-20
-4.759583499530791151e-20
-1.866177920430095086e-21
2.516915895944933030e-20
-2.518294722419958135e-20
-1.139565480077720125e-20
4.159524571721913470e-20
-2.165418929177071019e-20
-1.345464016698193403e-20
-1.049270568180352744e-20
3.968193807404348036e-20
1.107944128061899469e-20
5.409259962158099142e-20
4.345358836639135693e-21
-3.106105875839101775e-20
4.050435313160966212e-20
3.860573492050755813e-20
-4.321615321179968631e-20
-1.649561134763708074e-20
9.184992179935635380e-22
-1.174746428101456050e-20
5.674411057387025837e-20
3.766140329254782417e-20
-2.898939686547974808e-20
-2.906779350468696944e-20
