# Supplementary material for: Hamiltonian engineering of spin-orbit–coupled fermions in a Wannier-Stark optical lattice clock
Source: Sci Adv. 2022 Oct 12;8(41):eadc9242. doi: 10.1126/sciadv.adc9242 (PMC9555777; doi:10.1126/sciadv.adc9242)
Supplement: Supplementary file 2 — Data file S1 [file sciadv.adc9242_data_file_s1.zip › data_ScienceAdvances/zero_shift/readme.txt]

This folder contains the density shift coefficients plotted in Fig. 3.
'times.txt': times in hours
'coefficients.txt': density shift coefficient in frac./atom per site at each time.
'coefficient_uncertainties.txt': associated coefficient uncertainty.
