# Supplementary material for: Hamiltonian engineering of spin-orbit–coupled fermions in a Wannier-Stark optical lattice clock
Source: Sci Adv. 2022 Oct 12;8(41):eadc9242. doi: 10.1126/sciadv.adc9242 (PMC9555777; doi:10.1126/sciadv.adc9242)
Supplement: Supplementary file 2 — Data file S1 [file sciadv.adc9242_data_file_s1.zip › data_ScienceAdvances/zero_shift/times.txt]

0.000000000000000000e+00
5.020240041944716396e-03
1.004048008388943279e-02
1.506072012583414832e-02
2.008096016777886558e-02
2.510120020972357938e-02
3.012144025166829664e-02
3.514168029361301737e-02
4.016192033555773117e-02
4.518216037750244496e-02
5.020240041944715875e-02
5.522264046139187949e-02
6.024288050333659328e-02
6.526312054528131401e-02
7.028336058722603474e-02
7.530360062917074160e-02
8.032384067111546233e-02
8.534408071306018306e-02
9.036432075500488992e-02
9.538456079694961065e-02
1.004048008388943175e-01
1.054250408808390382e-01
1.104452809227837590e-01
1.154655209647284658e-01
1.204857610066731866e-01
1.255060010486179212e-01
1.305262410905626280e-01
1.355464811325073349e-01
1.405667211744520695e-01
1.455869612163967763e-01
1.506072012583414832e-01
1.556274413002861901e-01
1.606476813422309247e-01
1.656679213841756315e-01
1.706881614261203661e-01
1.757084014680650452e-01
1.807286415100097798e-01
1.857488815519544867e-01
1.907691215938992213e-01
1.957893616358439282e-01
2.008096016777886350e-01
2.058298417197333419e-01
2.108500817616780765e-01
2.158703218036227833e-01
2.208905618455675179e-01
2.259108018875122248e-01
2.309310419294569316e-01
2.359512819714016385e-01
2.409715220133463731e-01
2.459917620552911077e-01
2.510120020972358423e-01
2.560322421391805214e-01
2.610524821811252560e-01
2.660727222230699351e-01
2.710929622650146698e-01
2.761132023069594044e-01
2.811334423489041390e-01
2.861536823908488181e-01
2.911739224327935527e-01
2.961941624747382318e-01
3.012144025166829664e-01
3.062346425586277010e-01
3.112548826005723801e-01
3.162751226425171147e-01
3.212953626844618493e-01
3.263156027264065284e-01
3.313358427683512630e-01
3.363560828102959421e-01
3.413763228522407323e-01
3.463965628941854114e-01
3.514168029361300905e-01
3.564370429780748806e-01
3.614572830200195597e-01
3.664775230619642943e-01
3.714977631039089734e-01
3.765180031458536525e-01
3.815382431877984426e-01
3.865584832297431217e-01
3.915787232716878563e-01
3.965989633136325909e-01
4.016192033555772700e-01
4.066394433975220046e-01
4.116596834394666837e-01
4.166799234814114739e-01
4.217001635233561530e-01
4.267204035653008876e-01
4.317406436072455667e-01
4.367608836491903013e-01
4.417811236911350359e-01
4.468013637330797150e-01
4.518216037750244496e-01
4.568418438169691842e-01
4.618620838589138633e-01
4.668823239008585979e-01
4.719025639428032770e-01
4.769228039847480671e-01
4.819430440266927462e-01
4.869632840686374253e-01
4.919835241105822154e-01
4.970037641525268945e-01
5.020240041944716847e-01
5.070442442364163638e-01
5.120644842783610429e-01
5.170847243203057220e-01
5.221049643622505121e-01
5.271252044041951912e-01
5.321454444461398703e-01
5.371656844880845494e-01
5.421859245300293395e-01
5.472061645719740186e-01
5.522264046139188087e-01
5.572466446558634878e-01
5.622668846978082779e-01
5.672871247397529570e-01
5.723073647816976361e-01
5.773276048236423152e-01
5.823478448655871054e-01
5.873680849075317845e-01
5.923883249494764636e-01
5.974085649914211427e-01
6.024288050333659328e-01
6.074490450753107229e-01
6.124692851172554020e-01
6.174895251592000811e-01
6.225097652011447602e-01
6.275300052430894393e-01
6.325502452850342294e-01
6.375704853269790195e-01
6.425907253689236986e-01
6.476109654108683777e-01
6.526312054528130568e-01
6.576514454947578470e-01
6.626716855367025261e-01
6.676919255786472052e-01
6.727121656205918843e-01
6.777324056625366744e-01
6.827526457044814645e-01
6.877728857464261436e-01
6.927931257883708227e-01
6.978133658303155018e-01
7.028336058722601809e-01
7.078538459142049710e-01
7.128740859561497611e-01
7.178943259980944402e-01
7.229145660400391193e-01
7.279348060819837984e-01
7.329550461239285886e-01
7.379752861658732677e-01
7.429955262078179468e-01
7.480157662497626259e-01
7.530360062917073050e-01
7.580562463336522061e-01
7.630764863755968852e-01
7.680967264175415643e-01
7.731169664594862434e-01
7.781372065014309225e-01
7.831574465433757126e-01
7.881776865853203917e-01
7.931979266272651818e-01
7.982181666692098609e-01
8.032384067111545400e-01
8.082586467530993302e-01
8.132788867950440093e-01
8.182991268369886884e-01
8.233193668789333675e-01
8.283396069208782686e-01
8.333598469628229477e-01
8.383800870047676268e-01
8.434003270467123059e-01
8.484205670886569850e-01
8.534408071306017751e-01
8.584610471725464542e-01
8.634812872144911333e-01
8.685015272564359234e-01
8.735217672983806025e-01
8.785420073403253927e-01
8.835622473822700718e-01
8.885824874242147509e-01
8.936027274661594300e-01
8.986229675081041091e-01
9.036432075500488992e-01
9.086634475919936893e-01
9.136836876339383684e-01
9.187039276758830475e-01
9.237241677178277266e-01
9.287444077597725167e-01
9.337646478017171958e-01
9.387848878436618749e-01
9.438051278856065540e-01
9.488253679275513441e-01
9.538456079694961343e-01
9.588658480114408134e-01
9.638860880533854925e-01
9.689063280953301716e-01
9.739265681372748507e-01
9.789468081792196408e-01
9.839670482211644309e-01
9.889872882631091100e-01
9.940075283050537891e-01
9.990277683469984682e-01
1.004048008388943369e+00
1.009068248430887937e+00
1.014088488472832728e+00
1.019108728514777296e+00
1.024128968556722086e+00
1.029149208598666876e+00
1.034169448640611444e+00
1.039189688682556234e+00
1.044209928724501024e+00
1.049230168766445592e+00
1.054250408808390382e+00
1.059270648850335172e+00
1.064290888892279741e+00
1.069311128934224531e+00
1.074331368976169099e+00
1.079351609018114111e+00
1.084371849060058679e+00
1.089392089102003469e+00
1.094412329143948037e+00
1.099432569185892827e+00
1.104452809227837617e+00
1.109473049269782186e+00
1.114493289311726976e+00
1.119513529353671544e+00
1.124533769395616556e+00
1.129554009437561124e+00
1.134574249479505914e+00
1.139594489521450704e+00
1.144614729563395272e+00
1.149634969605340062e+00
1.154655209647284630e+00
1.159675449689229421e+00
1.164695689731174211e+00
1.169715929773118779e+00
1.174736169815063569e+00
1.179756409857008137e+00
1.184776649898952927e+00
1.189796889940897717e+00
1.194817129982842285e+00
1.199837370024787297e+00
1.204857610066731866e+00
1.209877850108676656e+00
1.214898090150621446e+00
1.219918330192566014e+00
1.224938570234510804e+00
1.229958810276455372e+00
1.234979050318400162e+00
1.239999290360344952e+00
1.245019530402289520e+00
1.250039770444234311e+00
1.255060010486178879e+00
1.260080250528123669e+00
1.265100490570068459e+00
1.270120730612013027e+00
1.275140970653958039e+00
1.280161210695902607e+00
1.285181450737847397e+00
1.290201690779792187e+00
1.295221930821736755e+00
1.300242170863681546e+00
1.305262410905626114e+00
1.310282650947570904e+00
1.315302890989515694e+00
1.320323131031460262e+00
1.325343371073405052e+00
1.330363611115349620e+00
1.335383851157294410e+00
1.340404091199239200e+00
1.345424331241183769e+00
1.350444571283128781e+00
1.355464811325073349e+00
1.360485051367018139e+00
1.365505291408962929e+00
1.370525531450907497e+00
1.375545771492852287e+00
1.380566011534796855e+00
1.385586251576741645e+00
1.390606491618686436e+00
1.395626731660631004e+00
1.400646971702575794e+00
1.405667211744520362e+00
1.410687451786465152e+00
1.415707691828409942e+00
1.420727931870354510e+00
1.425748171912299522e+00
1.430768411954243868e+00
1.435788651996188880e+00
1.440808892038133671e+00
1.445829132080078239e+00
1.450849372122023029e+00
1.455869612163967597e+00
1.460889852205912387e+00
1.465910092247857177e+00
1.470930332289801745e+00
1.475950572331746535e+00
1.480970812373691103e+00
1.485991052415635894e+00
1.491011292457580684e+00
1.496031532499525252e+00
1.501051772541470042e+00
1.506072012583414610e+00
1.511092252625359622e+00
1.516112492667304412e+00
1.521132732709248980e+00
1.526152972751193770e+00
1.531173212793138338e+00
1.536193452835083129e+00
1.541213692877027919e+00
1.546233932918972487e+00
1.551254172960917277e+00
1.556274413002861845e+00
1.561294653044806635e+00
1.566314893086751425e+00
1.571335133128695993e+00
1.576355373170640783e+00
1.581375613212585352e+00
1.586395853254530364e+00
1.591416093296475154e+00
1.596436333338419722e+00
1.601456573380364512e+00
1.606476813422309080e+00
1.611497053464253870e+00
1.616517293506198660e+00
1.621537533548143228e+00
1.626557773590088019e+00
1.631578013632032809e+00
1.636598253673977377e+00
1.641618493715922167e+00
1.646638733757866735e+00
1.651658973799811525e+00
1.656679213841756537e+00
1.661699453883701105e+00
1.666719693925645895e+00
1.671739933967590463e+00
1.676760174009535254e+00
1.681780414051480044e+00
1.686800654093424612e+00
1.691820894135369402e+00
1.696841134177313970e+00
1.701861374219258760e+00
1.706881614261203550e+00
1.711901854303148118e+00
1.716922094345092908e+00
1.721942334387037477e+00
1.726962574428982267e+00
1.731982814470927279e+00
1.737003054512871847e+00
1.742023294554816637e+00
1.747043534596761205e+00
1.752063774638705995e+00
1.757084014680650785e+00
1.762104254722595353e+00
1.767124494764540144e+00
1.772144734806484712e+00
1.777164974848429502e+00
1.782185214890374292e+00
1.787205454932318860e+00
1.792225694974263650e+00
1.797245935016208218e+00
1.802266175058153008e+00
1.807286415100097798e+00
1.812306655142042366e+00
1.817326895183987379e+00
1.822347135225931947e+00
1.827367375267876737e+00
1.832387615309821527e+00
1.837407855351766095e+00
1.842428095393710885e+00
1.847448335435655453e+00
1.852468575477600243e+00
1.857488815519545033e+00
1.862509055561489602e+00
1.867529295603434392e+00
1.872549535645378960e+00
1.877569775687323750e+00
1.882590015729268540e+00
1.887610255771213108e+00
1.892630495813158120e+00
1.897650735855102688e+00
1.902670975897047478e+00
1.907691215938992269e+00
1.912711455980936837e+00
1.917731696022881627e+00
1.922751936064826195e+00
1.927772176106770985e+00
1.932792416148715775e+00
1.937812656190660343e+00
1.942832896232605133e+00
1.947853136274549701e+00
1.952873376316494491e+00
1.957893616358439282e+00
1.962913856400383850e+00
1.967934096442328862e+00
1.972954336484273430e+00
1.977974576526218220e+00
1.982994816568163010e+00
1.988015056610107578e+00
1.993035296652052368e+00
1.998055536693996936e+00
2.003075776735941727e+00
2.008096016777886739e+00
2.013116256819831307e+00
2.018136496861775875e+00
2.023156736903720443e+00
2.028176976945665455e+00
2.033197216987610023e+00
2.038217457029554591e+00
2.043237697071499603e+00
2.048257937113444171e+00
2.053278177155388740e+00
2.058298417197333752e+00
2.063318657239278320e+00
2.068338897281222888e+00
2.073359137323167456e+00
2.078379377365112468e+00
2.083399617407057480e+00
2.088419857449002048e+00
2.093440097490946616e+00
2.098460337532891185e+00
2.103480577574836197e+00
2.108500817616780765e+00
2.113521057658725333e+00
2.118541297700670345e+00
2.123561537742614913e+00
2.128581777784559481e+00
2.133602017826504493e+00
2.138622257868449061e+00
2.143642497910393629e+00
2.148662737952338198e+00
2.153682977994283210e+00
2.158703218036228222e+00
2.163723458078172790e+00
2.168743698120117358e+00
2.173763938162061926e+00
2.178784178204006938e+00
2.183804418245951506e+00
2.188824658287896074e+00
2.193844898329841087e+00
2.198865138371785655e+00
2.203885378413730223e+00
2.208905618455675235e+00
2.213925858497619803e+00
2.218946098539564371e+00
2.223966338581508939e+00
2.228986578623453951e+00
2.234006818665398963e+00
2.239027058707343087e+00
2.244047298749288100e+00
2.249067538791233112e+00
2.254087778833177680e+00
2.259108018875122248e+00
2.264128258917066816e+00
2.269148498959011828e+00
2.274168739000956396e+00
2.279188979042901408e+00
2.284209219084845532e+00
2.289229459126790545e+00
2.294249699168735113e+00
2.299269939210680125e+00
2.304290179252625137e+00
2.309310419294569261e+00
2.314330659336513829e+00
2.319350899378458841e+00
2.324371139420403853e+00
2.329391379462348421e+00
2.334411619504292990e+00
2.339431859546237558e+00
2.344452099588182570e+00
2.349472339630127138e+00
2.354492579672072150e+00
2.359512819714016274e+00
2.364533059755961286e+00
2.369553299797905854e+00
2.374573539839850866e+00
2.379593779881795435e+00
2.384614019923740003e+00
2.389634259965684571e+00
2.394654500007629583e+00
2.399674740049574595e+00
2.404694980091519163e+00
2.409715220133463731e+00
2.414735460175408299e+00
2.419755700217353311e+00
2.424775940259297879e+00
2.429796180301242892e+00
2.434816420343187016e+00
2.439836660385132028e+00
2.444856900427076596e+00
2.449877140469021608e+00
2.454897380510966176e+00
2.459917620552910744e+00
2.464937860594855312e+00
2.469958100636800324e+00
2.474978340678745337e+00
2.479998580720689905e+00
2.485018820762634473e+00
2.490039060804579041e+00
2.495059300846524053e+00
2.500079540888468621e+00
2.505099780930413633e+00
2.510120020972357757e+00
2.515140261014302769e+00
2.520160501056247337e+00
2.525180741098192350e+00
2.530200981140136918e+00
2.535221221182081486e+00
2.540241461224026054e+00
2.545261701265971066e+00
2.550281941307916078e+00
2.555302181349860646e+00
2.560322421391805214e+00
2.565342661433749782e+00
2.570362901475694795e+00
2.575383141517639363e+00
2.580403381559584375e+00
2.585423621601528499e+00
2.590443861643473511e+00
2.595464101685418079e+00
2.600484341727363091e+00
2.605504581769307659e+00
2.610524821811252227e+00
2.615545061853196795e+00
2.620565301895141808e+00
2.625585541937086820e+00
2.630605781979031388e+00
2.635626022020975956e+00
2.640646262062920524e+00
2.645666502104865536e+00
2.650686742146810104e+00
2.655706982188755116e+00
2.660727222230699240e+00
2.665747462272644253e+00
2.670767702314588821e+00
2.675787942356533833e+00
2.680808182398478401e+00
2.685828422440422969e+00
2.690848662482367537e+00
2.695868902524312549e+00
2.700889142566257561e+00
2.705909382608202129e+00
2.710929622650146698e+00
2.715949862692091266e+00
2.720970102734036278e+00
2.725990342775980846e+00
2.731010582817925858e+00
2.736030822859869982e+00
2.741051062901814994e+00
2.746071302943759562e+00
2.751091542985704574e+00
2.756111783027649142e+00
2.761132023069593711e+00
2.766152263111538279e+00
2.771172503153483291e+00
2.776192743195428303e+00
2.781212983237372871e+00
2.786233223279317439e+00
2.791253463321262007e+00
2.796273703363207019e+00
2.801293943405151587e+00
2.806314183447096600e+00
2.811334423489040724e+00
2.816354663530985736e+00
2.821374903572930304e+00
2.826395143614875316e+00
2.831415383656819884e+00
2.836435623698764452e+00
2.841455863740709020e+00
2.846476103782654032e+00
2.851496343824599045e+00
2.856516583866543613e+00
2.861536823908487737e+00
2.866557063950432749e+00
2.871577303992377761e+00
2.876597544034322329e+00
2.881617784076267341e+00
2.886638024118211465e+00
2.891658264160156477e+00
2.896678504202101045e+00
2.901698744244046058e+00
2.906718984285990626e+00
2.911739224327935194e+00
2.916759464369879762e+00
2.921779704411824774e+00
2.926799944453769342e+00
2.931820184495714354e+00
2.936840424537658478e+00
2.941860664579603490e+00
2.946880904621548503e+00
2.951901144663493071e+00
2.956921384705438083e+00
2.961941624747382207e+00
2.966961864789327219e+00
2.971982104831271787e+00
2.977002344873216799e+00
2.982022584915161367e+00
2.987042824957105935e+00
2.992063064999050503e+00
2.997083305040995516e+00
3.002103545082940084e+00
3.007123785124885096e+00
3.012144025166829220e+00
3.017164265208774232e+00
3.022184505250719244e+00
3.027204745292663812e+00
3.032224985334608824e+00
3.037245225376552948e+00
3.042265465418497961e+00
3.047285705460442529e+00
3.052305945502387541e+00
3.057326185544332109e+00
3.062346425586276677e+00
3.067366665628221245e+00
3.072386905670166257e+00
3.077407145712110825e+00
3.082427385754055837e+00
3.087447625795999961e+00
3.092467865837944974e+00
3.097488105879889986e+00
3.102508345921834554e+00
3.107528585963779566e+00
3.112548826005723690e+00
3.117569066047668702e+00
3.122589306089613270e+00
3.127609546131558282e+00
3.132629786173502850e+00
3.137650026215447419e+00
3.142670266257391987e+00
3.147690506299336999e+00
3.152710746341281567e+00
3.157730986383226579e+00
3.162751226425170703e+00
3.167771466467115715e+00
3.172791706509060727e+00
3.177811946551005295e+00
3.182832186592950308e+00
3.187852426634894432e+00
3.192872666676839444e+00
3.197892906718784012e+00
3.202913146760729024e+00
3.207933386802673592e+00
3.212953626844618160e+00
3.217973866886562728e+00
3.222994106928507740e+00
3.228014346970452308e+00
3.233034587012397321e+00
3.238054827054342333e+00
3.243075067096286457e+00
3.248095307138231469e+00
3.253115547180176037e+00
3.258135787222121049e+00
3.263156027264065617e+00
3.268176267306010185e+00
3.273196507347954753e+00
3.278216747389899766e+00
3.283236987431844334e+00
3.288257227473789346e+00
3.293277467515733470e+00
3.298297707557678482e+00
3.303317947599623050e+00
3.308338187641568062e+00
3.313358427683513074e+00
3.318378667725457198e+00
3.323398907767402211e+00
3.328419147809346779e+00
3.333439387851291791e+00
3.338459627893236359e+00
3.343479867935180927e+00
3.348500107977125495e+00
3.353520348019070507e+00
3.358540588061015075e+00
3.363560828102960087e+00
3.368581068144904211e+00
3.373601308186849224e+00
3.378621548228793792e+00
3.383641788270738804e+00
3.388662028312683816e+00
3.393682268354627940e+00
3.398702508396572952e+00
3.403722748438517520e+00
3.408742988480462532e+00
3.413763228522407100e+00
3.418783468564351669e+00
3.423803708606296237e+00
3.428823948648241249e+00
3.433844188690185817e+00
3.438864428732130829e+00
3.443884668774074953e+00
3.448904908816019965e+00
3.453925148857964533e+00
3.458945388899909545e+00
3.463965628941854558e+00
3.468985868983798682e+00
3.474006109025743694e+00
3.479026349067688262e+00
3.484046589109633274e+00
3.489066829151577842e+00
3.494087069193522410e+00
3.499107309235466978e+00
3.504127549277411990e+00
3.509147789319356558e+00
3.514168029361301571e+00
3.519188269403245695e+00
3.524208509445190707e+00
3.529228749487135275e+00
3.534248989529080287e+00
3.539269229571025299e+00
3.544289469612969423e+00
3.549309709654913991e+00
3.554329949696859003e+00
3.559350189738804016e+00
3.564370429780748584e+00
3.569390669822693152e+00
3.574410909864637720e+00
3.579431149906582732e+00
3.584451389948527300e+00
3.589471629990472312e+00
3.594491870032416436e+00
3.599512110074361448e+00
3.604532350116306016e+00
3.609552590158251029e+00
3.614572830200195597e+00
3.619593070242140165e+00
3.624613310284084733e+00
3.629633550326029745e+00
3.634653790367974757e+00
3.639674030409919325e+00
3.644694270451863893e+00
3.649714510493808461e+00
3.654734750535753474e+00
3.659754990577698042e+00
3.664775230619643054e+00
3.669795470661587178e+00
3.674815710703532190e+00
3.679835950745476758e+00
3.684856190787421770e+00
3.689876430829366338e+00
3.694896670871310906e+00
3.699916910913255474e+00
3.704937150955200487e+00
3.709957390997145499e+00
3.714977631039090067e+00
3.719997871081034635e+00
3.725018111122979203e+00
3.730038351164924215e+00
3.735058591206868783e+00
3.740078831248813795e+00
3.745099071290757919e+00
3.750119311332702932e+00
3.755139551374647500e+00
3.760159791416592512e+00
3.765180031458537080e+00
3.770200271500481648e+00
3.775220511542426216e+00
3.780240751584371228e+00
3.785260991626316240e+00
3.790281231668260808e+00
3.795301471710205377e+00
3.800321711752149945e+00
3.805341951794094957e+00
3.810362191836039525e+00
3.815382431877984537e+00
3.820402671919928661e+00
3.825422911961873673e+00
3.830443152003818241e+00
3.835463392045763253e+00
3.840483632087707822e+00
3.845503872129652390e+00
3.850524112171596958e+00
3.855544352213541970e+00
3.860564592255486982e+00
3.865584832297431550e+00
3.870605072339376118e+00
3.875625312381320686e+00
3.880645552423265698e+00
3.885665792465210266e+00
3.890686032507155279e+00
3.895706272549099403e+00
3.900726512591044415e+00
3.905746752632988983e+00
3.910766992674933995e+00
3.915787232716878563e+00
3.920807472758823131e+00
3.925827712800767699e+00
3.930847952842712711e+00
3.935868192884657724e+00
3.940888432926602292e+00
3.945908672968546860e+00
3.950928913010491428e+00
3.955949153052436440e+00
3.960969393094381008e+00
3.965989633136326020e+00
3.971009873178270144e+00
3.976030113220215156e+00
3.981050353262159724e+00
3.986070593304104737e+00
3.991090833346049305e+00
3.996111073387993873e+00
4.001131313429938885e+00
4.006151553471883453e+00
4.011171793513828021e+00
4.016192033555773477e+00
4.021212273597717157e+00
4.026232513639662614e+00
4.031252753681607182e+00
4.036272993723551750e+00
4.041293233765496318e+00
4.046313473807440886e+00
4.051333713849385454e+00
4.056353953891330910e+00
4.061374193933275478e+00
4.066394433975220046e+00
4.071414674017164614e+00
4.076434914059109182e+00
4.081455154101053751e+00
4.086475394142999207e+00
4.091495634184943775e+00
4.096515874226888343e+00
4.101536114268832911e+00
4.106556354310777479e+00
4.111576594352722935e+00
4.116596834394667503e+00
4.121617074436612072e+00
4.126637314478556640e+00
4.131657554520501208e+00
4.136677794562445776e+00
4.141698034604391232e+00
4.146718274646334912e+00
4.151738514688280368e+00
4.156758754730224936e+00
4.161778994772169504e+00
4.166799234814114961e+00
4.171819474856058640e+00
4.176839714898004097e+00
4.181859954939948665e+00
4.186880194981893233e+00
4.191900435023837801e+00
4.196920675065782369e+00
4.201940915107726937e+00
4.206961155149672393e+00
4.211981395191616961e+00
4.217001635233561530e+00
4.222021875275506098e+00
4.227042115317450666e+00
4.232062355359395234e+00
4.237082595401340690e+00
4.242102835443285258e+00
4.247123075485229826e+00
4.252143315527174394e+00
4.257163555569118962e+00
4.262183795611064419e+00
4.267204035653008987e+00
4.272224275694953555e+00
4.277244515736898123e+00
4.282264755778842691e+00
4.287284995820787259e+00
4.292305235862732715e+00
4.297325475904676395e+00
4.302345715946621851e+00
4.307365955988566419e+00
4.312386196030510987e+00
4.317406436072456444e+00
4.322426676114400124e+00
4.327446916156345580e+00
4.332467156198290148e+00
4.337487396240234716e+00
4.342507636282179284e+00
4.347527876324123852e+00
4.352548116366068420e+00
4.357568356408013877e+00
4.362588596449958445e+00
4.367608836491903013e+00
4.372629076533847581e+00
4.377649316575792149e+00
4.382669556617736717e+00
4.387689796659682173e+00
4.392710036701626741e+00
4.397730276743571309e+00
4.402750516785515877e+00
4.407770756827460445e+00
4.412790996869405902e+00
4.417811236911350470e+00
4.422831476953295038e+00
4.427851716995239606e+00
4.432871957037184174e+00
4.437892197079128742e+00
4.442912437121074198e+00
4.447932677163017878e+00
4.452952917204963335e+00
4.457973157246907903e+00
4.462993397288852471e+00
4.468013637330797927e+00
4.473033877372741607e+00
4.478054117414686175e+00
4.483074357456631631e+00
4.488094597498576199e+00
4.493114837540520767e+00
4.498135077582466224e+00
4.503155317624409903e+00
4.508175557666355360e+00
4.513195797708299928e+00
4.518216037750244496e+00
4.523236277792189064e+00
4.528256517834133632e+00
4.533276757876078200e+00
4.538296997918023656e+00
4.543317237959968224e+00
4.548337478001912793e+00
4.553357718043857361e+00
4.558377958085802817e+00
4.563398198127747385e+00
4.568418438169691065e+00
4.573438678211636521e+00
4.578458918253581089e+00
4.583479158295526545e+00
4.588499398337470225e+00
4.593519638379414793e+00
4.598539878421360250e+00
4.603560118463304818e+00
4.608580358505250274e+00
4.613600598547193954e+00
4.618620838589138522e+00
4.623641078631083978e+00
4.628661318673027658e+00
4.633681558714973114e+00
4.638701798756917682e+00
4.643722038798862251e+00
4.648742278840807707e+00
4.653762518882751387e+00
4.658782758924696843e+00
4.663802998966641411e+00
4.668823239008585979e+00
4.673843479050530547e+00
4.678863719092475115e+00
4.683883959134420572e+00
4.688904199176365140e+00
4.693924439218308819e+00
4.698944679260254276e+00
4.703964919302198844e+00
4.708985159344144300e+00
4.714005399386088868e+00
4.719025639428032548e+00
4.724045879469978004e+00
4.729066119511922572e+00
4.734086359553868029e+00
4.739106599595811709e+00
4.744126839637756277e+00
4.749147079679701733e+00
4.754167319721646301e+00
4.759187559763590869e+00
4.764207799805535437e+00
4.769228039847480005e+00
4.774248279889425461e+00
4.779268519931369141e+00
4.784288759973314598e+00
4.789309000015259166e+00
4.794329240057203734e+00
4.799349480099149190e+00
4.804369720141092870e+00
4.809389960183038326e+00
4.814410200224982894e+00
4.819430440266927462e+00
4.824450680308872030e+00
4.829470920350816598e+00
4.834491160392762055e+00
4.839511400434706623e+00
4.844531640476650303e+00
4.849551880518595759e+00
4.854572120560540327e+00
4.859592360602485783e+00
4.864612600644430351e+00
4.869632840686374031e+00
4.874653080728319487e+00
4.879673320770264056e+00
4.884693560812209512e+00
4.889713800854153192e+00
4.894734040896097760e+00
4.899754280938043216e+00
4.904774520979987784e+00
4.909794761021932352e+00
4.914815001063876920e+00
4.919835241105821488e+00
4.924855481147766945e+00
4.929875721189710625e+00
4.934895961231656081e+00
4.939916201273600649e+00
4.944936441315545217e+00
4.949956681357490673e+00
4.954976921399434353e+00
4.959997161441379809e+00
4.965017401483324377e+00
4.970037641525268945e+00
4.975057881567213514e+00
4.980078121609158082e+00
4.985098361651103538e+00
4.990118601693048106e+00
4.995138841734991786e+00
5.000159081776937242e+00
5.005179321818881810e+00
5.010199561860827266e+00
5.015219801902771835e+00
5.020240041944715514e+00
5.025260281986660971e+00
5.030280522028605539e+00
5.035300762070550995e+00
5.040321002112494675e+00
5.045341242154439243e+00
5.050361482196384699e+00
5.055381722238329267e+00
5.060401962280273835e+00
5.065422202322218403e+00
5.070442442364162972e+00
5.075462682406108428e+00
5.080482922448052108e+00
5.085503162489997564e+00
5.090523402531942132e+00
5.095543642573886700e+00
5.100563882615832156e+00
5.105584122657775836e+00
5.110604362699721293e+00
5.115624602741665861e+00
5.120644842783610429e+00
5.125665082825554997e+00
5.130685322867499565e+00
5.135705562909445021e+00
5.140725802951389589e+00
5.145746042993333269e+00
5.150766283035278725e+00
5.155786523077223293e+00
5.160806763119168750e+00
5.165827003161112430e+00
5.170847243203056998e+00
5.175867483245002454e+00
5.180887723286947022e+00
5.185907963328892478e+00
5.190928203370836158e+00
5.195948443412780726e+00
5.200968683454726182e+00
5.205988923496670751e+00
5.211009163538615319e+00
5.216029403580559887e+00
5.221049643622504455e+00
5.226069883664449911e+00
5.231090123706393591e+00
5.236110363748339047e+00
5.241130603790283615e+00
5.246150843832228183e+00
5.251171083874173640e+00
5.256191323916117319e+00
5.261211563958062776e+00
5.266231804000007344e+00
5.271252044041951912e+00
5.276272284083896480e+00
5.281292524125841048e+00
5.286312764167786504e+00
5.291333004209731072e+00
5.296353244251674752e+00
5.301373484293620209e+00
5.306393724335564777e+00
5.311413964377510233e+00
5.316434204419453913e+00
5.321454444461398481e+00
5.326474684503343937e+00
5.331494924545288505e+00
5.336515164587233961e+00
5.341535404629177641e+00
5.346555644671122209e+00
5.351575884713067666e+00
5.356596124755012234e+00
5.361616364796956802e+00
5.366636604838901370e+00
5.371656844880845938e+00
5.376677084922791394e+00
5.381697324964735074e+00
5.386717565006680530e+00
5.391737805048625098e+00
5.396758045090569667e+00
5.401778285132515123e+00
5.406798525174458803e+00
5.411818765216404259e+00
5.416839005258348827e+00
5.421859245300293395e+00
5.426879485342237963e+00
5.431899725384182531e+00
5.436919965426127987e+00
5.441940205468072556e+00
5.446960445510016235e+00
5.451980685551961692e+00
5.457000925593906260e+00
5.462021165635851716e+00
5.467041405677795396e+00
5.472061645719739964e+00
5.477081885761685420e+00
5.482102125803629988e+00
5.487122365845575445e+00
5.492142605887519125e+00
5.497162845929463693e+00
5.502183085971409149e+00
5.507203326013353717e+00
5.512223566055298285e+00
5.517243806097242853e+00
5.522264046139187421e+00
5.527284286181132877e+00
5.532304526223076557e+00
5.537324766265022014e+00
5.542345006306966582e+00
5.547365246348911150e+00
5.552385486390856606e+00
5.557405726432800286e+00
5.562425966474745742e+00
5.567446206516690310e+00
5.572466446558634878e+00
5.577486686600579446e+00
5.582506926642524014e+00
5.587527166684469471e+00
5.592547406726414039e+00
5.597567646768357719e+00
5.602587886810303175e+00
5.607608126852247743e+00
5.612628366894193199e+00
5.617648606936136879e+00
5.622668846978081447e+00
5.627689087020026903e+00
5.632709327061971472e+00
5.637729567103916928e+00
5.642749807145860608e+00
5.647770047187805176e+00
5.652790287229750632e+00
5.657810527271695200e+00
5.662830767313639768e+00
5.667851007355584336e+00
5.672871247397528904e+00
5.677891487439474361e+00
5.682911727481418040e+00
5.687931967523363497e+00
5.692952207565308065e+00
5.697972447607252633e+00
5.702992687649198089e+00
5.708012927691141769e+00
5.713033167733087225e+00
5.718053407775031793e+00
5.723073647816975473e+00
5.728093887858920930e+00
5.733114127900865498e+00
5.738134367942810954e+00
5.743154607984755522e+00
5.748174848026699202e+00
5.753195088068644658e+00
5.758215328110589226e+00
5.763235568152534682e+00
5.768255808194478362e+00
5.773276048236422930e+00
5.778296288278368387e+00
5.783316528320312955e+00
5.788336768362258411e+00
5.793357008404202091e+00
5.798377248446146659e+00
5.803397488488092115e+00
5.808417728530036683e+00
5.813437968571981251e+00
5.818458208613925819e+00
5.823478448655870388e+00
5.828498688697815844e+00
5.833518928739759524e+00
5.838539168781704980e+00
5.843559408823649548e+00
5.848579648865594116e+00
5.853599888907538684e+00
5.858620128949483252e+00
5.863640368991428709e+00
5.868660609033373277e+00
5.873680849075316956e+00
5.878701089117262413e+00
5.883721329159206981e+00
5.888741569201152437e+00
5.893761809243097005e+00
5.898782049285040685e+00
5.903802289326986141e+00
5.908822529368930709e+00
5.913842769410876166e+00
5.918863009452819846e+00
5.923883249494764414e+00
5.928903489536709870e+00
5.933923729578654438e+00
5.938943969620599894e+00
5.943964209662543574e+00
5.948984449704488142e+00
5.954004689746433598e+00
5.959024929788378167e+00
5.964045169830322735e+00
5.969065409872267303e+00
5.974085649914211871e+00
5.979105889956157327e+00
5.984126129998101007e+00
5.989146370040046463e+00
5.994166610081991031e+00
5.999186850123935599e+00
6.004207090165880167e+00
6.009227330207824735e+00
6.014247570249770192e+00
6.019267810291714760e+00
6.024288050333658440e+00
6.029308290375603896e+00
6.034328530417548464e+00
6.039348770459493920e+00
6.044369010501438488e+00
6.049389250543382168e+00
6.054409490585327625e+00
6.059429730627272193e+00
6.064449970669217649e+00
6.069470210711161329e+00
6.074490450753105897e+00
6.079510690795051353e+00
6.084530930836995921e+00
6.089551170878941377e+00
6.094571410920885057e+00
6.099591650962829625e+00
6.104611891004775082e+00
6.109632131046719650e+00
6.114652371088664218e+00
6.119672611130608786e+00
6.124692851172553354e+00
6.129713091214498810e+00
6.134733331256442490e+00
6.139753571298387946e+00
6.144773811340332514e+00
6.149794051382277082e+00
6.154814291424221651e+00
6.159834531466166219e+00
6.164854771508111675e+00
6.169875011550056243e+00
6.174895251591999923e+00
6.179915491633945379e+00
6.184935731675889947e+00
6.189955971717835403e+00
6.194976211759779972e+00
6.199996451801723651e+00
6.205016691843669108e+00
6.210036931885613676e+00
6.215057171927559132e+00
6.220077411969502812e+00
6.225097652011447380e+00
6.230117892053392836e+00
6.235138132095337404e+00
6.240158372137282861e+00
6.245178612179226540e+00
6.250198852221171109e+00
6.255219092263116565e+00
6.260239332305061133e+00
6.265259572347005701e+00
6.270279812388950269e+00
6.275300052430894837e+00
6.280320292472840293e+00
6.285340532514783973e+00
6.290360772556729430e+00
6.295381012598673998e+00
6.300401252640618566e+00
6.305421492682563134e+00
6.310441732724507702e+00
6.315461972766453158e+00
6.320482212808397726e+00
6.325502452850341406e+00
6.330522692892286862e+00
6.335542932934231430e+00
6.340563172976176887e+00
6.345583413018121455e+00
6.350603653060065135e+00
6.355623893102010591e+00
6.360644133143955159e+00
6.365664373185900615e+00
6.370684613227844295e+00
6.375704853269788863e+00
6.380725093311734319e+00
6.385745333353678888e+00
6.390765573395624344e+00
6.395785813437568024e+00
6.400806053479512592e+00
6.405826293521458048e+00
6.410846533563401728e+00
6.415866773605347184e+00
6.420887013647291752e+00
6.425907253689236320e+00
6.430927493731181777e+00
6.435947733773125456e+00
6.440967973815070913e+00
6.445988213857015481e+00
6.451008453898960937e+00
6.456028693940904617e+00
6.461048933982849185e+00
6.466069174024794641e+00
6.471089414066739209e+00
6.476109654108684666e+00
6.481129894150628346e+00
6.486150134192572914e+00
6.491170374234518370e+00
6.496190614276462938e+00
6.501210854318407506e+00
6.506231094360352074e+00
6.511251334402296642e+00
6.516271574444242098e+00
6.521291814486185778e+00
6.526312054528131235e+00
6.531332294570075803e+00
6.536352534612020371e+00
6.541372774653964939e+00
6.546393014695909507e+00
6.551413254737854963e+00
6.556433494779799531e+00
6.561453734821743211e+00
6.566473974863688667e+00
6.571494214905633235e+00
6.576514454947578692e+00
6.581534694989523260e+00
6.586554935031466940e+00
6.591575175073412396e+00
6.596595415115356964e+00
6.601615655157302420e+00
6.606635895199246100e+00
6.611656135241190668e+00
6.616676375283136124e+00
6.621696615325080693e+00
6.626716855367026149e+00
6.631737095408969829e+00
6.636757335450914397e+00
6.641777575492859853e+00
6.646797815534804421e+00
6.651818055576748989e+00
6.656838295618693557e+00
6.661858535660638125e+00
6.666878775702583582e+00
6.671899015744527262e+00
6.676919255786472718e+00
6.681939495828417286e+00
6.686959735870361854e+00
6.691979975912306422e+00
6.697000215954250990e+00
6.702020455996196446e+00
6.707040696038141014e+00
6.712060936080084694e+00
6.717081176122030151e+00
6.722101416163974719e+00
6.727121656205920175e+00
6.732141896247864743e+00
6.737162136289808423e+00
6.742182376331753879e+00
6.747202616373698447e+00
6.752222856415643903e+00
6.757243096457587583e+00
6.762263336499532151e+00
6.767283576541477608e+00
6.772303816583422176e+00
6.777324056625367632e+00
6.782344296667311312e+00
6.787364536709255880e+00
6.792384776751201336e+00
6.797405016793145904e+00
6.802425256835090472e+00
6.807445496877035040e+00
6.812465736918979609e+00
6.817485976960925065e+00
6.822506217002868745e+00
6.827526457044814201e+00
6.832546697086758769e+00
6.837566937128703337e+00
6.842587177170647905e+00
6.847607417212592473e+00
6.852627657254537930e+00
6.857647897296482498e+00
6.862668137338426178e+00
6.867688377380371634e+00
6.872708617422316202e+00
6.877728857464261658e+00
6.882749097506206226e+00
6.887769337548149906e+00
6.892789577590095362e+00
6.897809817632039930e+00
6.902830057673985387e+00
6.907850297715929067e+00
6.912870537757873635e+00
6.917890777799819091e+00
6.922911017841763659e+00
6.927931257883709115e+00
6.932951497925652795e+00
6.937971737967597363e+00
6.942991978009542819e+00
6.948012218051487388e+00
6.953032458093431956e+00
6.958052698135376524e+00
6.963072938177321092e+00
6.968093178219266548e+00
6.973113418261210228e+00
6.978133658303155684e+00
6.983153898345100252e+00
6.988174138387044820e+00
6.993194378428989388e+00
6.998214618470933956e+00
7.003234858512879413e+00
7.008255098554823981e+00
7.013275338596767661e+00
7.018295578638713117e+00
7.023315818680657685e+00
7.028336058722603141e+00
7.033356298764547709e+00
7.038376538806491389e+00
7.043396778848436846e+00
7.048417018890381414e+00
7.053437258932326870e+00
7.058457498974270550e+00
7.063477739016215118e+00
7.068497979058160574e+00
7.073518219100105142e+00
7.078538459142050598e+00
7.083558699183994278e+00
7.088578939225938846e+00
7.093599179267884303e+00
7.098619419309827983e+00
7.103639659351773439e+00
7.108659899393718007e+00
7.113680139435662575e+00
7.118700379477608031e+00
7.123720619519551711e+00
7.128740859561497167e+00
7.133761099603441735e+00
7.138781339645386304e+00
7.143801579687330872e+00
7.148821819729275440e+00
7.153842059771220896e+00
7.158862299813165464e+00
7.163882539855109144e+00
7.168902779897054600e+00
7.173923019938999168e+00
7.178943259980944624e+00
7.183963500022889193e+00
7.188983740064832872e+00
7.194003980106778329e+00
7.199024220148722897e+00
7.204044460190668353e+00
7.209064700232612033e+00
7.214084940274556601e+00
7.219105180316502057e+00
7.224125420358446625e+00
7.229145660400391193e+00
7.234165900442335762e+00
7.239186140484280330e+00
7.244206380526225786e+00
7.249226620568169466e+00
7.254246860610114922e+00
7.259267100652059490e+00
7.264287340694004058e+00
7.269307580735949514e+00
7.274327820777893194e+00
7.279348060819838651e+00
7.284368300861783219e+00
7.289388540903727787e+00
7.294408780945672355e+00
7.299429020987616923e+00
7.304449261029562379e+00
7.309469501071506947e+00
7.314489741113450627e+00
7.319509981155396083e+00
7.324530221197340651e+00
7.329550461239286108e+00
7.334570701281230676e+00
7.339590941323174356e+00
7.344611181365119812e+00
7.349631421407064380e+00
7.354651661449009836e+00
7.359671901490953516e+00
7.364692141532898084e+00
7.369712381574843540e+00
7.374732621616788109e+00
7.379752861658732677e+00
7.384773101700677245e+00
7.389793341742621813e+00
7.394813581784567269e+00
7.399833821826510949e+00
7.404854061868456405e+00
7.409874301910400973e+00
7.414894541952345541e+00
7.419914781994290998e+00
7.424935022036234678e+00
7.429955262078180134e+00
7.434975502120124702e+00
7.439995742162069270e+00
7.445015982204013838e+00
7.450036222245958406e+00
7.455056462287903862e+00
7.460076702329848430e+00
7.465096942371792110e+00
7.470117182413737567e+00
7.475137422455682135e+00
7.480157662497627591e+00
7.485177902539572159e+00
7.490198142581515839e+00
7.495218382623461295e+00
7.500238622665405863e+00
7.505258862707351319e+00
7.510279102749294999e+00
7.515299342791239567e+00
7.520319582833185024e+00
7.525339822875129592e+00
7.530360062917074160e+00
7.535380302959018728e+00
7.540400543000963296e+00
7.545420783042908752e+00
7.550441023084852432e+00
7.555461263126797888e+00
7.560481503168742456e+00
7.565501743210687025e+00
7.570521983252632481e+00
7.575542223294576161e+00
7.580562463336521617e+00
7.585582703378466185e+00
7.590602943420410753e+00
7.595623183462355321e+00
7.600643423504299889e+00
7.605663663546245346e+00
7.610683903588189914e+00
7.615704143630133593e+00
7.620724383672079050e+00
7.625744623714023618e+00
7.630764863755969074e+00
7.635785103797913642e+00
7.640805343839857322e+00
7.645825583881802778e+00
7.650845823923747346e+00
7.655866063965692803e+00
7.660886304007636483e+00
7.665906544049581051e+00
7.670926784091526507e+00
7.675947024133471075e+00
7.680967264175415643e+00
7.685987504217360211e+00
7.691007744259304779e+00
7.696027984301250235e+00
7.701048224343193915e+00
7.706068464385139372e+00
7.711088704427083940e+00
7.716108944469028508e+00
7.721129184510973964e+00
7.726149424552917644e+00
7.731169664594863100e+00
7.736189904636807668e+00
7.741210144678752236e+00
7.746230384720696804e+00
7.751250624762641372e+00
7.756270864804586829e+00
7.761291104846531397e+00
7.766311344888475077e+00
7.771331584930420533e+00
7.776351824972365101e+00
7.781372065014310557e+00
7.786392305056254237e+00
7.791412545098198805e+00
7.796432785140144262e+00
7.801453025182088830e+00
7.806473265224034286e+00
7.811493505265977966e+00
7.816513745307922534e+00
7.821533985349867990e+00
7.826554225391812558e+00
7.831574465433757126e+00
7.836594705475701694e+00
7.841614945517646262e+00
7.846635185559591719e+00
7.851655425601535399e+00
7.856675665643480855e+00
7.861695905685425423e+00
7.866716145727369991e+00
7.871736385769315447e+00
7.876756625811259127e+00
7.881776865853204583e+00
7.886797105895149151e+00
7.891817345937093719e+00
7.896837585979038288e+00
7.901857826020982856e+00
7.906878066062928312e+00
7.911898306104872880e+00
7.916918546146816560e+00
7.921938786188762016e+00
7.926959026230706584e+00
7.931979266272652040e+00
7.936999506314595720e+00
7.942019746356540288e+00
7.947039986398485745e+00
7.952060226440430313e+00
7.957080466482375769e+00
7.962100706524319449e+00
7.967120946566264017e+00
7.972141186608209473e+00
7.977161426650154041e+00
7.982181666692098609e+00
7.987201906734043177e+00
7.992222146775987746e+00
7.997242386817933202e+00
8.002262626859877770e+00
8.007282866901823226e+00
8.012303106943766906e+00
8.017323346985710586e+00
8.022343587027656042e+00
8.027363827069601498e+00
8.032384067111546955e+00
8.037404307153490635e+00
8.042424547195434315e+00
8.047444787237379771e+00
8.052465027279325227e+00
8.057485267321268907e+00
8.062505507363214363e+00
8.067525747405158043e+00
8.072545987447103499e+00
8.077566227489047179e+00
8.082586467530992635e+00
8.087606707572938092e+00
8.092626947614881772e+00
8.097647187656827228e+00
8.102667427698770908e+00
8.107687667740716364e+00
8.112707907782661820e+00
8.117728147824605500e+00
8.122748387866550956e+00
8.127768627908494636e+00
8.132788867950440093e+00
8.137809107992385549e+00
8.142829348034329229e+00
8.147849588076274685e+00
8.152869828118218365e+00
8.157890068160163821e+00
8.162910308202107501e+00
8.167930548244052957e+00
8.172950788285998414e+00
8.177971028327942093e+00
8.182991268369887550e+00
8.188011508411831230e+00
8.193031748453776686e+00
8.198051988495722142e+00
8.203072228537665822e+00
8.208092468579611278e+00
8.213112708621554958e+00
8.218132948663500414e+00
8.223153188705445871e+00
8.228173428747389551e+00
8.233193668789335007e+00
8.238213908831278687e+00
8.243234148873224143e+00
8.248254388915169599e+00
8.253274628957113279e+00
8.258294868999058735e+00
8.263315109041002415e+00
8.268335349082946095e+00
8.273355589124891551e+00
8.278375829166837008e+00
8.283396069208782464e+00
8.288416309250726144e+00
8.293436549292669824e+00
8.298456789334615280e+00
8.303477029376560736e+00
8.308497269418506193e+00
8.313517509460449872e+00
8.318537749502393552e+00
8.323557989544339009e+00
8.328578229586284465e+00
8.333598469628229921e+00
8.338618709670173601e+00
8.343638949712117281e+00
8.348659189754062737e+00
8.353679429796008193e+00
8.358699669837951873e+00
8.363719909879897330e+00
8.368740149921841009e+00
8.373760389963786466e+00
8.378780630005730146e+00
8.383800870047675602e+00
8.388821110089621058e+00
8.393841350131564738e+00
8.398861590173510194e+00
8.403881830215453874e+00
8.408902070257399330e+00
8.413922310299344787e+00
8.418942550341288467e+00
8.423962790383233923e+00
8.428983030425177603e+00
8.434003270467123059e+00
8.439023510509068515e+00
8.444043750551012195e+00
8.449063990592957651e+00
8.454084230634901331e+00
8.459104470676846788e+00
8.464124710718790467e+00
8.469144950760735924e+00
8.474165190802681380e+00
8.479185430844625060e+00
8.484205670886570516e+00
8.489225910928514196e+00
8.494246150970459652e+00
8.499266391012405109e+00
8.504286631054348788e+00
8.509306871096294245e+00
8.514327111138237925e+00
8.519347351180183381e+00
8.524367591222128837e+00
8.529387831264072517e+00
8.534408071306017973e+00
8.539428311347961653e+00
8.544448551389907109e+00
8.549468791431850789e+00
8.554489031473796246e+00
8.559509271515741702e+00
8.564529511557685382e+00
8.569549751599629062e+00
8.574569991641574518e+00
8.579590231683519974e+00
8.584610471725465430e+00
8.589630711767409110e+00
8.594650951809352790e+00
8.599671191851298246e+00
8.604691431893243703e+00
8.609711671935189159e+00
8.614731911977132839e+00
8.619752152019076519e+00
8.624772392061021975e+00
8.629792632102967431e+00
8.634812872144912888e+00
8.639833112186856567e+00
8.644853352228800247e+00
8.649873592270745704e+00
8.654893832312691160e+00
8.659914072354634840e+00
8.664934312396580296e+00
8.669954552438523976e+00
8.674974792480469432e+00
8.679995032522413112e+00
8.685015272564358568e+00
8.690035512606304025e+00
8.695055752648247704e+00
8.700075992690193161e+00
8.705096232732136841e+00
8.710116472774082297e+00
8.715136712816027753e+00
8.720156952857971433e+00
8.725177192899916889e+00
8.730197432941860569e+00
8.735217672983806025e+00
8.740237913025751482e+00
8.745258153067695162e+00
8.750278393109640618e+00
8.755298633151584298e+00
8.760318873193529754e+00
8.765339113235473434e+00
8.770359353277418890e+00
8.775379593319364346e+00
8.780399833361308026e+00
8.785420073403253483e+00
8.790440313445197162e+00
8.795460553487142619e+00
8.800480793529088075e+00
8.805501033571031755e+00
8.810521273612977211e+00
8.815541513654920891e+00
8.820561753696866347e+00
8.825581993738811803e+00
8.830602233780755483e+00
8.835622473822700940e+00
8.840642713864644620e+00
8.845662953906590076e+00
8.850683193948533756e+00
8.855703433990479212e+00
8.860723674032424668e+00
8.865743914074368348e+00
8.870764154116312028e+00
8.875784394158257484e+00
8.880804634200202941e+00
8.885824874242148397e+00
8.890845114284092077e+00
8.895865354326035757e+00
8.900885594367981213e+00
8.905905834409926669e+00
8.910926074451872125e+00
8.915946314493815805e+00
8.920966554535759485e+00
8.925986794577704941e+00
8.931007034619650398e+00
8.936027274661595854e+00
8.941047514703539534e+00
8.946067754745483214e+00
8.951087994787428670e+00
8.956108234829372350e+00
8.961128474871317806e+00
8.966148714913263262e+00
8.971168954955206942e+00
8.976189194997152399e+00
8.981209435039096078e+00
8.986229675081041535e+00
8.991249915122986991e+00
8.996270155164932447e+00
9.001290395206876127e+00
9.006310635248819807e+00
9.011330875290765263e+00
9.016351115332710719e+00
9.021371355374656176e+00
9.026391595416599856e+00
9.031411835458543536e+00
9.036432075500488992e+00
9.041452315542434448e+00
9.046472555584378128e+00
9.051492795626323584e+00
9.056513035668267264e+00
9.061533275710212720e+00
9.066553515752156400e+00
9.071573755794101857e+00
9.076593995836047313e+00
9.081614235877990993e+00
9.086634475919936449e+00
9.091654715961880129e+00
9.096674956003825585e+00
9.101695196045771041e+00
9.106715436087714721e+00
9.111735676129658401e+00
9.116755916171605634e+00
9.121776156213549314e+00
9.126796396255494770e+00
9.131816636297438450e+00
9.136836876339382130e+00
9.141857116381329362e+00
9.146877356423273042e+00
9.151897596465216722e+00
9.156917836507162178e+00
9.161938076549105858e+00
9.166958316591053091e+00
9.171978556632996771e+00
9.176998796674940451e+00
9.182019036716885907e+00
9.187039276758829587e+00
9.192059516800776819e+00
9.197079756842720499e+00
9.202099996884664179e+00
9.207120236926609635e+00
9.212140476968553315e+00
9.217160717010500548e+00
9.222180957052444228e+00
9.227201197094387908e+00
9.232221437136333364e+00
9.237241677178277044e+00
9.242261917220222500e+00
9.247282157262167956e+00
9.252302397304111636e+00
9.257322637346055316e+00
9.262342877388000772e+00
9.267363117429946229e+00
9.272383357471891685e+00
9.277403597513835365e+00
9.282423837555779045e+00
9.287444077597724501e+00
9.292464317639669957e+00
9.297484557681615414e+00
9.302504797723559093e+00
9.307525037765502773e+00
9.312545277807448230e+00
9.317565517849393686e+00
9.322585757891339142e+00
9.327605997933282822e+00
9.332626237975226502e+00
9.337646478017171958e+00
9.342666718059117414e+00
9.347686958101061094e+00
9.352707198143006551e+00
9.357727438184950230e+00
9.362747678226895687e+00
9.367767918268841143e+00
9.372788158310784823e+00
9.377808398352730279e+00
9.382828638394673959e+00
9.387848878436617639e+00
9.392869118478564872e+00
9.397889358520508551e+00
9.402909598562454008e+00
9.407929838604397688e+00
9.412950078646341368e+00
9.417970318688288600e+00
9.422990558730232280e+00
9.428010798772177736e+00
9.433031038814121416e+00
9.438051278856065096e+00
9.443071518898012329e+00
9.448091758939956009e+00
9.453111998981899688e+00
9.458132239023845145e+00
9.463152479065788825e+00
9.468172719107736057e+00
9.473192959149679737e+00
9.478213199191623417e+00
9.483233439233568873e+00
9.488253679275512553e+00
9.493273919317459786e+00
9.498294159359403466e+00
9.503314399401347146e+00
9.508334639443292602e+00
9.513354879485236282e+00
9.518375119527181738e+00
9.523395359569127194e+00
9.528415599611070874e+00
9.533435839653016330e+00
9.538456079694960010e+00
9.543476319736905467e+00
9.548496559778850923e+00
9.553516799820794603e+00
9.558537039862738283e+00
9.563557279904683739e+00
9.568577519946629195e+00
9.573597759988574651e+00
9.578618000030518331e+00
9.583638240072462011e+00
9.588658480114407467e+00
9.593678720156352924e+00
9.598698960198298380e+00
9.603719200240242060e+00
9.608739440282185740e+00
9.613759680324131196e+00
9.618779920366076652e+00
9.623800160408022109e+00
9.628820400449965788e+00
9.633840640491909468e+00
9.638860880533854925e+00
9.643881120575800381e+00
9.648901360617744061e+00
9.653921600659689517e+00
9.658941840701633197e+00
9.663962080743576877e+00
9.668982320785524109e+00
9.674002560827467789e+00
9.679022800869413246e+00
9.684043040911356925e+00
9.689063280953300605e+00
9.694083520995247838e+00
9.699103761037191518e+00
9.704124001079136974e+00
9.709144241121080654e+00
9.714164481163024334e+00
9.719184721204971567e+00
9.724204961246915246e+00
9.729225201288860703e+00
9.734245441330804383e+00
9.739265681372748062e+00
9.744285921414695295e+00
9.749306161456638975e+00
9.754326401498582655e+00
9.759346641540528111e+00
9.764366881582471791e+00
9.769387121624419024e+00
9.774407361666362704e+00
9.779427601708306383e+00
9.784447841750251840e+00
9.789468081792195520e+00
9.794488321834142752e+00
9.799508561876086432e+00
9.804528801918030112e+00
9.809549041959975568e+00
9.814569282001919248e+00
9.819589522043864704e+00
9.824609762085810161e+00
9.829630002127753841e+00
9.834650242169699297e+00
9.839670482211642977e+00
9.844690722253588433e+00
9.849710962295533889e+00
9.854731202337477569e+00
9.859751442379421249e+00
9.864771682421366705e+00
9.869791922463312162e+00
9.874812162505257618e+00
9.879832402547201298e+00
9.884852642589144978e+00
9.889872882631090434e+00
9.894893122673035890e+00
9.899913362714981346e+00
9.904933602756925026e+00
9.909953842798868706e+00
9.914974082840814162e+00
9.919994322882759619e+00
9.925014562924703299e+00
9.930034802966648755e+00
9.935055043008592435e+00
9.940075283050537891e+00
9.945095523092483347e+00
9.950115763134427027e+00
9.955136003176372483e+00
9.960156243218316163e+00
9.965176483260259843e+00
9.970196723302207076e+00
9.975216963344150756e+00
9.980237203386096212e+00
9.985257443428039892e+00
9.990277683469983572e+00
9.995297923511930804e+00
1.000031816355387448e+01
1.000533840359581994e+01
1.001035864363776362e+01
1.001537888367970730e+01
1.002039912372165453e+01
1.002541936376359821e+01
1.003043960380554367e+01
1.003545984384748735e+01
1.004048008388943103e+01
1.004550032393137826e+01
1.005052056397332194e+01
1.005554080401526562e+01
1.006056104405721108e+01
1.006558128409915476e+01
1.007060152414110199e+01
1.007562176418304567e+01
1.008064200422498935e+01
1.008566224426693481e+01
1.009068248430887849e+01
1.009570272435082572e+01
1.010072296439276940e+01
1.010574320443471308e+01
1.011076344447665853e+01
1.011578368451860221e+01
1.012080392456054767e+01
1.012582416460249313e+01
1.013084440464443681e+01
1.013586464468638226e+01
1.014088488472832594e+01
1.014590512477027140e+01
1.015092536481221686e+01
1.015594560485416054e+01
1.016096584489610422e+01
1.016598608493804967e+01
1.017100632497999513e+01
1.017602656502194058e+01
1.018104680506388426e+01
1.018606704510582794e+01
1.019108728514777340e+01
1.019610752518971886e+01
1.020112776523166431e+01
1.020614800527360799e+01
1.021116824531555167e+01
1.021618848535749713e+01
1.022120872539944259e+01
1.022622896544138626e+01
1.023124920548333172e+01
1.023626944552527540e+01
1.024128968556722086e+01
