# Supplementary material for: Hamiltonian engineering of spin-orbit–coupled fermions in a Wannier-Stark optical lattice clock
Source: Sci Adv. 2022 Oct 12;8(41):eadc9242. doi: 10.1126/sciadv.adc9242 (PMC9555777; doi:10.1126/sciadv.adc9242)
Supplement: Supplementary file 2 — Data file S1 [file sciadv.adc9242_data_file_s1.zip › data_ScienceAdvances/rabi_spectroscopy/WS_12_excs.txt]

1.552279271273896951e-03
1.724608076236833773e-03
9.251818214701930474e-04
1.343689770640361545e-03
2.136254607637133075e-03
1.490290641570645152e-03
2.098933089556739937e-03
1.642800475650230390e-03
1.619587107707098255e-03
1.601114898457090463e-03
2.599682687274536188e-03
1.450024651889184404e-03
1.428259891451300664e-03
1.635256940350849567e-03
8.504763739662892169e-04
1.428380290425078662e-03
2.495460310817435717e-03
2.420126090519141970e-03
1.746129497710451539e-03
1.555597270054713327e-03
1.509186521261862051e-03
8.656747360253003653e-04
1.314524764743442041e-03
2.026282248646510409e-03
2.475981168481263157e-03
1.004883447942254938e-03
1.922281436486442336e-03
1.524022832960879835e-03
1.734507292136851318e-03
1.686416911648088227e-03
1.557790767867049762e-03
1.661195716738905499e-03
2.276645594801467078e-03
2.331267667063861328e-03
1.884779933575310863e-03
2.365028946646089130e-03
2.684199566625817841e-03
2.266185362793571648e-03
2.823713241538094477e-03
3.209243395559373095e-03
3.199882306284923018e-03
3.562874699191005169e-03
4.360906414737964788e-03
3.421995451521709069e-03
2.078098749488846431e-03
3.942891630629425867e-03
3.776472136773447071e-03
4.810954752869493409e-03
3.669318417250113339e-03
3.013739546825426174e-03
2.906791797510001329e-03
3.326196385412802815e-03
3.846957535134122586e-03
1.844865704325529543e-03
1.884651026309027864e-03
1.991316539215035389e-03
1.752355069034144432e-03
1.768282893445427377e-03
1.289815131010595096e-03
2.551987871734124041e-03
1.166548246363604754e-03
1.567920426270834593e-03
1.600111896553289489e-03
1.616515420191465616e-03
1.154707861392913855e-03
2.129724844608386208e-03
1.067379603827501482e-03
6.378780449684600881e-04
1.516690179540974978e-03
1.970647835956016065e-03
1.832003510765739833e-03
1.324539705690876189e-03
1.603409099978469164e-03
1.580057729483625578e-03
1.654346117661533409e-03
1.099122307086403951e-03
1.426372547798359595e-03
1.461796869899778094e-03
2.449948531867055575e-03
2.340701845545720833e-03
1.267485182840990881e-03
1.267942789609867709e-03
1.269194584713599985e-03
2.322794590077701098e-03
2.267793409113177516e-03
1.930228230529348193e-03
1.798207368606385232e-03
1.798221925143886650e-03
8.377722552114111147e-04
3.136460958198728464e-03
2.803408094142224253e-03
2.301483013089179047e-03
3.888009337011150753e-03
2.559298778165654525e-03
2.436949224418831494e-03
4.041108951352730821e-03
4.214306283598716688e-03
4.299290158155420066e-03
3.565492707395948209e-03
3.301846754015807465e-03
3.088773960296124256e-03
2.804720820501055683e-03
2.415245992983212475e-03
2.501621166694684411e-03
1.879997875670202587e-03
2.668315221561709614e-03
3.627479969103794034e-03
4.088952139711245909e-03
4.532599511829040091e-03
5.689425127143145529e-03
5.980055431258499143e-03
6.292477911018085068e-03
6.660347487914974537e-03
5.471529041571028019e-03
4.790392828141820832e-03
5.382769670883283744e-03
4.756318536429042509e-03
3.978674033421746893e-03
4.665644739524373204e-03
4.952956340262533105e-03
5.229368604687367750e-03
8.600088678517907315e-03
9.951143723191786805e-03
1.181567482358177740e-02
1.185167653171960087e-02
1.547290664799221005e-02
2.098714850587899208e-02
2.321551915398978663e-02
2.656565771316262564e-02
3.225854380115173586e-02
3.468891723485242190e-02
3.627910752404855249e-02
3.916793240610340343e-02
3.919464624634154404e-02
3.930331328749314679e-02
3.876948737612573997e-02
3.756019524338970184e-02
3.489255799268219105e-02
3.447831623099516241e-02
2.792674106288050087e-02
2.340053858173028051e-02
1.952745750595327734e-02
1.534511660942464335e-02
1.207519632103800679e-02
1.142855977700589325e-02
1.012602438059692460e-02
7.586423289836547248e-03
4.781732511415565622e-03
2.889799908441642411e-03
3.871411206360099964e-03
4.941779751565896633e-03
4.568561776244541364e-03
4.562159056778368124e-03
6.142962837759993397e-03
7.131851912911607236e-03
6.306610859417955892e-03
6.019692158008614104e-03
4.546028204765522815e-03
4.957051609208319720e-03
4.811049749246915780e-03
3.148230468895815964e-03
2.868914230111494282e-03
2.210198961878484872e-03
2.371372171749895185e-03
2.395128576026355795e-03
1.846560675305909845e-03
2.372835990761745003e-03
1.779460013577627807e-03
2.392080006682979678e-03
4.465969849092876927e-03
4.896676386547105068e-03
3.388614687549046638e-03
3.172175417960946837e-03
3.924679529506455537e-03
3.728608653186371753e-03
1.771127676158307023e-03
2.005485626311104535e-03
1.398188412566510764e-03
4.992885704559674176e-02
3.404120555541919474e-02
3.345134268930366472e-02
3.340725911114808544e-02
3.947207345338157869e-02
5.088536227475657509e-02
5.046475812554982593e-02
5.302926843843623617e-02
6.346052951690561716e-02
6.924480554556441958e-02
6.846290751669520391e-02
5.844304244916195823e-02
4.963808050582773496e-02
4.582235175073367389e-02
3.659527925760329425e-02
3.380143817694633568e-02
3.673844786105243815e-02
4.689392663022749069e-02
5.411620595605100975e-02
7.121533824354578379e-02
7.875639705332364293e-02
1.081530661107286267e-01
9.692097063136585755e-02
1.198002302876089026e-01
1.311971755187737176e-01
1.293497627524362592e-01
1.035142421901965037e-01
9.019840658540102807e-02
6.869064971790928009e-02
4.583291399264233235e-02
2.725192236151869826e-02
2.331045777595881427e-02
2.672389306166791934e-02
5.865880751283186062e-02
9.821577599966224703e-02
1.782450415596000814e-01
2.640600207379468212e-01
3.491309688913326603e-01
4.869086683384475367e-01
6.017716158173661567e-01
7.155358668062348215e-01
8.052760258407206662e-01
8.765744774855733779e-01
9.292460916664559978e-01
9.483285522790004807e-01
9.353560001998354467e-01
8.840112422771282397e-01
8.090217947063007564e-01
7.020360260779651140e-01
6.040710599930806390e-01
4.870417279211443073e-01
3.715769313397857543e-01
2.624006424251693614e-01
1.723247294940912500e-01
1.211977505013131645e-01
6.235720165937178039e-02
3.008579955180620130e-02
1.465183675159040418e-02
2.381929985187503790e-02
3.562032387007325190e-02
5.827220681070380270e-02
7.176427773483629036e-02
1.071434755062844468e-01
1.139430843875061244e-01
1.319513764539285705e-01
1.155994594382946244e-01
1.159232265468644885e-01
9.956224266206048501e-02
7.233902104137193700e-02
5.192148717582673045e-02
4.867662130304211549e-02
2.536788582684550500e-02
1.306517185058991490e-02
1.285395165416686712e-02
1.164716201195411215e-02
1.267419903099662425e-02
1.959767924245098963e-02
2.295391800016869169e-02
3.436454976435813352e-02
4.336056383480281495e-02
4.539463684903171509e-02
4.888049403312799690e-02
4.311949548167570700e-02
4.330465147185331987e-02
3.458749220145075631e-02
2.413977329428899921e-02
1.818222315601399422e-02
1.199266468082666424e-02
1.096899527938859781e-02
2.601470580348723329e-03
1.688614081291070186e-03
2.740488039207047023e-03
2.610618925959855112e-03
2.592279922688932054e-03
3.822843529119915665e-03
3.362464265594037553e-03
4.977692769183215959e-03
2.896884363952517607e-03
5.001584914313807716e-03
5.568315230021445364e-03
4.399215870115520156e-03
4.372705902710301643e-03
4.732853851918169229e-03
4.904494750394621135e-03
3.245121321036079347e-03
1.831532697742155585e-03
3.801199885973965530e-03
4.112307792366841352e-03
2.914507826727089773e-03
3.259308070001380817e-03
5.643663654852550809e-03
5.495977916485135159e-03
7.375380869859361581e-03
6.938694640765926888e-03
7.359269740573129610e-03
6.002736802289113452e-03
5.472789905024526280e-03
4.941847440877427527e-03
3.964505501567914918e-03
4.414463309135117225e-03
5.214140816917454610e-03
6.267340931266294698e-03
9.107536843376354274e-03
1.187362476562541305e-02
1.232899910953387176e-02
1.314917985975063396e-02
1.750188288278516774e-02
2.152959679194696788e-02
2.486158947345051135e-02
2.646094823733146500e-02
3.480711021375591796e-02
3.516493354215162459e-02
3.670902776789170679e-02
3.816983188762231721e-02
4.048744694678182987e-02
3.721669706702340763e-02
3.769762519624961228e-02
3.619530882901517838e-02
3.326460959401507378e-02
2.934438035102568745e-02
2.404505608824138857e-02
2.311066945099994954e-02
1.681896254606778801e-02
1.280890020267936441e-02
1.218062902567775517e-02
1.103275940161211645e-02
8.124565302765012972e-03
8.282804627919703594e-03
3.793218670549509258e-03
4.428084982989255632e-03
3.367862427922805376e-03
4.639071032548662370e-03
5.527240419241824521e-03
5.561025280878518183e-03
6.024829595612873033e-03
4.859901512344545066e-03
5.348585944281025219e-03
4.760775020676196942e-03
5.245094750718074135e-03
4.269555836698576273e-03
4.339490377641080400e-03
4.527934808055019550e-03
2.854759672353578311e-03
2.452257737421141733e-03
3.111578753028058572e-03
1.578755691184427663e-03
1.830026063583321989e-03
3.901584734702728493e-04
2.776583560796905877e-03
3.214956133518862783e-03
2.919495803127110205e-03
2.597765050569736910e-03
2.428614346818190866e-03
2.637650214630036030e-03
1.543621437731871812e-03
2.153898549113027194e-03
2.577369085255113660e-03
2.718538930286568643e-03
2.935893749172201889e-03
1.061534537591985296e-03
1.888229726414039546e-03
1.533490553705495066e-03
1.737019549902172645e-03
2.334210003927739835e-03
1.374330875979682450e-03
1.145892279501658064e-03
1.150561992391932985e-03
1.535461291772462428e-03
1.214578230350199647e-03
1.104784672278969621e-03
1.350082561167921438e-03
1.536839339199272967e-03
1.741738210303579726e-03
1.421961870349613792e-03
1.475460241445565633e-03
2.164731803259471125e-03
1.429651408438474547e-03
1.498525822013411666e-03
1.221975601662532440e-03
1.164568142740024168e-03
1.711899976288332962e-03
1.200729675879689011e-03
1.818397960452595953e-03
1.684642647681987336e-03
2.351681079275399610e-03
1.590832771047112366e-03
1.944582817227425743e-03
1.869049178436493460e-03
2.022616154173851721e-03
3.084735772862201662e-03
2.237623643167593619e-03
2.067422486604184647e-03
2.368251018357585887e-03
2.731943145343508194e-03
1.903838067985965743e-03
2.184510240674460146e-03
2.571585383757320122e-03
2.702221941280900323e-03
3.290520932592076817e-03
2.955423011102407613e-03
2.350839173736761923e-03
3.447504411943489843e-03
3.877040872423567850e-03
3.902445381926311803e-03
3.578811222094455124e-03
4.335301119250850252e-03
2.774711023179809652e-03
2.495651340856424889e-03
2.939541746660119959e-03
2.805420632670989258e-03
2.060788465332277948e-03
2.813511690647696895e-03
1.911556224727022600e-03
1.948578539319592530e-03
1.558059664914016517e-03
1.318729193344924527e-03
1.536685440371796845e-03
2.341847556838778845e-03
2.198229762497054974e-03
2.373848908770867603e-03
1.281981544260023080e-03
1.877645725346831478e-03
1.300663535420215405e-03
1.980317037793644618e-03
2.797810365565816734e-03
2.191979854988667688e-03
2.473987901546429065e-03
1.196482470606868593e-03
2.290095157486882280e-03
1.817831815216455543e-03
1.182553047922150439e-03
1.232078364968876034e-03
2.212429514308549873e-03
1.304851140486553698e-03
1.077374991523139284e-03
1.134770367859541012e-03
1.208126856559567320e-03
2.089628649590636548e-03
1.457569319068403131e-03
1.758711902840987126e-03
1.898735171289535426e-03
1.058362406387940635e-03
1.969840323135719617e-03
2.228521177698550987e-03
1.784003063640173144e-03
1.920435713095249367e-03
1.492861716728002960e-03
