# Supplementary material for: Hamiltonian engineering of spin-orbit–coupled fermions in a Wannier-Stark optical lattice clock
Source: Sci Adv. 2022 Oct 12;8(41):eadc9242. doi: 10.1126/sciadv.adc9242 (PMC9555777; doi:10.1126/sciadv.adc9242)
Supplement: Supplementary file 2 — Data file S1 [file sciadv.adc9242_data_file_s1.zip › data_ScienceAdvances/rabi_spectroscopy/WS_12_freq.txt]

-1.823106999993324280e+03
-1.821106999993324280e+03
-1.819106999993324280e+03
-1.817106999993324280e+03
-1.815106999993324280e+03
-1.813106999993324280e+03
-1.811106999993324280e+03
-1.809106999993324280e+03
-1.807106999993324280e+03
-1.805106999993324280e+03
-1.803106999993324280e+03
-1.801106999993324280e+03
-1.799106999993324280e+03
-1.797106999993324280e+03
-1.795106999993324280e+03
-1.793106999993324280e+03
-1.791106999993324280e+03
-1.789106999993324280e+03
-1.787106999993324280e+03
-1.785106999993324280e+03
-1.783106999993324280e+03
-1.781106999993324280e+03
-1.779106999993324280e+03
-1.777106999993324280e+03
-1.775106999993324280e+03
-1.773106999993324280e+03
-1.771106999993324280e+03
-1.769106999993324280e+03
-1.767106999993324280e+03
-1.765106999993324280e+03
-1.763106999993324280e+03
-1.761106999993324280e+03
-1.759106999993324280e+03
-1.757106999993324280e+03
-1.755106999993324280e+03
-1.753106999993324280e+03
-1.751106999993324280e+03
-1.749106999993324280e+03
-1.747106999993324280e+03
-1.745106999993324280e+03
-1.743106999993324280e+03
-1.741106999993324280e+03
-1.739106999993324280e+03
-1.737106999993324280e+03
-1.735106999993324280e+03
-1.733106999993324280e+03
-1.731106999993324280e+03
-1.729106999993324280e+03
-1.727106999993324280e+03
-1.725106999993324280e+03
-1.723106999993324280e+03
-1.721106999993324280e+03
-1.719106999993324280e+03
-1.717106999993324280e+03
-1.715106999993324280e+03
-1.713106999993324280e+03
-1.711106999993324280e+03
-1.709106999993324280e+03
-1.707106999993324280e+03
-1.705106999993324280e+03
-1.703106999993324280e+03
-1.701106999993324280e+03
-1.699106999993324280e+03
-1.697106999993324280e+03
-1.695106999993324280e+03
-1.693106999993324280e+03
-1.691106999993324280e+03
-1.689106999993324280e+03
-1.687106999993324280e+03
-1.685106999993324280e+03
-1.683106999993324280e+03
-1.681106999993324280e+03
-1.679106999993324280e+03
-1.677106999993324280e+03
-1.675106999993324280e+03
-1.673106999993324280e+03
-1.671106999993324280e+03
-1.669106999993324280e+03
-1.667106999993324280e+03
-1.665106999993324280e+03
-1.663106999993324280e+03
-1.661106999993324280e+03
-1.659106999993324280e+03
-1.657106999993324280e+03
-1.655106999993324280e+03
-1.653106999993324280e+03
-1.651106999993324280e+03
-1.649106999993324280e+03
-1.647106999993324280e+03
-9.561069999933242798e+02
-9.541069999933242798e+02
-9.521069999933242798e+02
-9.501069999933242798e+02
-9.481069999933242798e+02
-9.461069999933242798e+02
-9.441069999933242798e+02
-9.421069999933242798e+02
-9.401069999933242798e+02
-9.381069999933242798e+02
-9.361069999933242798e+02
-9.341069999933242798e+02
-9.321069999933242798e+02
-9.301069999933242798e+02
-9.281069999933242798e+02
-9.261069999933242798e+02
-9.241069999933242798e+02
-9.221069999933242798e+02
-9.201069999933242798e+02
-9.181069999933242798e+02
-9.161069999933242798e+02
-9.141069999933242798e+02
-9.121069999933242798e+02
-9.101069999933242798e+02
-9.081069999933242798e+02
-9.061069999933242798e+02
-9.041069999933242798e+02
-9.021069999933242798e+02
-9.001069999933242798e+02
-8.981069999933242798e+02
-8.961069999933242798e+02
-8.941069999933242798e+02
-8.921069999933242798e+02
-8.901069999933242798e+02
-8.881069999933242798e+02
-8.861069999933242798e+02
-8.841069999933242798e+02
-8.821069999933242798e+02
-8.801069999933242798e+02
-8.781069999933242798e+02
-8.761069999933242798e+02
-8.741069999933242798e+02
-8.721069999933242798e+02
-8.701069999933242798e+02
-8.681069999933242798e+02
-8.661069999933242798e+02
-8.641069999933242798e+02
-8.621069999933242798e+02
-8.601069999933242798e+02
-8.581069999933242798e+02
-8.561069999933242798e+02
-8.541069999933242798e+02
-8.521069999933242798e+02
-8.501069999933242798e+02
-8.481069999933242798e+02
-8.461069999933242798e+02
-8.441069999933242798e+02
-8.421069999933242798e+02
-8.401069999933242798e+02
-8.381069999933242798e+02
-8.361069999933242798e+02
-8.341069999933242798e+02
-8.321069999933242798e+02
-8.301069999933242798e+02
-8.281069999933242798e+02
-8.261069999933242798e+02
-8.241069999933242798e+02
-8.221069999933242798e+02
-8.201069999933242798e+02
-8.181069999933242798e+02
-8.161069999933242798e+02
-8.141069999933242798e+02
-8.121069999933242798e+02
-8.101069999933242798e+02
-8.081069999933242798e+02
-8.061069999933242798e+02
-8.041069999933242798e+02
-8.021069999933242798e+02
-8.001069999933242798e+02
-7.981069999933242798e+02
-7.961069999933242798e+02
-7.941069999933242798e+02
-7.921069999933242798e+02
-7.901069999933242798e+02
-7.881069999933242798e+02
-7.861069999933242798e+02
-7.841069999933242798e+02
-7.821069999933242798e+02
-7.801069999933242798e+02
-8.910699999332427979e+01
-8.710699999332427979e+01
-8.510699999332427979e+01
-8.310699999332427979e+01
-8.110699999332427979e+01
-7.910699999332427979e+01
-7.710699999332427979e+01
-7.510699999332427979e+01
-7.310699999332427979e+01
-7.110699999332427979e+01
-6.910699999332427979e+01
-6.710699999332427979e+01
-6.510699999332427979e+01
-6.310699999332427979e+01
-6.110699999332427979e+01
-5.910699999332427979e+01
-5.710699999332427979e+01
-5.510699999332427979e+01
-5.310699999332427979e+01
-5.110699999332427979e+01
-4.910699999332427979e+01
-4.710699999332427979e+01
-4.510699999332427979e+01
-4.310699999332427979e+01
-4.110699999332427979e+01
-3.910699999332427979e+01
-3.710699999332427979e+01
-3.510699999332427979e+01
-3.310699999332427979e+01
-3.110699999332427979e+01
-2.910699999332427979e+01
-2.710699999332427979e+01
-2.510699999332427979e+01
-2.310699999332427979e+01
-2.110699999332427979e+01
-1.910699999332427979e+01
-1.710699999332427979e+01
-1.510699999332427979e+01
-1.310699999332427979e+01
-1.110699999332427979e+01
-9.106999993324279785e+00
-7.106999993324279785e+00
-5.106999993324279785e+00
-3.106999993324279785e+00
-1.106999993324279785e+00
8.930000066757202148e-01
2.893000006675720215e+00
4.893000006675720215e+00
6.893000006675720215e+00
8.893000006675720215e+00
1.089300000667572021e+01
1.289300000667572021e+01
1.489300000667572021e+01
1.689300000667572021e+01
1.889300000667572021e+01
2.089300000667572021e+01
2.289300000667572021e+01
2.489300000667572021e+01
2.689300000667572021e+01
2.889300000667572021e+01
3.089300000667572021e+01
3.289300000667572021e+01
3.489300000667572021e+01
3.689300000667572021e+01
3.889300000667572021e+01
4.089300000667572021e+01
4.289300000667572021e+01
4.489300000667572021e+01
4.689300000667572021e+01
4.889300000667572021e+01
5.089300000667572021e+01
5.289300000667572021e+01
5.489300000667572021e+01
5.689300000667572021e+01
5.889300000667572021e+01
6.089300000667572021e+01
6.289300000667572021e+01
6.489300000667572021e+01
6.689300000667572021e+01
6.889300000667572021e+01
7.089300000667572021e+01
7.289300000667572021e+01
7.489300000667572021e+01
7.689300000667572021e+01
7.889300000667572021e+01
8.089300000667572021e+01
8.289300000667572021e+01
8.489300000667572021e+01
8.689300000667572021e+01
7.778930000066757202e+02
7.798930000066757202e+02
7.818930000066757202e+02
7.838930000066757202e+02
7.858930000066757202e+02
7.878930000066757202e+02
7.898930000066757202e+02
7.918930000066757202e+02
7.938930000066757202e+02
7.958930000066757202e+02
7.978930000066757202e+02
7.998930000066757202e+02
8.018930000066757202e+02
8.038930000066757202e+02
8.058930000066757202e+02
8.078930000066757202e+02
8.098930000066757202e+02
8.118930000066757202e+02
8.138930000066757202e+02
8.158930000066757202e+02
8.178930000066757202e+02
8.198930000066757202e+02
8.218930000066757202e+02
8.238930000066757202e+02
8.258930000066757202e+02
8.278930000066757202e+02
8.298930000066757202e+02
8.318930000066757202e+02
8.338930000066757202e+02
8.358930000066757202e+02
8.378930000066757202e+02
8.398930000066757202e+02
8.418930000066757202e+02
8.438930000066757202e+02
8.458930000066757202e+02
8.478930000066757202e+02
8.498930000066757202e+02
8.518930000066757202e+02
8.538930000066757202e+02
8.558930000066757202e+02
8.578930000066757202e+02
8.598930000066757202e+02
8.618930000066757202e+02
8.638930000066757202e+02
8.658930000066757202e+02
8.678930000066757202e+02
8.698930000066757202e+02
8.718930000066757202e+02
8.738930000066757202e+02
8.758930000066757202e+02
8.778930000066757202e+02
8.798930000066757202e+02
8.818930000066757202e+02
8.838930000066757202e+02
8.858930000066757202e+02
8.878930000066757202e+02
8.898930000066757202e+02
8.918930000066757202e+02
8.938930000066757202e+02
8.958930000066757202e+02
8.978930000066757202e+02
8.998930000066757202e+02
9.018930000066757202e+02
9.038930000066757202e+02
9.058930000066757202e+02
9.078930000066757202e+02
9.098930000066757202e+02
9.118930000066757202e+02
9.138930000066757202e+02
9.158930000066757202e+02
9.178930000066757202e+02
9.198930000066757202e+02
9.218930000066757202e+02
9.238930000066757202e+02
9.258930000066757202e+02
9.278930000066757202e+02
9.298930000066757202e+02
9.318930000066757202e+02
9.338930000066757202e+02
9.358930000066757202e+02
9.378930000066757202e+02
9.398930000066757202e+02
9.418930000066757202e+02
9.438930000066757202e+02
9.458930000066757202e+02
9.478930000066757202e+02
9.498930000066757202e+02
9.518930000066757202e+02
9.538930000066757202e+02
1.644893000006675720e+03
1.646893000006675720e+03
1.648893000006675720e+03
1.650893000006675720e+03
1.652893000006675720e+03
1.654893000006675720e+03
1.656893000006675720e+03
1.658893000006675720e+03
1.660893000006675720e+03
1.662893000006675720e+03
1.664893000006675720e+03
1.666893000006675720e+03
1.668893000006675720e+03
1.670893000006675720e+03
1.672893000006675720e+03
1.674893000006675720e+03
1.676893000006675720e+03
1.678893000006675720e+03
1.680893000006675720e+03
1.682893000006675720e+03
1.684893000006675720e+03
1.686893000006675720e+03
1.688893000006675720e+03
1.690893000006675720e+03
1.692893000006675720e+03
1.694893000006675720e+03
1.696893000006675720e+03
1.698893000006675720e+03
1.700893000006675720e+03
1.702893000006675720e+03
1.704893000006675720e+03
1.706893000006675720e+03
1.708893000006675720e+03
1.710893000006675720e+03
1.712893000006675720e+03
1.714893000006675720e+03
1.716893000006675720e+03
1.718893000006675720e+03
1.720893000006675720e+03
1.722893000006675720e+03
1.724893000006675720e+03
1.726893000006675720e+03
1.728893000006675720e+03
1.730893000006675720e+03
1.732893000006675720e+03
1.734893000006675720e+03
1.736893000006675720e+03
1.738893000006675720e+03
1.740893000006675720e+03
1.742893000006675720e+03
1.744893000006675720e+03
1.746893000006675720e+03
1.748893000006675720e+03
1.750893000006675720e+03
1.752893000006675720e+03
1.754893000006675720e+03
1.756893000006675720e+03
1.758893000006675720e+03
1.760893000006675720e+03
1.762893000006675720e+03
1.764893000006675720e+03
1.766893000006675720e+03
1.768893000006675720e+03
1.770893000006675720e+03
1.772893000006675720e+03
1.774893000006675720e+03
1.776893000006675720e+03
1.778893000006675720e+03
1.780893000006675720e+03
1.782893000006675720e+03
1.784893000006675720e+03
1.786893000006675720e+03
1.788893000006675720e+03
1.790893000006675720e+03
1.792893000006675720e+03
1.794893000006675720e+03
1.796893000006675720e+03
1.798893000006675720e+03
1.800893000006675720e+03
1.802893000006675720e+03
1.804893000006675720e+03
1.806893000006675720e+03
1.808893000006675720e+03
1.810893000006675720e+03
1.812893000006675720e+03
1.814893000006675720e+03
1.816893000006675720e+03
1.818893000006675720e+03
1.820893000006675720e+03
