# Supplementary material for: Hamiltonian engineering of spin-orbit–coupled fermions in a Wannier-Stark optical lattice clock
Source: Sci Adv. 2022 Oct 12;8(41):eadc9242. doi: 10.1126/sciadv.adc9242 (PMC9555777; doi:10.1126/sciadv.adc9242)
Supplement: Supplementary file 2 — Data file S1 [file sciadv.adc9242_data_file_s1.zip › data_ScienceAdvances/rabi_spectroscopy/WS_3_8_excs.txt]

6.427548256251505417e-04
-5.020632253040251862e-04
-3.468452701548984827e-04
3.615125967836319834e-04
1.245439243331967951e-03
0.000000000000000000e+00
8.111915177045054106e-04
1.204001962250541083e-03
2.101499954093628917e-03
5.236654017225742409e-04
-6.637538826380633313e-04
-1.166734474455571538e-04
3.448045633229038817e-04
7.643666973593536869e-04
6.236524455928155056e-04
1.818489447317591995e-03
-1.774334509715473304e-04
-1.061722434584937961e-17
1.196573473834165085e-03
1.691301837169975630e-04
1.456352654145674427e-03
4.044619085890254710e-04
5.691803747345110627e-05
6.209809342958979520e-04
2.301657547248959991e-04
2.140373152239876298e-04
1.199390933425294138e-03
4.595643768450636516e-04
5.817705858298487243e-04
5.017823105587078608e-04
-4.585290861767928072e-04
8.880881405924195273e-04
1.115366227252138995e-03
1.123967423131771261e-04
9.069429565166985206e-04
1.257294190388050974e-03
3.925055573198072984e-04
1.035509183403989010e-17
2.804687549638250430e-04
2.180515646081859998e-04
1.102822493938537688e-03
6.743892848491075823e-04
8.053817222658877020e-04
5.862858073108623410e-04
9.200678066153558871e-04
4.428433769387384706e-04
1.076908233331301448e-03
1.143402466012057977e-04
1.263206716588029591e-03
2.206608542645778232e-04
1.232783555632164293e-03
2.208579222415836681e-04
5.450733095181915441e-04
8.137897953744889111e-04
4.999419341083736080e-04
8.413109639609034568e-04
1.332358857275972716e-03
6.942777744302421365e-04
1.331807198842457863e-03
-1.144488740397734045e-04
-5.128218367320093105e-04
9.804479674790000845e-04
9.732094141754267557e-04
5.753047905199979654e-05
6.399504156101131890e-04
8.104205925512877233e-04
-5.549600859775345529e-05
7.929696622198780312e-04
4.437779796002272329e-04
1.042396841596214497e-03
-1.099185091208309433e-04
2.730394486334988260e-04
2.219233319526201593e-04
1.027651244030742690e-17
4.978057880797656523e-04
1.107347285073100062e-04
8.608292599487665266e-04
5.854911873159817314e-05
5.457208071159058070e-05
4.629675583724114597e-04
1.074405874656972406e-17
5.750802646410743435e-05
-1.079875824484933056e-17
1.068606892268811510e-03
3.345036148582459070e-04
1.156629237676389584e-03
5.320922821363813834e-04
4.628061667798756768e-04
9.830569121271738684e-04
8.135919123773713638e-04
1.084236155536163083e-03
1.482832521149511466e-03
6.936885936867424841e-04
2.380194012772361700e-04
1.468897032314707808e-03
5.961151810280355869e-04
-2.404153817605966944e-04
6.227735022792480011e-04
7.751882634529324353e-04
1.178295566863009109e-04
5.850883142526824626e-04
1.767979656981581531e-04
8.247539036159793604e-04
1.166467788313102700e-04
-1.774381378298266036e-04
4.646920512845697463e-04
8.791694873750241935e-04
8.710146104597070145e-04
9.473319162128529146e-04
4.865019755723755108e-04
2.193774932891194422e-04
-1.655967780976457546e-04
1.275283185607960744e-03
9.848557569722454948e-04
8.722067508238525715e-04
1.628773952267575150e-03
1.137793619334435957e-03
8.866121034388480373e-04
2.258589079868146738e-04
9.338274459140088720e-04
-2.339071059502750242e-04
6.370503537794963743e-04
-5.165626978207013206e-04
1.322919245524739520e-03
1.229525986804090240e-03
1.410037422119476578e-03
1.061402983149321855e-03
8.451638031386979203e-04
9.522371409466022464e-04
3.899492065872229608e-03
3.045810560364568473e-03
2.792794386643117181e-03
2.628711343674663969e-03
7.707545374168744707e-04
1.726632212251842592e-04
7.905524053461980430e-04
7.073976501085257320e-04
8.230045563937723194e-04
1.766407498906125400e-03
9.677340910632225429e-04
1.153402106956025159e-04
4.527203880209582348e-04
-4.596099190960443179e-04
2.320975951609842273e-04
4.418657818387716199e-04
1.079620295831829405e-03
5.541367383511868264e-04
1.419723851305671912e-03
-3.303548534990526715e-04
5.607233440016263837e-05
7.935482048433181290e-04
2.681920108985044260e-04
1.043768403951744273e-03
1.034774776594068201e-17
1.141785915756696147e-03
2.000089569304714515e-03
-5.505350166995900209e-05
3.379286033779243734e-04
8.983116972975284734e-04
1.388062080183115809e-03
6.532708033309461010e-04
2.006345853335636184e-03
7.389449367371694454e-04
4.080952667552897070e-04
2.119393030157506498e-03
1.108606209516649083e-03
1.153683742057296435e-03
1.203582368603438270e-03
8.147581593999933753e-04
1.346228486058470260e-03
2.850948557409136060e-03
1.781418935733951802e-03
4.798126401516124707e-04
1.453753969124815890e-03
6.884300675360057256e-04
1.824632314814132955e-03
8.558708028400928034e-04
9.988389661665952358e-04
4.258472921717062175e-03
6.837128712310092463e-03
3.728111632485324456e-02
4.028033185131169730e-02
7.136434021288440288e-02
7.716243411543688424e-02
8.148926398910437408e-02
7.541031315987611894e-02
7.838550909474133188e-02
8.291578280679956503e-02
7.709127025709801295e-02
7.163111699676437405e-02
7.181465051253112242e-02
5.292113755311648321e-02
4.671534242268698955e-02
1.199092410493209082e-02
3.364146586076959683e-03
9.179174932535462709e-04
1.812225373537909145e-03
8.483224994528055975e-04
6.449083922713254747e-04
1.816320145624296650e-03
8.668530541001065589e-04
3.648014404687324221e-03
2.947283120022780862e-04
1.371076290064839704e-03
2.861919338331933745e-04
1.327801915196025716e-03
1.008030470038191132e-03
8.777326886401670171e-04
8.419956113460822693e-04
-6.104110041499741679e-05
9.454277458184670840e-04
-1.122970794473247160e-17
3.488773169340081046e-04
1.040036545261224018e-03
5.240231941974600677e-04
1.167155121714734146e-04
1.048043031192270793e-03
5.818438726474166409e-04
6.364047084587079591e-04
2.403067660853191664e-03
2.365033569513278009e-03
2.489413088926811877e-03
2.993129103374780279e-03
4.339964427358642372e-03
2.342827217305196857e-03
1.459420184168536659e-03
2.529633827999235897e-03
6.800529099335282657e-03
9.215818078788363607e-03
2.378705673222955216e-02
4.603862621070896333e-02
3.896003263267269756e-02
4.255051391297682423e-02
5.202607295826067874e-02
3.846066032935042955e-02
2.022520722192443915e-02
9.051387388041893037e-03
1.172093700736134662e-02
1.219076788157014493e-02
2.300317322107952797e-02
3.278411456738858365e-02
4.108698317636793468e-02
4.879080865161743163e-02
5.569853379128544835e-02
3.607831529770246654e-02
1.283696973769646137e-02
5.829779313299056180e-03
1.562221562221695857e-02
4.549524388819013027e-02
7.524167064743564337e-02
1.415465163524608772e-01
2.222388273019486049e-01
2.551850488453156207e-01
3.518622856063940429e-01
4.476387934708574434e-01
5.070029164948102185e-01
5.555068919268277838e-01
5.585042971268084910e-01
5.400309848546792635e-01
4.775341782268204271e-01
4.012476362933802831e-01
3.086868984528150506e-01
2.194158282598803467e-01
1.416125616225119843e-01
8.038709461484774832e-02
5.514133738543383623e-02
9.665629857118912538e-03
1.150365621174412323e-02
7.884209882540897663e-03
2.019649021979514139e-02
4.930561160886737931e-02
5.113787296732724003e-02
3.339819709172926754e-02
2.348328366835663802e-02
2.348064261856495916e-02
1.198495475191035768e-02
4.353345879372637860e-03
2.547362086274025748e-03
4.073538957557664916e-03
4.249780135061833990e-03
1.304856828837566360e-02
1.639738612171424276e-02
1.046054761305377154e-02
1.078100274542932897e-02
5.996786879740255947e-03
1.035932556839174075e-02
4.700971336117614613e-03
1.731519880031921407e-03
1.529423993110305170e-03
-5.846254849412165985e-05
6.534253985818452761e-04
1.976786959152014665e-03
3.473043057516314071e-03
3.720465090007928251e-03
5.338692809009558046e-03
1.388982796728933456e-03
7.721825141894071449e-04
6.355895359411525575e-04
3.701224502316882714e-02
2.496649839021296280e-02
6.151978584152154386e-03
1.246397048124150281e-02
4.997183043501890118e-03
1.174910303773353884e-02
3.118439702908816155e-02
2.061570054482338155e-02
5.046470139243609127e-02
3.780762827525809000e-02
2.804827151228655308e-02
1.231875349670651099e-02
1.869186792214351522e-03
1.792943115156611211e-03
1.495910380929028373e-02
2.548909321796815133e-02
5.632615125504273484e-02
7.477210765200716092e-02
7.965787903883850274e-02
8.879905795791971646e-02
8.088875654557826922e-02
8.187622775739929193e-02
7.838559095686227496e-02
6.912492405920765692e-02
4.892016292813726464e-02
2.470650562656927923e-02
4.957134460100494355e-02
7.915447954348805992e-02
9.236528304830850244e-02
1.445976493521992923e-01
1.513516549686790003e-01
1.609293173853821590e-01
1.533041385886979857e-01
1.116687224060247119e-01
7.756514096950159476e-02
7.164769588083225171e-02
7.243313865558867470e-02
8.081758966327057259e-02
1.475131522663043204e-01
2.531736810152097061e-01
3.789827627440560120e-01
5.266313413744335703e-01
6.547199404379049348e-01
7.473015718419558917e-01
8.234551887011890559e-01
7.861199136895857809e-01
7.033887469222490640e-01
5.832948860737532382e-01
4.610228921029336235e-01
3.277076126577854187e-01
1.671855015850222115e-01
1.258511366211927662e-01
7.774224154510374352e-02
6.908094783984738974e-02
7.662697437501682363e-02
8.752789597002871846e-02
1.394868276926897188e-01
1.534778975716970806e-01
1.560527654141494192e-01
1.419729598826314498e-01
1.067289432407626804e-01
8.037472306671017419e-02
4.924832806552682102e-02
1.053894226828176219e-02
4.014724717496726859e-03
8.379402939454936791e-03
3.475336109883888497e-02
5.776227786963407385e-02
7.646099047799102821e-02
7.692030826239419639e-02
7.444416465250015824e-02
6.362032755070763657e-02
4.372295886832802680e-02
4.513375662789181203e-03
2.142500554692844048e-03
8.818509928672547699e-04
1.729165375921718623e-03
1.702919642815310317e-02
1.941930237020502228e-02
2.661870163233482148e-02
4.151677061420912945e-02
3.752809992567952141e-02
2.003134163276015789e-02
8.418532864356287337e-03
6.038712879666049971e-03
1.592675259184513038e-03
1.673405159008478030e-03
1.832033189247785467e-03
3.225985063599926764e-03
2.095906772930550277e-02
2.821642518215077347e-02
2.714686117634018334e-02
1.581616646743893087e-02
9.430665884363883741e-03
4.060265497046093054e-03
8.222624743301621200e-03
1.196382154105621841e-02
2.451224840338103728e-02
3.161305271969330755e-02
2.499418467878836841e-02
1.833202473296710253e-02
1.231453016278104794e-02
1.180354266259390356e-02
4.388391220783272040e-03
4.973710175720535455e-03
8.293182193146977216e-03
3.390578802926864921e-02
5.947878864234042162e-02
6.594619846876792479e-02
7.155537573447523503e-02
7.350347048112007564e-02
7.107982366570926580e-02
7.246505806793045179e-02
6.139359051644089488e-02
4.058569200071542038e-02
3.698080141200570797e-02
3.160621343988430365e-02
6.923575061048188595e-02
7.213276967042192567e-02
8.117175666582952809e-02
9.604220649448576286e-02
1.148169506166014514e-01
8.859353816367293577e-02
8.272168782502223316e-02
7.291562622178271447e-02
5.467393166230722495e-02
3.766544807447452792e-02
6.476996967607603906e-02
1.160868756953960801e-01
1.975961666633145875e-01
3.055912826612274258e-01
4.864069942961683490e-01
6.208304398840980287e-01
7.694845466435326076e-01
8.430270051426861366e-01
8.766417584307336641e-01
8.528393664067599467e-01
7.695834254314336542e-01
6.295708348470419047e-01
5.000300338037608761e-01
3.385208257142041655e-01
2.193370890922506089e-01
1.100604706698024154e-01
7.359261615550259650e-02
4.587066577057483802e-02
5.343692216842282905e-02
7.457864662333993366e-02
8.282831540640905876e-02
1.102314304364793440e-01
1.032667677103402126e-01
9.343302454713137140e-02
8.198999561582209772e-02
7.245236982817061799e-02
4.318050979352243413e-02
1.453551772358247993e-02
5.462083773596321072e-03
3.969082262120190649e-03
1.500880213846705717e-02
5.125083015906267692e-02
6.744447060240904568e-02
6.678360240973638118e-02
5.806075904246290470e-02
4.598652414581157893e-02
4.396593772339651290e-02
1.218227246716356744e-02
2.513137079253887230e-03
6.965150320324217268e-04
7.675189300637591007e-04
5.838905849069341882e-03
4.703853161946752910e-03
2.050035162415575485e-02
2.270728605172489534e-02
2.348985895287414305e-02
1.480919964008480839e-02
9.325208101254809853e-03
1.590833851546635119e-03
1.740786757048203449e-03
1.146052313393834590e-03
3.572073063479593372e-03
5.762297459699325386e-02
5.738174674779759898e-02
4.613772881112701563e-02
3.458111271755119620e-02
1.419329149519762447e-02
8.298345815010751969e-03
1.353190519071234728e-02
2.985225635384326781e-02
4.146378447354340246e-02
3.742113338797949107e-02
5.365395862125086485e-02
4.440696303087178498e-02
4.762291426687351170e-02
2.771838136111911058e-02
1.200652075237156405e-02
6.906101062727947396e-03
8.246713368421650092e-03
3.393503898829441923e-02
5.405833500415402337e-02
6.268207838302848611e-02
7.004734545643456767e-02
9.279188005233124370e-02
1.017965687271595449e-01
9.482045658043229686e-02
6.466029807708334465e-02
6.250158866311743278e-02
5.487257189612029101e-02
3.704034136671225524e-02
4.804845747796023664e-02
6.273910788677397599e-02
7.782470011995216985e-02
1.232302903438632219e-01
1.481324997777846708e-01
1.787076579196071047e-01
1.644933040106401900e-01
1.277743199760506820e-01
7.597264336855104327e-02
6.015176118318801141e-02
4.341356243490059053e-02
5.814970557074124885e-02
1.063523781441123306e-01
1.792688605784960032e-01
2.986930042519793660e-01
4.577693311578829305e-01
5.862066290265873780e-01
6.991242320253577835e-01
7.674187330327051360e-01
7.892210161874575469e-01
7.214977968300654299e-01
6.113541506511890322e-01
4.973465128916834677e-01
3.246046291527001637e-01
2.027033683218844307e-01
1.084648355484110482e-01
5.774825516800719677e-02
4.536882759563683892e-02
6.044674841975417046e-02
7.651725758991827220e-02
1.211128425606741027e-01
1.507919295869688814e-01
1.748120732322037407e-01
1.515408019206223311e-01
1.298202599789033684e-01
9.471534690444854965e-02
6.624736904098413315e-02
3.046140049764585120e-02
2.168020952012539217e-03
2.826143911177980868e-03
2.515969872027649240e-02
5.495297385177164151e-02
5.899368435695479668e-02
6.248399389273748272e-02
6.241272501265694717e-02
5.878417231584010666e-02
5.270528953795940164e-02
3.126104271403239848e-02
6.019308891886233394e-03
1.980209267746500888e-03
1.158227516885093275e-03
6.914100307030401384e-03
3.245784903629136964e-02
4.109602620285864732e-02
4.546716542670425215e-02
5.033742025984828949e-02
4.141795249286351482e-02
4.532118231764963034e-02
2.308061628905492754e-02
5.213504440127836835e-03
1.534881403978733587e-03
1.168181153285961088e-03
3.307316726488724896e-03
2.654260553300175421e-02
5.154966287783535259e-03
3.826910970478398372e-03
3.523226165370488099e-03
4.655119180090399288e-03
6.165335379879319060e-03
3.871918681199604771e-03
8.667986090728073412e-03
2.846285827277655282e-03
2.764380200686151166e-03
7.154211932299924925e-04
2.271112971774252257e-03
3.798211872792588758e-03
1.076190334439763863e-02
1.740711525279589958e-02
4.407895502377153635e-02
5.162489240849055250e-02
5.303945021689590589e-02
5.463901520198759937e-02
5.049115198259548909e-02
3.342066826955713416e-02
1.747777879490965483e-02
1.936649706869861265e-02
1.682431776363120177e-02
2.254003317786034202e-02
4.284760008906772499e-02
5.173727467711771583e-02
5.668261245022485073e-02
5.830407851665207752e-02
5.029644216278977148e-02
4.408265151707722179e-02
1.832879034083681469e-02
6.401129692360287352e-03
5.423363111126878154e-03
4.564581734508333516e-02
6.554202335331037188e-02
1.209669752658306119e-01
2.111757653349014829e-01
2.990882436136098610e-01
3.933398531400149056e-01
4.888280758675757065e-01
5.588883971347482493e-01
5.909921546003261694e-01
5.842890359484907981e-01
5.539688791721103511e-01
4.888056767070768638e-01
4.152689602892121745e-01
3.037278004419903255e-01
2.099395534970712185e-01
1.223481188338216979e-01
6.731329906415127462e-02
5.109981422973598753e-02
6.439244948577923025e-03
5.846393472839862826e-03
1.798536090853582875e-02
4.042838849825130393e-02
5.612914798410172795e-02
5.506227917985118125e-02
5.751599076530709148e-02
5.229968352689548516e-02
3.113841010339080465e-02
1.279197575158422424e-02
8.190624634529597783e-03
3.656439330192047359e-03
2.332675771093864741e-03
7.889103615599779226e-03
1.468310338655614763e-02
3.575778903802796088e-02
2.250196862867943556e-02
1.512053723949532795e-02
1.094139188175230482e-02
6.547744128132615936e-03
4.646073461066945604e-03
4.333838662142268545e-03
6.767177344003752221e-04
1.934157582828961025e-03
2.326051145523887632e-03
4.286456754503700090e-03
5.234662621085022123e-03
4.936498915103426297e-03
2.529307562933146448e-03
5.184437626937228984e-04
1.647998901334191439e-03
7.796478111325117009e-04
8.845682993488840785e-04
1.024616324293466758e-03
1.292293979900860671e-03
4.228690742948082405e-04
0.000000000000000000e+00
1.321602408276180505e-03
8.761255536453682168e-04
2.588038971679528259e-04
6.676034498662363967e-04
1.753531514997285932e-03
3.612425943598231398e-04
7.853206209099293164e-04
3.252053560799540895e-03
2.951303245110042679e-03
3.410727199256093078e-03
1.411433917384766158e-03
3.864674523532219547e-03
2.388865056347338686e-03
1.380259623807812697e-03
1.570129929522125906e-03
2.018722178260187131e-03
1.351446825260764093e-03
2.045458833155254421e-03
1.146896369865561035e-03
3.120299162597522241e-03
3.721216520676242420e-03
7.263111502865287651e-04
1.330782255279640497e-03
1.378919603351199666e-03
2.846020332993153337e-03
2.246892055478391312e-03
6.170155842419069482e-03
1.380614341112962502e-02
3.533553363077481663e-02
5.432020253731514176e-02
6.254416289033583320e-02
6.747873274049787096e-02
7.217045283324914628e-02
7.376827054603099509e-02
7.491926524532530052e-02
7.933656452635653999e-02
7.509557288701257383e-02
6.973858002540807288e-02
6.781191215696308339e-02
6.367263883850780848e-02
4.532449584390006725e-02
2.900860955160886046e-02
1.176440466652635755e-02
3.085045103830046358e-03
7.523130583206299061e-04
1.211592004958958425e-03
2.492918494574571184e-03
7.753328076348730375e-04
9.663748832284998781e-18
3.600120906563199132e-03
1.610330347349767967e-03
2.683086626000309206e-03
2.464299163685641086e-03
2.828273616459342846e-03
4.104448460805819841e-03
8.878030263723608352e-04
9.731860796100555433e-04
2.458747872107356226e-03
2.205598188207788350e-03
8.914735720428568167e-04
4.244418040837408452e-04
3.645529170553858146e-04
8.588111961604183268e-04
4.045392180479499052e-04
1.029784946577072942e-04
7.867225004842311057e-04
8.540373475507605054e-04
1.556784338514561944e-03
1.399361691136185399e-03
3.656772586276791303e-04
8.756730913811309504e-04
1.237857431986720026e-03
6.861525605074965221e-04
1.700690256421004637e-04
-3.698517002406073403e-04
1.260052763712274414e-03
4.370347334769120098e-04
8.596015440836525740e-04
5.699319401664093261e-04
1.640813012685517864e-03
5.091962937980656911e-04
6.656679254157897834e-04
1.433041688955819177e-03
1.282163218202070788e-03
3.416060088755153352e-04
5.937148082272828038e-04
5.022246148573112322e-04
5.269459625537092819e-04
7.338281055617020205e-04
1.649781470694051348e-04
1.098705731759507703e-04
-1.682908152428393307e-04
6.763959696432142368e-04
6.707711299237709797e-04
6.116836434822308429e-04
1.127376128918100616e-03
1.626074731026701009e-04
1.674091723973263231e-04
1.106906577622138491e-04
5.370764374486128616e-04
1.535742216829413895e-03
2.174105767079301298e-04
4.272292266269816109e-04
1.623154624651266663e-04
2.760563219220672922e-04
1.003042956583225388e-03
1.678462984187773302e-03
1.109095592280868060e-03
6.888345526408401389e-04
7.382276495436061216e-04
3.605726553900995344e-04
2.524259694752937089e-03
1.287184684446316275e-03
4.847959551177992996e-04
5.277997599450911419e-04
1.959889566812359884e-03
3.220140115131840935e-03
5.553074107289582458e-03
5.340914308800513363e-03
3.437262459950293520e-03
9.570407238624949187e-03
6.350639001638709938e-03
3.854527285056833993e-03
4.595856396350070545e-03
2.058881517015356995e-03
1.129124986427596520e-03
3.542063522751192402e-03
6.889457226710058802e-04
7.592514686145752706e-04
-2.661216770316413298e-04
7.278242010127713860e-04
3.243361255863230720e-04
9.903669806449707288e-04
3.146387458438725622e-04
9.225886154005548531e-04
7.508110790280291208e-04
7.805836405476032983e-04
2.384775743203487904e-03
1.100579424792360109e-03
1.049855211715789360e-03
8.245257909355282241e-04
5.007722264268795473e-04
-2.722988526613073106e-04
2.028622099835536863e-03
1.654422984736204862e-04
1.365290859974246668e-03
6.621436848225022197e-04
1.070004619372757018e-04
1.191760707526489261e-03
5.609451471891359646e-04
4.512359429143081822e-04
5.622065131897757267e-05
8.172932552235161185e-04
0.000000000000000000e+00
3.965326583051128457e-04
1.788283379978664956e-03
9.306816671834634673e-04
9.275823580298827968e-04
9.290941782779057762e-04
2.832667977211157889e-04
9.975432672286684878e-04
2.829168748104885617e-04
4.991053433525614565e-04
4.440916941558949020e-04
1.399135379614949203e-03
4.449131951318950314e-04
2.783641843127780051e-04
0.000000000000000000e+00
1.671136551325895676e-03
3.250217294732062772e-04
8.821685787754335187e-04
5.613874445425931633e-04
-2.253661242259763584e-04
4.607278866922952937e-04
4.484562004149358037e-04
4.915810774693850143e-04
1.449042656439496288e-03
1.292632124209179773e-03
1.137693328092293735e-03
9.887746873680747749e-04
4.560761912915059393e-04
2.424640597321983150e-03
5.638975283220899190e-05
3.946957849847978952e-04
2.806135283328113432e-04
2.172932747204174705e-04
2.217896486679918388e-04
5.433472405609524384e-05
1.460940570050547763e-03
1.566686579207289846e-03
2.833646776850778470e-04
8.841165352861102538e-04
6.009498508321883771e-04
1.468654446363300281e-03
8.979163219720749916e-04
4.884359581599748189e-04
2.220843478509300232e-04
6.606367233843886671e-04
9.789301219544676094e-04
2.162308227698652406e-03
8.140913861930420322e-04
1.070121872864621126e-03
1.450489085865098353e-03
3.967552282544389419e-04
7.572761794629602038e-04
1.308751323805626985e-03
1.116811831121501615e-04
1.149658663525848865e-03
1.200335203935204301e-03
8.742550971689705668e-04
9.819863242250316017e-04
7.608563168750721558e-04
6.043604634106286306e-04
7.756114484266372379e-04
1.996977247133588807e-03
3.426795135134089090e-04
1.028065793409085925e-03
5.526929202362338128e-04
5.697981531533132145e-04
3.985197102358492018e-04
1.356467667470126568e-03
4.491303549983302157e-04
9.783453580222284396e-04
5.718215235842568148e-04
1.649903723395155499e-03
-2.243112365592518837e-04
-5.492893901821512697e-05
2.867190085052630667e-04
3.248802551659667453e-04
9.440713648220937530e-04
1.007992353611466153e-03
4.022521658015784369e-04
2.779266849193026516e-04
1.186915722033137681e-03
-2.224786206325643501e-04
4.404721176873233404e-04
1.391354904107377534e-03
4.388288240950033860e-04
1.065189565097562734e-03
3.914942755500831740e-04
