# Supplementary material for: Hamiltonian engineering of spin-orbit–coupled fermions in a Wannier-Stark optical lattice clock
Source: Sci Adv. 2022 Oct 12;8(41):eadc9242. doi: 10.1126/sciadv.adc9242 (PMC9555777; doi:10.1126/sciadv.adc9242)
Supplement: Supplementary file 2 — Data file S1 [file sciadv.adc9242_data_file_s1.zip › data_ScienceAdvances/rabi_spectroscopy/WS_3_26_freq.txt]

-4.346012499988079071e+03
-4.345512499988079071e+03
-4.345012499988079071e+03
-4.344512499988079071e+03
-4.344012499988079071e+03
-4.343512499988079071e+03
-4.343012499988079071e+03
-4.342512499988079071e+03
-4.342012499988079071e+03
-4.341512499988079071e+03
-4.341012499988079071e+03
-4.340512499988079071e+03
-4.340012499988079071e+03
-4.339512499988079071e+03
-4.339012499988079071e+03
-4.338512499988079071e+03
-4.338012499988079071e+03
-4.337512499988079071e+03
-4.337012499988079071e+03
-4.336512499988079071e+03
-4.336012499988079071e+03
-4.335512499988079071e+03
-4.335012499988079071e+03
-4.334512499988079071e+03
-4.334012499988079071e+03
-4.333512499988079071e+03
-4.333012499988079071e+03
-4.332512499988079071e+03
-4.332012499988079071e+03
-4.331512499988079071e+03
-4.331012499988079071e+03
-4.330512499988079071e+03
-4.330012499988079071e+03
-4.329512499988079071e+03
-4.329012499988079071e+03
-4.328512499988079071e+03
-4.328012499988079071e+03
-4.327512499988079071e+03
-4.327012499988079071e+03
-4.326512499988079071e+03
-4.326012499988079071e+03
-4.325512499988079071e+03
-4.325012499988079071e+03
-4.324512499988079071e+03
-4.324012499988079071e+03
-4.323512499988079071e+03
-3.483012499988079071e+03
-3.482512499988079071e+03
-3.482012499988079071e+03
-3.481512499988079071e+03
-3.481012499988079071e+03
-3.480512499988079071e+03
-3.480012499988079071e+03
-3.479512499988079071e+03
-3.479012499988079071e+03
-3.478512499988079071e+03
-3.478012499988079071e+03
-3.477512499988079071e+03
-3.477012499988079071e+03
-3.476512499988079071e+03
-3.476012499988079071e+03
-3.475512499988079071e+03
-3.475012499988079071e+03
-3.474512499988079071e+03
-3.474012499988079071e+03
-3.473512499988079071e+03
-3.473012499988079071e+03
-3.472512499988079071e+03
-3.472012499988079071e+03
-3.471512499988079071e+03
-3.471012499988079071e+03
-3.470512499988079071e+03
-3.470012499988079071e+03
-3.469512499988079071e+03
-3.469012499988079071e+03
-3.468512499988079071e+03
-3.468012499988079071e+03
-3.467512499988079071e+03
-3.467012499988079071e+03
-3.466512499988079071e+03
-3.466012499988079071e+03
-3.465512499988079071e+03
-3.465012499988079071e+03
-3.464512499988079071e+03
-3.464012499988079071e+03
-3.463512499988079071e+03
-3.463012499988079071e+03
-3.462512499988079071e+03
-3.462012499988079071e+03
-3.461512499988079071e+03
-3.461012499988079071e+03
-3.460512499988079071e+03
-3.460012499988079071e+03
-3.459512499988079071e+03
-3.459012499988079071e+03
-3.458512499988079071e+03
-3.458012499988079071e+03
-3.457512499988079071e+03
-3.457012499988079071e+03
-3.456512499988079071e+03
-3.456012499988079071e+03
-3.455512499988079071e+03
-3.455012499988079071e+03
-3.454512499988079071e+03
-3.454012499988079071e+03
-3.453512499988079071e+03
-3.453012499988079071e+03
-3.452512499988079071e+03
-2.623012499988079071e+03
-2.622512499988079071e+03
-2.622012499988079071e+03
-2.621512499988079071e+03
-2.621012499988079071e+03
-2.620512499988079071e+03
-2.620012499988079071e+03
-2.619512499988079071e+03
-2.619012499988079071e+03
-2.618512499988079071e+03
-2.618012499988079071e+03
-2.617512499988079071e+03
-2.617012499988079071e+03
-2.616512499988079071e+03
-2.616012499988079071e+03
-2.615512499988079071e+03
-2.615012499988079071e+03
-2.614512499988079071e+03
-2.614012499988079071e+03
-2.613512499988079071e+03
-2.613012499988079071e+03
-2.612512499988079071e+03
-2.612012499988079071e+03
-2.611512499988079071e+03
-2.611012499988079071e+03
-2.610512499988079071e+03
-2.610012499988079071e+03
-2.609512499988079071e+03
-2.609012499988079071e+03
-2.608512499988079071e+03
-2.608012499988079071e+03
-2.607512499988079071e+03
-2.607012499988079071e+03
-2.606512499988079071e+03
-2.606012499988079071e+03
-2.605512499988079071e+03
-2.605012499988079071e+03
-2.604512499988079071e+03
-2.604012499988079071e+03
-2.603512499988079071e+03
-2.603012499988079071e+03
-2.602512499988079071e+03
-2.602012499988079071e+03
-2.601512499988079071e+03
-2.601012499988079071e+03
-2.600512499988079071e+03
-2.600012499988079071e+03
-2.599512499988079071e+03
-2.599012499988079071e+03
-2.598512499988079071e+03
-2.598012499988079071e+03
-2.597512499988079071e+03
-2.597012499988079071e+03
-2.596512499988079071e+03
-2.596012499988079071e+03
-2.595512499988079071e+03
-2.595012499988079071e+03
-2.594512499988079071e+03
-2.594012499988079071e+03
-2.593512499988079071e+03
-2.593012499988079071e+03
-2.592512499988079071e+03
-2.592012499988079071e+03
-2.591512499988079071e+03
-2.591012499988079071e+03
-2.590512499988079071e+03
-2.590012499988079071e+03
-2.589512499988079071e+03
-2.589012499988079071e+03
-2.588512499988079071e+03
-2.588012499988079071e+03
-2.587512499988079071e+03
-2.587012499988079071e+03
-2.586512499988079071e+03
-2.586012499988079071e+03
-2.585512499988079071e+03
-2.585012499988079071e+03
-2.584512499988079071e+03
-2.584012499988079071e+03
-2.583512499988079071e+03
-2.583012499988079071e+03
-2.582512499988079071e+03
-2.582012499988079071e+03
-2.581512499988079071e+03
-2.581012499988079071e+03
-2.580512499988079071e+03
-2.580012499988079071e+03
-2.579512499988079071e+03
-2.579012499988079071e+03
-2.578512499988079071e+03
-1.764012499988079071e+03
-1.763512499988079071e+03
-1.763012499988079071e+03
-1.762512499988079071e+03
-1.762012499988079071e+03
-1.761512499988079071e+03
-1.761012499988079071e+03
-1.760512499988079071e+03
-1.760012499988079071e+03
-1.759512499988079071e+03
-1.759012499988079071e+03
-1.758512499988079071e+03
-1.758012499988079071e+03
-1.757512499988079071e+03
-1.757012499988079071e+03
-1.756512499988079071e+03
-1.756012499988079071e+03
-1.755512499988079071e+03
-1.755012499988079071e+03
-1.754512499988079071e+03
-1.754012499988079071e+03
-1.753512499988079071e+03
-1.753012499988079071e+03
-1.752512499988079071e+03
-1.752012499988079071e+03
-1.751512499988079071e+03
-1.751012499988079071e+03
-1.750512499988079071e+03
-1.750012499988079071e+03
-1.749512499988079071e+03
-1.749012499988079071e+03
-1.748512499988079071e+03
-1.748012499988079071e+03
-1.747512499988079071e+03
-1.747012499988079071e+03
-1.746512499988079071e+03
-1.746012499988079071e+03
-1.745512499988079071e+03
-1.745012499988079071e+03
-1.744512499988079071e+03
-1.744012499988079071e+03
-1.743512499988079071e+03
-1.743012499988079071e+03
-1.742512499988079071e+03
-1.742012499988079071e+03
-1.741512499988079071e+03
-1.741012499988079071e+03
-1.740512499988079071e+03
-1.740012499988079071e+03
-1.739512499988079071e+03
-1.739012499988079071e+03
-1.738512499988079071e+03
-1.738012499988079071e+03
-1.737512499988079071e+03
-1.737012499988079071e+03
-1.736512499988079071e+03
-1.736012499988079071e+03
-1.735512499988079071e+03
-1.735012499988079071e+03
-1.734512499988079071e+03
-1.734012499988079071e+03
-1.733512499988079071e+03
-1.733012499988079071e+03
-1.732512499988079071e+03
-1.732012499988079071e+03
-1.731512499988079071e+03
-1.731012499988079071e+03
-1.730512499988079071e+03
-1.730012499988079071e+03
-1.729512499988079071e+03
-1.729012499988079071e+03
-1.728512499988079071e+03
-1.728012499988079071e+03
-1.727512499988079071e+03
-1.727012499988079071e+03
-1.726512499988079071e+03
-1.726012499988079071e+03
-1.725512499988079071e+03
-1.725012499988079071e+03
-1.724512499988079071e+03
-1.724012499988079071e+03
-1.723512499988079071e+03
-1.723012499988079071e+03
-1.722512499988079071e+03
-1.722012499988079071e+03
-1.721512499988079071e+03
-1.721012499988079071e+03
-1.720512499988079071e+03
-1.720012499988079071e+03
-1.719512499988079071e+03
-1.719012499988079071e+03
-1.718512499988079071e+03
-1.718012499988079071e+03
-1.717512499988079071e+03
-1.717012499988079071e+03
-1.716512499988079071e+03
-1.716012499988079071e+03
-1.715512499988079071e+03
-1.715012499988079071e+03
-1.714512499988079071e+03
-1.714012499988079071e+03
-1.713512499988079071e+03
-1.713012499988079071e+03
-1.712512499988079071e+03
-1.712012499988079071e+03
-1.711512499988079071e+03
-1.711012499988079071e+03
-1.710512499988079071e+03
-1.710012499988079071e+03
-1.709512499988079071e+03
-1.709012499988079071e+03
-1.708512499988079071e+03
-1.708012499988079071e+03
-1.707512499988079071e+03
-1.707012499988079071e+03
-1.706512499988079071e+03
-1.706012499988079071e+03
-1.705512499988079071e+03
-1.705012499988079071e+03
-1.704512499988079071e+03
-1.704012499988079071e+03
-1.703512499988079071e+03
-1.703012499988079071e+03
-9.120124999880790710e+02
-9.115124999880790710e+02
-9.110124999880790710e+02
-9.105124999880790710e+02
-9.100124999880790710e+02
-9.095124999880790710e+02
-9.090124999880790710e+02
-9.085124999880790710e+02
-9.080124999880790710e+02
-9.075124999880790710e+02
-9.070124999880790710e+02
-9.065124999880790710e+02
-9.060124999880790710e+02
-9.055124999880790710e+02
-9.050124999880790710e+02
-9.045124999880790710e+02
-9.040124999880790710e+02
-9.035124999880790710e+02
-9.030124999880790710e+02
-9.025124999880790710e+02
-9.020124999880790710e+02
-9.015124999880790710e+02
-9.010124999880790710e+02
-9.005124999880790710e+02
-9.000124999880790710e+02
-8.995124999880790710e+02
-8.990124999880790710e+02
-8.985124999880790710e+02
-8.980124999880790710e+02
-8.975124999880790710e+02
-8.970124999880790710e+02
-8.965124999880790710e+02
-8.960124999880790710e+02
-8.955124999880790710e+02
-8.950124999880790710e+02
-8.945124999880790710e+02
-8.940124999880790710e+02
-8.935124999880790710e+02
-8.930124999880790710e+02
-8.925124999880790710e+02
-8.920124999880790710e+02
-8.915124999880790710e+02
-8.910124999880790710e+02
-8.905124999880790710e+02
-8.900124999880790710e+02
-8.895124999880790710e+02
-8.890124999880790710e+02
-8.885124999880790710e+02
-8.880124999880790710e+02
-8.875124999880790710e+02
-8.870124999880790710e+02
-8.865124999880790710e+02
-8.860124999880790710e+02
-8.855124999880790710e+02
-8.850124999880790710e+02
-8.845124999880790710e+02
-8.840124999880790710e+02
-8.835124999880790710e+02
-8.830124999880790710e+02
-8.825124999880790710e+02
-8.820124999880790710e+02
-8.815124999880790710e+02
-8.810124999880790710e+02
-8.805124999880790710e+02
-8.800124999880790710e+02
-8.795124999880790710e+02
-8.790124999880790710e+02
-8.785124999880790710e+02
-8.780124999880790710e+02
-8.775124999880790710e+02
-8.770124999880790710e+02
-8.765124999880790710e+02
-8.760124999880790710e+02
-8.755124999880790710e+02
-8.750124999880790710e+02
-8.745124999880790710e+02
-8.740124999880790710e+02
-8.735124999880790710e+02
-8.730124999880790710e+02
-8.725124999880790710e+02
-8.720124999880790710e+02
-8.715124999880790710e+02
-8.710124999880790710e+02
-8.705124999880790710e+02
-8.700124999880790710e+02
-8.695124999880790710e+02
-8.690124999880790710e+02
-8.685124999880790710e+02
-8.680124999880790710e+02
-8.675124999880790710e+02
-8.670124999880790710e+02
-8.665124999880790710e+02
-8.660124999880790710e+02
-8.655124999880790710e+02
-8.650124999880790710e+02
-8.645124999880790710e+02
-8.640124999880790710e+02
-8.635124999880790710e+02
-8.630124999880790710e+02
-8.625124999880790710e+02
-8.620124999880790710e+02
-8.615124999880790710e+02
-8.610124999880790710e+02
-8.605124999880790710e+02
-8.600124999880790710e+02
-8.595124999880790710e+02
-8.590124999880790710e+02
-8.585124999880790710e+02
-8.580124999880790710e+02
-8.575124999880790710e+02
-8.570124999880790710e+02
-8.565124999880790710e+02
-8.560124999880790710e+02
-8.555124999880790710e+02
-8.550124999880790710e+02
-8.545124999880790710e+02
-8.540124999880790710e+02
-8.535124999880790710e+02
-8.530124999880790710e+02
-8.525124999880790710e+02
-8.520124999880790710e+02
-8.515124999880790710e+02
-8.510124999880790710e+02
-8.505124999880790710e+02
-8.500124999880790710e+02
-8.495124999880790710e+02
-8.490124999880790710e+02
-8.485124999880790710e+02
-8.480124999880790710e+02
-8.475124999880790710e+02
-8.470124999880790710e+02
-8.465124999880790710e+02
-8.460124999880790710e+02
-8.455124999880790710e+02
-8.450124999880790710e+02
-8.445124999880790710e+02
-8.440124999880790710e+02
-8.435124999880790710e+02
-8.430124999880790710e+02
-8.425124999880790710e+02
-8.420124999880790710e+02
-8.415124999880790710e+02
-8.410124999880790710e+02
-8.405124999880790710e+02
-8.400124999880790710e+02
-8.395124999880790710e+02
-8.390124999880790710e+02
-8.385124999880790710e+02
-8.380124999880790710e+02
-8.375124999880790710e+02
-8.370124999880790710e+02
-8.365124999880790710e+02
-8.360124999880790710e+02
-8.355124999880790710e+02
-8.350124999880790710e+02
-8.345124999880790710e+02
-8.340124999880790710e+02
-8.335124999880790710e+02
-8.330124999880790710e+02
-8.325124999880790710e+02
-8.320124999880790710e+02
-8.315124999880790710e+02
-8.310124999880790710e+02
-8.305124999880790710e+02
-8.300124999880790710e+02
-8.295124999880790710e+02
-8.290124999880790710e+02
-8.285124999880790710e+02
-8.280124999880790710e+02
-8.275124999880790710e+02
-8.270124999880790710e+02
-8.265124999880790710e+02
-8.260124999880790710e+02
-8.255124999880790710e+02
-8.250124999880790710e+02
-8.245124999880790710e+02
-8.240124999880790710e+02
-8.235124999880790710e+02
-8.230124999880790710e+02
-8.225124999880790710e+02
-8.220124999880790710e+02
-8.215124999880790710e+02
-8.210124999880790710e+02
-3.744769999384880066e+01
-3.694769999384880066e+01
-3.644769999384880066e+01
-3.594769999384880066e+01
-3.544769999384880066e+01
-3.494769999384880066e+01
-3.444769999384880066e+01
-3.394769999384880066e+01
-3.344769999384880066e+01
-3.294769999384880066e+01
-3.244769999384880066e+01
-3.194769999384880066e+01
-3.144769999384880066e+01
-3.094769999384880066e+01
-3.044769999384880066e+01
-2.994769999384880066e+01
-2.944769999384880066e+01
-2.894769999384880066e+01
-2.844769999384880066e+01
-2.794769999384880066e+01
-2.744769999384880066e+01
-2.694769999384880066e+01
-2.644769999384880066e+01
-2.594769999384880066e+01
-2.544769999384880066e+01
-2.494769999384880066e+01
-2.444769999384880066e+01
-2.394769999384880066e+01
-2.344769999384880066e+01
-2.294769999384880066e+01
-2.244769999384880066e+01
-2.194769999384880066e+01
-2.144769999384880066e+01
-2.094769999384880066e+01
-2.044769999384880066e+01
-1.994769999384880066e+01
-1.944769999384880066e+01
-1.894769999384880066e+01
-1.844769999384880066e+01
-1.794769999384880066e+01
-1.744769999384880066e+01
-1.694769999384880066e+01
-1.644769999384880066e+01
-1.594769999384880066e+01
-1.544769999384880066e+01
-1.494769999384880066e+01
-1.444769999384880066e+01
-1.394769999384880066e+01
-1.344769999384880066e+01
-1.294769999384880066e+01
-1.244769999384880066e+01
-1.194769999384880066e+01
-1.144769999384880066e+01
-1.094769999384880066e+01
-1.044769999384880066e+01
-9.947699993848800659e+00
-9.447699993848800659e+00
-8.947699993848800659e+00
-8.447699993848800659e+00
-7.947699993848800659e+00
-7.447699993848800659e+00
-6.947699993848800659e+00
-6.447699993848800659e+00
-5.947699993848800659e+00
-5.447699993848800659e+00
-4.947699993848800659e+00
-4.447699993848800659e+00
-3.947699993848800659e+00
-3.447699993848800659e+00
-2.947699993848800659e+00
-2.447699993848800659e+00
-1.947699993848800659e+00
-1.447699993848800659e+00
-9.476999938488006592e-01
-4.476999938488006592e-01
5.230000615119934082e-02
5.523000061511993408e-01
1.052300006151199341e+00
1.552300006151199341e+00
2.052300006151199341e+00
2.552300006151199341e+00
3.052300006151199341e+00
3.552300006151199341e+00
4.052300006151199341e+00
4.552300006151199341e+00
5.052300006151199341e+00
5.552300006151199341e+00
6.052300006151199341e+00
6.552300006151199341e+00
7.052300006151199341e+00
7.552300006151199341e+00
8.052300006151199341e+00
8.552300006151199341e+00
9.052300006151199341e+00
9.552300006151199341e+00
1.005230000615119934e+01
1.055230000615119934e+01
1.105230000615119934e+01
1.155230000615119934e+01
1.205230000615119934e+01
1.255230000615119934e+01
1.305230000615119934e+01
1.355230000615119934e+01
1.405230000615119934e+01
1.455230000615119934e+01
1.505230000615119934e+01
1.555230000615119934e+01
1.605230000615119934e+01
1.655230000615119934e+01
1.705230000615119934e+01
1.755230000615119934e+01
1.805230000615119934e+01
1.855230000615119934e+01
1.905230000615119934e+01
1.955230000615119934e+01
2.005230000615119934e+01
2.055230000615119934e+01
2.105230000615119934e+01
2.155230000615119934e+01
2.205230000615119934e+01
2.255230000615119934e+01
2.305230000615119934e+01
2.355230000615119934e+01
2.405230000615119934e+01
2.455230000615119934e+01
2.505230000615119934e+01
2.555230000615119934e+01
2.605230000615119934e+01
2.655230000615119934e+01
2.705230000615119934e+01
2.755230000615119934e+01
2.805230000615119934e+01
2.855230000615119934e+01
2.905230000615119934e+01
2.955230000615119934e+01
3.005230000615119934e+01
3.055230000615119934e+01
3.105230000615119934e+01
3.155230000615119934e+01
3.205230000615119934e+01
3.255230000615119934e+01
3.305230000615119934e+01
3.355230000615119934e+01
3.405230000615119934e+01
3.455230000615119934e+01
3.505230000615119934e+01
3.555230000615119934e+01
3.605230000615119934e+01
3.655230000615119934e+01
3.705230000615119934e+01
3.755230000615119934e+01
8.259875000119209290e+02
8.264875000119209290e+02
8.269875000119209290e+02
8.274875000119209290e+02
8.279875000119209290e+02
8.284875000119209290e+02
8.289875000119209290e+02
8.294875000119209290e+02
8.299875000119209290e+02
8.304875000119209290e+02
8.309875000119209290e+02
8.314875000119209290e+02
8.319875000119209290e+02
8.324875000119209290e+02
8.329875000119209290e+02
8.334875000119209290e+02
8.339875000119209290e+02
8.344875000119209290e+02
8.349875000119209290e+02
8.354875000119209290e+02
8.359875000119209290e+02
8.364875000119209290e+02
8.369875000119209290e+02
8.374875000119209290e+02
8.379875000119209290e+02
8.384875000119209290e+02
8.389875000119209290e+02
8.394875000119209290e+02
8.399875000119209290e+02
8.404875000119209290e+02
8.409875000119209290e+02
8.414875000119209290e+02
8.419875000119209290e+02
8.424875000119209290e+02
8.429875000119209290e+02
8.434875000119209290e+02
8.439875000119209290e+02
8.444875000119209290e+02
8.449875000119209290e+02
8.454875000119209290e+02
8.459875000119209290e+02
8.464875000119209290e+02
8.469875000119209290e+02
8.474875000119209290e+02
8.479875000119209290e+02
8.484875000119209290e+02
8.489875000119209290e+02
8.494875000119209290e+02
8.499875000119209290e+02
8.504875000119209290e+02
8.509875000119209290e+02
8.514875000119209290e+02
8.519875000119209290e+02
8.524875000119209290e+02
8.529875000119209290e+02
8.534875000119209290e+02
8.539875000119209290e+02
8.544875000119209290e+02
8.549875000119209290e+02
8.554875000119209290e+02
8.559875000119209290e+02
8.564875000119209290e+02
8.569875000119209290e+02
8.574875000119209290e+02
8.579875000119209290e+02
8.584875000119209290e+02
8.589875000119209290e+02
8.594875000119209290e+02
8.599875000119209290e+02
8.604875000119209290e+02
8.609875000119209290e+02
8.614875000119209290e+02
8.619875000119209290e+02
8.624875000119209290e+02
8.629875000119209290e+02
8.634875000119209290e+02
8.639875000119209290e+02
8.644875000119209290e+02
8.649875000119209290e+02
8.654875000119209290e+02
8.659875000119209290e+02
8.664875000119209290e+02
8.669875000119209290e+02
8.674875000119209290e+02
8.679875000119209290e+02
8.684875000119209290e+02
8.689875000119209290e+02
8.694875000119209290e+02
8.699875000119209290e+02
8.704875000119209290e+02
8.709875000119209290e+02
8.714875000119209290e+02
8.719875000119209290e+02
8.724875000119209290e+02
8.729875000119209290e+02
8.734875000119209290e+02
8.739875000119209290e+02
8.744875000119209290e+02
8.749875000119209290e+02
8.754875000119209290e+02
8.759875000119209290e+02
8.764875000119209290e+02
8.769875000119209290e+02
8.774875000119209290e+02
8.779875000119209290e+02
8.784875000119209290e+02
8.789875000119209290e+02
8.794875000119209290e+02
8.799875000119209290e+02
8.804875000119209290e+02
8.809875000119209290e+02
8.814875000119209290e+02
8.819875000119209290e+02
8.824875000119209290e+02
8.829875000119209290e+02
8.834875000119209290e+02
8.839875000119209290e+02
8.844875000119209290e+02
8.849875000119209290e+02
8.854875000119209290e+02
8.859875000119209290e+02
8.864875000119209290e+02
8.869875000119209290e+02
8.874875000119209290e+02
8.879875000119209290e+02
8.884875000119209290e+02
8.889875000119209290e+02
8.894875000119209290e+02
8.899875000119209290e+02
8.904875000119209290e+02
8.909875000119209290e+02
8.914875000119209290e+02
8.919875000119209290e+02
8.924875000119209290e+02
8.929875000119209290e+02
8.934875000119209290e+02
8.939875000119209290e+02
8.944875000119209290e+02
8.949875000119209290e+02
8.954875000119209290e+02
8.959875000119209290e+02
8.964875000119209290e+02
8.969875000119209290e+02
8.974875000119209290e+02
8.979875000119209290e+02
8.984875000119209290e+02
8.989875000119209290e+02
8.994875000119209290e+02
8.999875000119209290e+02
9.004875000119209290e+02
9.009875000119209290e+02
9.014875000119209290e+02
9.019875000119209290e+02
9.024875000119209290e+02
9.029875000119209290e+02
9.034875000119209290e+02
9.039875000119209290e+02
9.044875000119209290e+02
9.049875000119209290e+02
9.054875000119209290e+02
9.059875000119209290e+02
9.064875000119209290e+02
9.069875000119209290e+02
9.074875000119209290e+02
9.079875000119209290e+02
9.084875000119209290e+02
9.089875000119209290e+02
1.702987500011920929e+03
1.703487500011920929e+03
1.703987500011920929e+03
1.704487500011920929e+03
1.704987500011920929e+03
1.705487500011920929e+03
1.705987500011920929e+03
1.706487500011920929e+03
1.706987500011920929e+03
1.707487500011920929e+03
1.707987500011920929e+03
1.708487500011920929e+03
1.708987500011920929e+03
1.709487500011920929e+03
1.709987500011920929e+03
1.710487500011920929e+03
1.710987500011920929e+03
1.711487500011920929e+03
1.711987500011920929e+03
1.712487500011920929e+03
1.712987500011920929e+03
1.713487500011920929e+03
1.713987500011920929e+03
1.714487500011920929e+03
1.714987500011920929e+03
1.715487500011920929e+03
1.715987500011920929e+03
1.716487500011920929e+03
1.716987500011920929e+03
1.717487500011920929e+03
1.717987500011920929e+03
1.718487500011920929e+03
1.718987500011920929e+03
1.719487500011920929e+03
1.719987500011920929e+03
1.720487500011920929e+03
1.720987500011920929e+03
1.721487500011920929e+03
1.721987500011920929e+03
1.722487500011920929e+03
1.722987500011920929e+03
1.723487500011920929e+03
1.723987500011920929e+03
1.724487500011920929e+03
1.724987500011920929e+03
1.725487500011920929e+03
1.725987500011920929e+03
1.726487500011920929e+03
1.726987500011920929e+03
1.727487500011920929e+03
1.727987500011920929e+03
1.728487500011920929e+03
1.728987500011920929e+03
1.729487500011920929e+03
1.729987500011920929e+03
1.730487500011920929e+03
1.730987500011920929e+03
1.731487500011920929e+03
1.731987500011920929e+03
1.732487500011920929e+03
1.732987500011920929e+03
1.733487500011920929e+03
1.733987500011920929e+03
1.734487500011920929e+03
1.734987500011920929e+03
1.735487500011920929e+03
1.735987500011920929e+03
1.736487500011920929e+03
1.736987500011920929e+03
1.737487500011920929e+03
1.737987500011920929e+03
1.738487500011920929e+03
1.738987500011920929e+03
1.739487500011920929e+03
1.739987500011920929e+03
1.740487500011920929e+03
1.740987500011920929e+03
1.741487500011920929e+03
1.741987500011920929e+03
1.742487500011920929e+03
1.742987500011920929e+03
1.743487500011920929e+03
1.743987500011920929e+03
1.744487500011920929e+03
1.744987500011920929e+03
1.745487500011920929e+03
1.745987500011920929e+03
1.746487500011920929e+03
1.746987500011920929e+03
1.747487500011920929e+03
1.747987500011920929e+03
1.748487500011920929e+03
1.748987500011920929e+03
1.749487500011920929e+03
1.749987500011920929e+03
1.750487500011920929e+03
1.750987500011920929e+03
1.751487500011920929e+03
1.751987500011920929e+03
1.752487500011920929e+03
1.752987500011920929e+03
1.753487500011920929e+03
1.753987500011920929e+03
1.754487500011920929e+03
1.754987500011920929e+03
1.755487500011920929e+03
1.755987500011920929e+03
1.756487500011920929e+03
1.756987500011920929e+03
1.757487500011920929e+03
1.757987500011920929e+03
1.758487500011920929e+03
1.758987500011920929e+03
1.759487500011920929e+03
1.759987500011920929e+03
1.760487500011920929e+03
1.760987500011920929e+03
1.761487500011920929e+03
1.761987500011920929e+03
1.762487500011920929e+03
1.762987500011920929e+03
1.763487500011920929e+03
1.763987500011920929e+03
1.764487500011920929e+03
1.764987500011920929e+03
1.765487500011920929e+03
2.573987500011920929e+03
2.574487500011920929e+03
2.574987500011920929e+03
2.575487500011920929e+03
2.575987500011920929e+03
2.576487500011920929e+03
2.576987500011920929e+03
2.577487500011920929e+03
2.577987500011920929e+03
2.578487500011920929e+03
2.578987500011920929e+03
2.579487500011920929e+03
2.579987500011920929e+03
2.580487500011920929e+03
2.580987500011920929e+03
2.581487500011920929e+03
2.581987500011920929e+03
2.582487500011920929e+03
2.582987500011920929e+03
2.583487500011920929e+03
2.583987500011920929e+03
2.584487500011920929e+03
2.584987500011920929e+03
2.585487500011920929e+03
2.585987500011920929e+03
2.586487500011920929e+03
2.586987500011920929e+03
2.587487500011920929e+03
2.587987500011920929e+03
2.588487500011920929e+03
2.588987500011920929e+03
2.589487500011920929e+03
2.589987500011920929e+03
2.590487500011920929e+03
2.590987500011920929e+03
2.591487500011920929e+03
2.591987500011920929e+03
2.592487500011920929e+03
2.592987500011920929e+03
2.593487500011920929e+03
2.593987500011920929e+03
2.594487500011920929e+03
2.594987500011920929e+03
2.595487500011920929e+03
2.595987500011920929e+03
2.596487500011920929e+03
2.596987500011920929e+03
2.597487500011920929e+03
2.597987500011920929e+03
2.598487500011920929e+03
2.598987500011920929e+03
2.599487500011920929e+03
2.599987500011920929e+03
2.600487500011920929e+03
2.600987500011920929e+03
2.601487500011920929e+03
2.601987500011920929e+03
2.602487500011920929e+03
2.602987500011920929e+03
2.603487500011920929e+03
2.603987500011920929e+03
2.604487500011920929e+03
2.604987500011920929e+03
2.605487500011920929e+03
2.605987500011920929e+03
2.606487500011920929e+03
2.606987500011920929e+03
2.607487500011920929e+03
2.607987500011920929e+03
2.608487500011920929e+03
2.608987500011920929e+03
2.609487500011920929e+03
2.609987500011920929e+03
2.610487500011920929e+03
2.610987500011920929e+03
2.611487500011920929e+03
2.611987500011920929e+03
2.612487500011920929e+03
2.612987500011920929e+03
2.613487500011920929e+03
2.613987500011920929e+03
2.614487500011920929e+03
2.614987500011920929e+03
2.615487500011920929e+03
2.615987500011920929e+03
2.616487500011920929e+03
2.616987500011920929e+03
2.617487500011920929e+03
2.617987500011920929e+03
2.618487500011920929e+03
2.618987500011920929e+03
2.619487500011920929e+03
2.619987500011920929e+03
2.620487500011920929e+03
2.620987500011920929e+03
2.621487500011920929e+03
2.621987500011920929e+03
2.622487500011920929e+03
2.622987500011920929e+03
2.623487500011920929e+03
2.623987500011920929e+03
2.624487500011920929e+03
2.624987500011920929e+03
2.625487500011920929e+03
2.625987500011920929e+03
2.626487500011920929e+03
2.626987500011920929e+03
2.627487500011920929e+03
2.627987500011920929e+03
2.628487500011920929e+03
3.426487500011920929e+03
3.426987500011920929e+03
3.427487500011920929e+03
3.427987500011920929e+03
3.428487500011920929e+03
3.428987500011920929e+03
3.429487500011920929e+03
3.429987500011920929e+03
3.430487500011920929e+03
3.430987500011920929e+03
3.431487500011920929e+03
3.431987500011920929e+03
3.432487500011920929e+03
3.432987500011920929e+03
3.433487500011920929e+03
3.433987500011920929e+03
3.434487500011920929e+03
3.434987500011920929e+03
3.435487500011920929e+03
3.435987500011920929e+03
3.436487500011920929e+03
3.436987500011920929e+03
3.437487500011920929e+03
3.437987500011920929e+03
3.438487500011920929e+03
3.438987500011920929e+03
3.439487500011920929e+03
3.439987500011920929e+03
3.440487500011920929e+03
3.440987500011920929e+03
3.441487500011920929e+03
3.441987500011920929e+03
3.442487500011920929e+03
3.442987500011920929e+03
3.443487500011920929e+03
3.443987500011920929e+03
3.444487500011920929e+03
3.444987500011920929e+03
3.445487500011920929e+03
3.445987500011920929e+03
3.446487500011920929e+03
3.446987500011920929e+03
3.447487500011920929e+03
3.447987500011920929e+03
3.448487500011920929e+03
3.448987500011920929e+03
3.449487500011920929e+03
3.449987500011920929e+03
3.450487500011920929e+03
3.450987500011920929e+03
3.451487500011920929e+03
3.451987500011920929e+03
3.452487500011920929e+03
3.452987500011920929e+03
3.453487500011920929e+03
3.453987500011920929e+03
3.454487500011920929e+03
3.454987500011920929e+03
3.455487500011920929e+03
3.455987500011920929e+03
3.456487500011920929e+03
3.456987500011920929e+03
3.457487500011920929e+03
3.457987500011920929e+03
3.458487500011920929e+03
3.458987500011920929e+03
3.459487500011920929e+03
3.459987500011920929e+03
3.460487500011920929e+03
3.460987500011920929e+03
3.461487500011920929e+03
3.461987500011920929e+03
3.462487500011920929e+03
3.462987500011920929e+03
3.463487500011920929e+03
3.463987500011920929e+03
3.464487500011920929e+03
3.464987500011920929e+03
3.465487500011920929e+03
3.465987500011920929e+03
3.466487500011920929e+03
3.466987500011920929e+03
3.467487500011920929e+03
3.467987500011920929e+03
3.468487500011920929e+03
3.468987500011920929e+03
3.469487500011920929e+03
3.469987500011920929e+03
3.470487500011920929e+03
3.470987500011920929e+03
3.471487500011920929e+03
3.471987500011920929e+03
3.472487500011920929e+03
3.472987500011920929e+03
3.473487500011920929e+03
3.473987500011920929e+03
3.474487500011920929e+03
3.474987500011920929e+03
3.475487500011920929e+03
3.475987500011920929e+03
3.476487500011920929e+03
3.476987500011920929e+03
3.477487500011920929e+03
3.477987500011920929e+03
3.478487500011920929e+03
3.478987500011920929e+03
3.479487500011920929e+03
3.479987500011920929e+03
3.480487500011920929e+03
3.480987500011920929e+03
3.481487500011920929e+03
3.481987500011920929e+03
3.482487500011920929e+03
3.482987500011920929e+03
3.483487500011920929e+03
3.483987500011920929e+03
3.484487500011920929e+03
3.484987500011920929e+03
3.485487500011920929e+03
3.485987500011920929e+03
3.486487500011920929e+03
3.486987500011920929e+03
3.487487500011920929e+03
3.487987500011920929e+03
3.488487500011920929e+03
3.488987500011920929e+03
3.489487500011920929e+03
3.489987500011920929e+03
3.490487500011920929e+03
3.490987500011920929e+03
3.491487500011920929e+03
3.491987500011920929e+03
3.492487500011920929e+03
3.492987500011920929e+03
3.493487500011920929e+03
3.493987500011920929e+03
3.494487500011920929e+03
3.494987500011920929e+03
3.495487500011920929e+03
3.495987500011920929e+03
3.496487500011920929e+03
3.496987500011920929e+03
3.497487500011920929e+03
3.497987500011920929e+03
3.498487500011920929e+03
3.498987500011920929e+03
3.499487500011920929e+03
3.499987500011920929e+03
3.500487500011920929e+03
3.500987500011920929e+03
3.501487500011920929e+03
3.501987500011920929e+03
3.502487500011920929e+03
3.502987500011920929e+03
3.503487500011920929e+03
3.503987500011920929e+03
3.504487500011920929e+03
3.504987500011920929e+03
3.505487500011920929e+03
3.505987500011920929e+03
3.506487500011920929e+03
3.506987500011920929e+03
3.507487500011920929e+03
3.507987500011920929e+03
3.508487500011920929e+03
3.508987500011920929e+03
3.509487500011920929e+03
3.509987500011920929e+03
4.299987500011920929e+03
4.300487500011920929e+03
4.300987500011920929e+03
4.301487500011920929e+03
4.301987500011920929e+03
4.302487500011920929e+03
4.302987500011920929e+03
4.303487500011920929e+03
4.303987500011920929e+03
4.304487500011920929e+03
4.304987500011920929e+03
4.305487500011920929e+03
4.305987500011920929e+03
4.306487500011920929e+03
4.306987500011920929e+03
4.307487500011920929e+03
4.307987500011920929e+03
4.308487500011920929e+03
4.308987500011920929e+03
4.309487500011920929e+03
4.309987500011920929e+03
4.310487500011920929e+03
4.310987500011920929e+03
4.311487500011920929e+03
4.311987500011920929e+03
4.312487500011920929e+03
4.312987500011920929e+03
4.313487500011920929e+03
4.313987500011920929e+03
4.314487500011920929e+03
4.314987500011920929e+03
4.315487500011920929e+03
4.315987500011920929e+03
4.316487500011920929e+03
4.316987500011920929e+03
4.317487500011920929e+03
4.317987500011920929e+03
4.318487500011920929e+03
4.318987500011920929e+03
4.319487500011920929e+03
4.319987500011920929e+03
4.320487500011920929e+03
4.320987500011920929e+03
4.321487500011920929e+03
4.321987500011920929e+03
4.322487500011920929e+03
4.322987500011920929e+03
4.323487500011920929e+03
4.323987500011920929e+03
4.324487500011920929e+03
4.324987500011920929e+03
4.325487500011920929e+03
4.325987500011920929e+03
4.326487500011920929e+03
4.326987500011920929e+03
4.327487500011920929e+03
4.327987500011920929e+03
4.328487500011920929e+03
4.328987500011920929e+03
4.329487500011920929e+03
4.329987500011920929e+03
4.330487500011920929e+03
4.330987500011920929e+03
4.331487500011920929e+03
4.331987500011920929e+03
4.332487500011920929e+03
4.332987500011920929e+03
4.333487500011920929e+03
4.333987500011920929e+03
4.334487500011920929e+03
4.334987500011920929e+03
4.335487500011920929e+03
4.335987500011920929e+03
4.336487500011920929e+03
4.336987500011920929e+03
4.337487500011920929e+03
4.337987500011920929e+03
4.338487500011920929e+03
4.338987500011920929e+03
4.339487500011920929e+03
4.339987500011920929e+03
4.340487500011920929e+03
4.340987500011920929e+03
4.341487500011920929e+03
4.341987500011920929e+03
4.342487500011920929e+03
4.342987500011920929e+03
4.343487500011920929e+03
4.343987500011920929e+03
4.344487500011920929e+03
4.344987500011920929e+03
4.345487500011920929e+03
4.345987500011920929e+03
4.346487500011920929e+03
4.346987500011920929e+03
4.347487500011920929e+03
4.347987500011920929e+03
4.348487500011920929e+03
4.348987500011920929e+03
4.349487500011920929e+03
4.349987500011920929e+03
4.350487500011920929e+03
4.350987500011920929e+03
4.351487500011920929e+03
4.351987500011920929e+03
4.352487500011920929e+03
4.352987500011920929e+03
4.353487500011920929e+03
4.353987500011920929e+03
4.354487500011920929e+03
4.354987500011920929e+03
4.355487500011920929e+03
4.355987500011920929e+03
4.356487500011920929e+03
4.356987500011920929e+03
4.357487500011920929e+03
4.357987500011920929e+03
4.358487500011920929e+03
4.358987500011920929e+03
4.359487500011920929e+03
4.359987500011920929e+03
4.360487500011920929e+03
4.360987500011920929e+03
4.361487500011920929e+03
4.361987500011920929e+03
4.362487500011920929e+03
4.362987500011920929e+03
4.363487500011920929e+03
4.363987500011920929e+03
4.364487500011920929e+03
4.364987500011920929e+03
4.365487500011920929e+03
4.365987500011920929e+03
4.366487500011920929e+03
4.366987500011920929e+03
4.367487500011920929e+03
4.367987500011920929e+03
4.368487500011920929e+03
4.368987500011920929e+03
4.369487500011920929e+03
4.369987500011920929e+03
4.370487500011920929e+03
