# Supplementary material for: Hamiltonian engineering of spin-orbit–coupled fermions in a Wannier-Stark optical lattice clock
Source: Sci Adv. 2022 Oct 12;8(41):eadc9242. doi: 10.1126/sciadv.adc9242 (PMC9555777; doi:10.1126/sciadv.adc9242)
Supplement: Supplementary file 2 — Data file S1 [file sciadv.adc9242_data_file_s1.zip › data_ScienceAdvances/rabi_spectroscopy/WS_3_26_excs.txt]

2.816832931724700013e-03
8.556813154785769190e-04
1.893920957192813618e-03
2.193613336520219750e-03
9.937931702360559144e-04
1.062448962049336587e-03
1.301770203856340066e-03
2.056299346609378933e-03
1.052718722755880331e-03
2.437923343484910046e-03
4.433024743164710145e-03
2.119489840853199143e-03
3.212265239547914771e-04
3.791906882127246518e-03
-1.101299997327037552e-04
2.503101260719316559e-03
3.012614250563277422e-03
1.316485070072412333e-03
-1.153145059813335659e-03
3.038454310650259317e-03
3.035484860116071000e-03
3.232566274474150091e-03
4.159782112724712266e-03
1.043377138290085392e-03
1.316022251489082622e-03
4.031770336143426087e-03
3.549187183012458575e-03
3.195589111950042534e-03
2.859516606995097729e-03
0.000000000000000000e+00
1.335084198047228410e-03
3.695995406918648179e-03
2.367169389006028475e-03
2.602531783346722499e-03
-8.751684752420268911e-04
2.399269179974792329e-03
1.312017414306767887e-03
3.228533127989348188e-04
2.103889949534092692e-03
1.676412396093254938e-03
6.431445954867326311e-04
-1.634267252279210988e-03
-6.388276994864251768e-04
1.563690004782296262e-03
1.242362704118237350e-03
1.546761651037754101e-03
1.172807025110732823e-03
2.915980530471430545e-03
7.201574158235383863e-04
4.329898685185719354e-03
-1.169719483097709026e-03
-9.623481294359035329e-04
2.742683071876291477e-03
2.472896837253179582e-03
1.496369971099344599e-03
2.597671270128801453e-03
-6.614388971737809918e-04
-5.310594136898264938e-04
1.222739721198183669e-03
5.150556110768905044e-03
2.467707087016826444e-03
5.078426166331013666e-03
3.861371400638772319e-03
3.761511952954305679e-03
1.137516547368642300e-02
8.260534011502850688e-03
1.288445971108211421e-02
5.087838048252203357e-03
1.904959525812732063e-02
1.763338909596010376e-02
9.772590184124171908e-03
2.550969826275818753e-02
3.058056988384208821e-02
1.695863061245815248e-02
2.337494865542809677e-02
1.620521949666937564e-02
1.263919287653845168e-02
1.100086382543297159e-02
8.663444525731809828e-03
8.457180392479571318e-03
1.070460817070881948e-02
7.725306253212859894e-03
3.736063440533892322e-03
2.510587068304298303e-03
1.113690901397725854e-03
7.178039033491604229e-03
9.153229957130185361e-04
9.583022234008133251e-04
8.501389385644676387e-04
1.636458386293296319e-03
3.266484794314924653e-03
9.667861504495295398e-04
1.121698883746373573e-03
6.693341352827887137e-04
4.283484913018542335e-04
2.321682344910086428e-03
-1.412860583687054576e-03
1.946190590337258663e-03
2.109664462377110368e-03
7.352805381332223195e-03
2.196532038445902450e-03
8.819160124838778137e-04
1.883835522116336213e-03
1.867484999328250994e-03
2.520877523473520100e-03
2.409600973198248574e-03
3.426054157850328720e-03
1.965466867289107633e-03
9.113646284346546946e-04
1.227047198333564189e-02
4.788857068096860278e-03
-1.669419446459841647e-03
2.800770075811376009e-03
4.661433239866172480e-03
5.707416408976547818e-03
1.347546288287805550e-03
1.487544820913026941e-03
2.316399131313044441e-03
2.913275832538703668e-03
3.443326897028993645e-03
3.766891583009061677e-03
2.254770865295880212e-03
1.012532710170613304e-02
6.119148957620879764e-03
7.122010863816015912e-03
8.151769465140880355e-03
4.509280661822346117e-03
6.054692092455064845e-03
3.393126135111129964e-03
5.370700775566835533e-03
6.026192288970591907e-03
2.767179667050604676e-03
5.509341711917917044e-03
2.982881158153532098e-03
2.718926783322745625e-03
1.312618573395933630e-02
1.923968474733591186e-02
2.466575963005662037e-02
4.962681793311942563e-02
1.008677276157433217e-01
1.193088580713710656e-01
1.340583912398676247e-01
1.429369624793696281e-01
1.491689794528580082e-01
1.616708398621803100e-01
1.743067803117825110e-01
1.778741461042060434e-01
1.867904740435586408e-01
2.001119072413324318e-01
2.351355766369224998e-01
2.094428761148654783e-01
2.053637983242152243e-01
1.758631354471193453e-01
1.667307793393146831e-01
1.596957025655674489e-01
1.512179825249120035e-01
1.487004538801607878e-01
1.388348871465842904e-01
1.080468025421424949e-01
8.781301528833405923e-02
5.675210566382100225e-02
3.344648969513903253e-02
1.737157859922127540e-02
1.048227242343649154e-02
6.727991354800964656e-03
2.944618305043635292e-03
1.456308963723173871e-03
8.178897576660435625e-03
3.717428838539519990e-03
5.831875139865644493e-03
6.185359803617960020e-03
6.528858682255642837e-03
1.155782183764891141e-02
5.295666509021167319e-03
2.094688822715006730e-03
8.980047788489169472e-03
2.413496836679098617e-03
6.278870425363705828e-03
-1.067084752084202035e-03
6.609427243014155857e-03
1.920013684620830007e-03
1.366573350493010966e-03
3.030619258496964740e-03
1.262900234225560565e-03
8.264358606682064472e-04
2.589181396802929785e-03
3.198095632374516224e-03
5.312420668510210719e-03
7.071194417799812806e-04
2.281728797236433348e-03
6.384999342903415441e-04
2.818177396211016088e-03
4.908990862258388183e-03
5.849226255265225528e-03
4.155828483110251756e-03
3.184331264671489033e-03
1.898138646146361411e-03
1.624118345141431843e-03
4.508383693380485328e-03
1.573922464793278339e-02
1.626168007889951250e-02
1.663740001110004460e-02
2.342885055913524958e-02
1.948019735468822788e-02
1.740784531923916453e-02
2.559193731446258308e-02
1.841381405652747771e-02
3.477220014113723001e-02
4.453432178389882257e-02
3.318888459638459631e-02
3.313655796862950698e-02
2.498616160126536714e-02
4.815909427336559356e-02
5.670234552596376681e-02
4.841120119856772569e-02
6.694327186308558775e-02
3.104273144001526777e-02
4.055956310477953908e-02
2.511715241397186049e-02
1.800497719228453045e-02
1.302246441067866564e-02
7.146692399741416679e-03
4.291304696860241512e-03
4.693215066339166512e-03
3.218252927888579345e-03
5.153463127221907976e-03
8.921642500511329024e-03
8.447946017392703177e-03
2.582621006635994754e-02
3.136474080651341367e-02
8.402621310411712008e-02
9.730342824031841531e-02
9.846063005439545379e-02
1.133921568370753058e-01
1.198845811212020523e-01
1.119303043453391266e-01
1.025172658486925570e-01
1.023837016300045283e-01
8.598545973731334946e-02
5.374909403496209992e-02
3.451786628415532548e-02
2.897328670812702317e-02
3.102278713988241773e-02
5.819412285586215289e-02
1.130870491965737940e-01
1.340787650260629182e-01
1.700524136472751358e-01
2.468329821553712222e-01
2.980795786370240008e-01
3.944867562160025432e-01
4.786356340236242457e-01
5.570121086976262959e-01
6.578307862107367621e-01
7.160397761227202951e-01
7.690986914705045807e-01
8.035940408416210046e-01
8.436614699747385648e-01
8.529770321828521462e-01
8.168280266357565988e-01
7.616795584780204909e-01
7.182886701311226307e-01
6.479835502046771278e-01
5.649494603622469135e-01
5.013910509591015252e-01
3.963446470241691610e-01
2.850091743555465684e-01
2.444715320953276261e-01
1.578407734075420177e-01
1.378420014446445629e-01
1.142337237789463888e-01
9.540077625192407151e-02
4.215801234540936249e-02
2.739245210189252336e-02
2.400919852614725319e-02
4.281622390297238484e-02
7.948444586972169823e-02
8.797380585015387999e-02
1.109039552092314085e-01
1.133534191941531627e-01
1.112285353555357847e-01
1.217715178547836147e-01
8.183475133051769379e-02
8.404877004683204700e-02
5.541415698919093663e-02
4.615300359632024119e-02
4.753111787551012740e-02
1.241822075832293808e-02
1.145109570409408306e-02
1.700821272375456971e-03
5.240427062583304183e-04
1.279158818537562241e-03
1.013108653076103677e-02
6.829093404261737423e-03
2.397610013709345830e-02
1.920151919862279552e-02
1.798878507782058003e-02
4.753258205855344365e-02
2.666193083373988998e-02
2.454205716865718798e-02
2.785363838708862505e-02
1.544865897057682257e-02
1.080624184682095479e-02
1.904622525860689974e-02
1.497750008051480959e-02
4.969239507558794768e-03
6.636547360311938724e-03
4.686282386993754698e-03
5.788007211595187079e-03
5.295013505283698019e-03
6.884134288214687446e-03
1.329167802752102487e-02
7.517826674269403354e-03
1.496882803424764291e-02
6.087739769777287917e-03
7.056716020915450131e-03
7.620703366900808719e-03
6.460883796833782715e-03
8.612229786086814456e-03
4.683514970407153671e-03
4.000318880810435108e-03
9.926164287225121632e-03
4.674158874807365222e-02
3.284175513367856847e-02
2.055550213062265832e-02
3.121931840948957357e-02
2.211320236326024327e-02
5.335009995950296124e-03
7.051970353964655616e-03
2.388025558829078823e-04
8.219268940021434017e-03
2.907600621475460272e-03
1.058254672431196801e-02
1.509126667715163066e-02
1.169375135484777319e-02
2.583421065662756810e-02
2.849128247131367184e-02
2.082602112765693028e-02
2.897874185397420269e-02
3.044247271423854845e-02
4.608855381530256590e-02
1.716905125712053434e-02
2.141098147444742833e-02
1.023370955321002695e-02
1.995651086010785322e-02
8.015250860656438284e-03
1.083629501287232053e-02
2.900533660646441043e-03
8.677159758457321515e-03
1.054456436875574055e-02
1.769910862790911865e-02
2.091418872255920020e-02
3.849274659798292142e-02
3.424035175590097596e-02
4.727222013392643613e-02
7.295414947988350385e-02
5.156559504728022020e-02
5.882330409909258123e-02
6.591266800036377216e-02
5.148118726915676402e-02
4.636568464176072518e-02
3.312370879081543568e-02
1.847095532435047080e-02
4.474839267195598880e-02
4.242297860332677750e-02
3.463259548232089369e-02
4.249557630033570094e-02
8.373908408655418578e-02
9.833757720838803840e-02
1.015937405656769793e-01
1.158117227176611308e-01
1.355780236550977735e-01
1.339976961706490777e-01
1.375233253973399683e-01
1.185163144857368928e-01
1.055210733988301702e-01
9.864301180454913831e-02
6.272908139627188240e-02
4.145403940053777464e-02
1.705253371841176230e-02
1.363723988620040885e-02
1.156306484410401896e-02
1.006155688466840899e-02
3.264364772492520800e-02
8.919865342304243716e-02
1.237266105396902932e-01
1.457721362930200770e-01
1.508840687979783324e-01
1.845083361091174323e-01
2.156304472878451672e-01
2.404526336981714918e-01
2.704259195056335496e-01
2.585174851548660557e-01
2.560864854692774806e-01
2.302208575683978020e-01
1.865399350658454858e-01
1.650342505957002048e-01
1.451396424744198221e-01
1.410667586703799881e-01
1.282051199518005336e-01
1.113977512938111869e-01
1.196638954857914827e-01
1.405795244838576319e-01
1.503876896415792253e-01
1.546958056960314187e-01
2.399561573187705132e-01
2.769812095568630617e-01
3.427414143228669219e-01
4.142663874476489871e-01
4.387023020415551366e-01
4.583131009118701638e-01
4.671355050083758065e-01
5.093023255813932115e-01
4.709780621572255965e-01
4.490540232505198515e-01
3.996249821003210467e-01
3.386273737808592754e-01
2.962274923303194751e-01
2.734180843429289687e-01
1.644301590863239959e-01
1.456392169853278351e-01
1.333940512760757313e-01
1.312100987621095116e-01
1.292128740839648404e-01
1.248285852791828215e-01
1.408096104121090153e-01
1.464895527195457237e-01
1.748182661919601422e-01
2.391194409278066535e-01
2.542023560455190512e-01
2.511163328609946066e-01
2.847068373850306644e-01
2.597294949541378850e-01
2.453959882730982756e-01
2.255359252382051483e-01
2.068926716901288987e-01
1.507428924857243113e-01
1.437940074880782182e-01
1.245633605423536877e-01
8.312313272311373791e-02
4.399576965833174730e-02
1.319923577240478089e-02
7.359923444467215622e-03
4.271132603463028213e-03
1.105253148620501114e-02
3.488694976438179440e-02
6.711668676790909227e-02
9.264577053757659664e-02
9.952654459094238681e-02
1.088391000640405032e-01
1.262682532420173198e-01
1.319432494795025057e-01
1.317785814512363873e-01
1.160012869150464643e-01
8.720981755970171057e-02
8.215679796917735311e-02
3.755135564025036121e-02
1.667809249939502386e-02
7.484195993896925608e-03
9.684327428715075112e-03
6.690683412366249007e-03
6.085611024777669818e-03
7.041353225192164590e-03
2.059167331243281704e-02
2.093698217343671619e-02
4.448461375458090394e-02
3.002078316155670085e-02
3.768190719133486521e-02
4.059139563582478405e-02
4.664631008337403323e-02
3.311396043723506544e-02
1.776891836092028484e-02
1.643908494414036275e-02
9.942569118814052406e-03
7.175869481429926824e-03
3.009012430435053197e-03
2.248400197772087560e-03
7.058466677402195320e-03
5.336196190117562833e-03
5.691641809126471441e-03
2.170161189267741115e-03
4.765617053403706574e-03
1.301962442452969486e-02
1.607520346496921562e-02
3.635148610480572196e-02
3.442307556626591353e-02
2.546382433862011754e-02
3.889346042445002150e-02
2.673233064397497263e-02
2.493155959199255464e-02
8.323284732739435338e-03
8.929361014689803436e-03
3.509859232921423190e-03
1.812607078186798983e-03
1.108870244238847192e-04
4.929382141323155817e-03
4.612016956862963028e-03
1.430607012574289889e-03
5.876279950541432769e-03
4.824406770799495245e-03
1.102613082621203833e-02
7.284142654849627176e-03
5.572106730049798673e-03
1.743724599728545613e-02
7.676775387079953425e-03
1.205726188415484623e-02
5.461399921172505056e-03
6.462065890316651476e-03
1.183103735352428534e-02
7.101376256265353078e-03
5.957859635628315852e-03
3.414260337838493850e-03
2.114548297583505529e-03
3.447111005132271876e-03
3.497125007739488537e-03
2.188371320579594707e-03
6.970541004860608897e-04
3.681272732868773670e-03
3.482135181542985857e-03
5.788279202921929600e-03
8.850323819141508314e-03
9.806648844443854526e-03
1.671372709008349042e-02
1.625042241937523640e-02
2.740628388290299727e-02
3.424533173617947540e-02
2.010010608504831514e-02
3.527290432449209368e-02
2.173875396947548902e-02
3.163814569175045499e-02
3.394632239851665123e-02
3.588236390182786284e-02
4.368322497887635464e-02
4.181626275008932386e-02
5.027670867784687220e-02
4.429981700662136146e-02
3.993646448551354394e-02
6.821089766011972921e-02
7.263720336600344718e-02
9.437016192615355070e-02
6.038623821805274433e-02
7.399916812381832076e-02
6.949227813377284457e-02
5.520636295929014226e-02
2.856809433865504372e-02
3.138214575886934254e-02
1.572040630045294304e-02
7.212676584808894349e-03
1.106672198788879839e-02
1.527458161322776432e-02
1.418689357534324083e-02
1.726086916779291658e-02
3.349714533497406138e-02
9.249312636521704600e-02
9.470531413970156853e-02
1.132055161864525816e-01
1.238954878301356949e-01
1.223789031151345796e-01
1.270184514324509684e-01
1.291110389003276293e-01
1.268595163867330400e-01
1.363292704142056444e-01
1.289678165645794794e-01
1.195279814181795519e-01
9.049485833893741726e-02
8.321116908842543514e-02
6.499654109747865505e-02
8.505856807874165315e-02
1.034260399713120143e-01
1.285909666369984272e-01
1.369613494836673662e-01
1.820107840042994585e-01
2.618034741596157455e-01
3.808745067925980443e-01
4.769036888104338789e-01
5.484277312932963611e-01
6.339770388702961057e-01
7.430959992601372521e-01
8.138739666983861865e-01
8.579356965440858573e-01
8.733718096766565075e-01
8.722827102629024942e-01
8.605234698074450961e-01
8.436151267495056727e-01
7.653014397014941128e-01
7.220701438092745894e-01
6.285417456501671829e-01
5.050382313396420964e-01
4.581797868011729946e-01
3.488561203602006944e-01
2.771989935877872679e-01
1.934569177653641670e-01
1.267310277927413409e-01
1.294167032319542276e-01
8.938423398018072175e-02
7.745320669377432632e-02
7.107649221930702199e-02
8.985408120807122923e-02
1.104798259745185113e-01
1.230987146785644665e-01
1.333128133054389264e-01
1.282417154231664247e-01
1.305166718751418486e-01
1.422924980899648584e-01
1.324127785805113977e-01
1.282114773297696186e-01
1.121635191890831829e-01
9.168289474486654433e-02
8.943098551102343641e-02
5.510788909717927869e-02
2.289392343223799198e-02
5.665330477611639146e-03
1.169154988153060445e-02
4.081950776165434863e-03
3.350181160134789796e-03
7.198759906423329510e-03
1.490730392168988956e-02
1.764550799182345447e-02
6.144516966166598676e-02
5.023521628262273692e-02
4.026316010105870924e-02
6.039062850126804965e-02
5.195898942031780543e-02
5.781868369183494616e-02
4.134536975754889154e-02
2.978934856159609623e-02
1.763286174200937029e-02
8.838525558260550488e-03
1.164254574264754656e-02
1.136721015381431110e-02
3.795178947161902475e-03
4.658618654880811692e-03
1.435230424013808452e-02
1.048045795945837938e-02
1.384974755941792597e-02
1.373335699114158238e-02
3.064054512971341876e-02
1.686377732735803298e-02
3.172567722452888234e-02
1.371360380292491535e-02
1.365568780648954671e-02
1.460044073767378242e-02
7.986333029034916806e-03
2.379662474326851938e-03
3.137481866192746126e-03
2.440943067702113986e-03
1.666968433808437532e-03
1.676937228820656956e-03
1.362094111068392005e-03
1.170317121853215380e-03
1.967398209604114857e-03
1.724092094678478584e-03
6.129540744939467913e-03
4.224225729499539624e-03
3.839328282625998050e-03
1.663109366247586193e-02
3.429701660353287086e-03
8.390307824466175513e-03
3.178011184216386620e-03
5.888783415199102395e-03
1.558711723588309360e-02
7.832131982794884525e-03
1.424713254810791759e-02
1.580067262578019674e-02
2.528634615702211180e-02
3.693381042758470817e-02
3.623783276650942992e-02
2.907584718003403471e-02
2.792398482656884354e-02
3.329961269647557787e-02
4.181062895753431818e-02
2.097195361765320093e-02
1.441713431730308990e-02
1.101878478787107242e-02
6.031094432426237911e-03
8.016020511328270093e-03
3.033100088241406315e-03
8.631809868927087237e-03
2.012811002202790148e-02
2.745495057032796074e-02
2.277621411410470781e-02
3.616010575524693932e-02
6.574848785228444570e-02
8.003583542231614001e-02
8.049062971550351164e-02
7.686733112649278554e-02
8.123466670046927685e-02
7.152203698820680522e-02
3.039939764492210345e-02
4.320855256665805111e-02
3.390332086615685525e-02
3.873179251469510698e-02
3.674014814604797258e-02
3.398063311633166272e-02
6.500257976918348557e-02
7.434991853193204103e-02
7.944118593881983881e-02
1.184194175918298897e-01
1.228250872527438531e-01
1.206992744991479821e-01
1.307460638015737753e-01
1.444371240485751440e-01
1.363674519375374927e-01
1.283595776143002243e-01
1.014701738850476570e-01
9.562263910957828628e-02
6.024221489950581238e-02
5.015022205221039697e-02
1.249710300025531212e-02
1.444906901397552228e-02
1.951468995419105429e-02
1.471933795180854071e-02
4.399128688207645799e-02
1.115440256651044071e-01
1.423729247414163568e-01
1.496197683014915403e-01
1.663691681796613531e-01
1.736936950837188187e-01
2.319850021481306701e-01
2.482728673835390421e-01
2.633322852403202630e-01
2.661768889119340287e-01
2.644286631932047382e-01
2.485192829960413685e-01
2.098368029992503103e-01
1.571444887158293391e-01
1.472322728159290439e-01
1.364373383974091802e-01
1.184758200212998464e-01
1.226602076163165189e-01
1.282938866743056905e-01
1.329437536144817689e-01
1.436070168920730306e-01
1.619826850143405994e-01
2.545417912931947080e-01
2.883584324784042030e-01
3.694151127457228068e-01
4.270233393706237557e-01
4.391024070464941143e-01
4.714164725809923961e-01
4.855746147981713778e-01
4.645751209347059874e-01
4.449591703601837867e-01
4.324972832705082371e-01
3.735224699369029122e-01
2.983796999587861598e-01
2.746768651276089157e-01
2.015313084088117823e-01
1.810720883151206995e-01
1.449482141947238123e-01
1.233988390885811665e-01
1.407216968008199454e-01
1.232382476556149048e-01
1.427204573511131613e-01
1.519652693459841719e-01
1.551486997919158950e-01
1.732801917037807837e-01
2.041722852383607290e-01
2.300542573346784359e-01
2.636300716925443210e-01
2.706015403306188949e-01
2.739999393923540083e-01
2.311043162756653835e-01
2.337449944249290479e-01
1.644754955189127177e-01
1.538902672586433262e-01
1.485217999013876966e-01
1.074489445759433115e-01
5.880963837255837046e-02
2.392414767164470144e-02
7.859724751148424934e-03
4.523343526715207022e-03
8.289139245468441636e-03
3.239306186859509246e-02
3.214149327339831108e-02
7.551470400948907813e-02
9.879025009253353251e-02
1.199124059056246860e-01
1.093734020266202839e-01
1.013773406034748498e-01
1.245060803466710025e-01
1.035949687011273601e-01
9.471719837422985788e-02
6.325260392764080197e-02
7.456824455634328275e-02
4.630203242684191589e-02
9.706388842664665298e-03
1.227116584900666239e-02
3.697967631344000004e-03
6.676547780809918148e-03
7.468423427827716905e-03
9.466285582992705824e-03
2.083079626311474739e-02
4.132910424946837497e-02
3.942550512649864447e-02
5.558365748230029157e-02
3.598260181890329534e-02
5.438447608705715419e-02
4.603751627693390691e-02
7.382686749495818990e-02
4.653566455206943620e-02
3.259190856747175985e-02
1.145799100170816209e-02
1.456636395918381975e-02
5.048192906681303778e-03
3.780837951153229962e-03
5.137671410484595871e-03
3.205411389745177995e-03
5.247534911037903850e-03
1.431015070394946534e-02
1.949013989006503217e-02
2.530487262110553762e-02
2.648942524667277990e-02
2.121931095332392492e-02
2.905555546023066635e-02
2.330195403888152619e-02
2.507541717189526106e-02
1.730842827762582234e-02
1.229699299213417654e-02
8.979841370128882963e-03
6.774679111173042591e-03
1.647967187142373828e-03
5.510775795959816379e-04
3.660099282481592796e-03
4.197428565607262858e-03
2.964175005550360835e-03
6.058493066154135853e-03
2.996618702090484646e-03
5.754659813221167132e-03
1.351349861469391955e-02
1.186310774608452176e-02
1.912530425414840293e-02
1.744531627824881179e-02
2.385331643263914614e-02
1.482552294405361897e-02
4.113544552549078942e-02
2.988593499872812739e-02
2.122203190310296972e-02
2.365103428523662385e-02
4.082830806282109620e-02
3.706077678403313369e-02
5.933784326154397520e-02
2.130670551894480597e-02
3.053902647790758887e-02
6.757647556327207872e-02
6.210025585802134152e-02
5.565191880181984824e-02
6.506024861237881540e-02
6.490089903189276421e-02
4.889257508894225002e-02
5.209525575097558731e-02
3.213471374000317904e-02
3.216748467620424851e-02
2.501992869295750765e-02
8.604179534544018418e-03
5.522947661925134769e-03
6.018091455868691472e-03
3.302347324612848935e-03
5.332656444543815676e-03
1.045834377511518573e-02
1.301672307156176780e-02
2.849401465172490822e-02
5.636741916738689795e-02
8.924262385958285637e-02
1.135036760409005446e-01
1.169219209682460653e-01
1.263792070344324503e-01
1.148419490026649503e-01
1.191994116849781626e-01
1.236346043112552251e-01
1.026557281871499500e-01
6.075792481941089118e-02
5.669868334017709455e-02
3.376172997692276218e-02
2.248821169311889662e-02
5.857078997432723505e-02
1.114097303021693297e-01
1.365164520989703700e-01
1.542327687897739608e-01
2.087528851599634860e-01
2.883311073793069501e-01
3.419852155136781091e-01
4.432814050677930662e-01
5.454344376280408913e-01
5.998935260575178896e-01
7.027087277672585675e-01
7.540059880806270209e-01
8.334765777876649295e-01
8.451986217709122062e-01
8.515906196800268058e-01
8.423000548886412364e-01
8.284387347468478158e-01
7.563025397387932447e-01
6.739111106275765817e-01
6.280306078881178200e-01
5.257415254237239877e-01
4.441734116864468618e-01
3.327008406332617740e-01
2.767917023174854552e-01
1.994849208776541538e-01
1.519281920885454384e-01
1.308221464065902895e-01
9.278852555558657345e-02
5.460235184210274900e-02
5.098612486669839433e-02
2.132126584953535423e-02
5.818647298594920719e-02
8.955524063542875945e-02
1.023771698536983382e-01
1.170501704449047192e-01
1.187617505191891493e-01
1.020857006210684620e-01
1.173597141678842243e-01
1.083471734397150749e-01
7.359591118172680024e-02
1.109976326940345093e-01
4.884249349623347863e-02
4.090703760583160042e-02
1.709381630797339111e-02
7.999895022879330297e-03
5.480007902562044264e-04
-7.833292470805106001e-04
7.167951228987632338e-03
2.422349757658336968e-03
7.208055976545420587e-03
9.560726117253753875e-03
1.204667261616685497e-02
2.266286045223278242e-02
3.020500636767188551e-02
5.581775757780229469e-02
3.920884589015013327e-02
3.265782189514926381e-02
2.715465805759547518e-02
2.016910355257900411e-02
2.069954989718771066e-02
9.019872260821380078e-03
5.952864660685485039e-03
5.806142485367734099e-03
9.384418455609569443e-03
9.494549486261426655e-03
4.197511169504095779e-03
1.815084586466321481e-03
5.843414969312598836e-03
7.734648974596491401e-03
1.036668856578561691e-02
5.863677169320198786e-03
1.887402503589114336e-02
1.145926300922431654e-02
1.343638426464722167e-02
1.550368705345502593e-03
3.945433307010126449e-03
5.903238364381348767e-03
1.193680761511539939e-03
2.699624214930504244e-03
4.081521988496172350e-03
6.047166833843438394e-03
4.093871047594828914e-03
4.461275222544718554e-03
1.745354722872135590e-03
4.156708885863988345e-03
8.373589604255561245e-03
9.538234899658312727e-03
4.954639981651447894e-03
2.456695852964893220e-03
4.141179590777593553e-03
4.071465276733088508e-03
4.818374483857421411e-03
7.508071150076179624e-03
3.580545989810529194e-03
6.159637358826322746e-03
1.859313041702504322e-03
6.713603956029729836e-04
4.258049607638647593e-03
3.563822444657085801e-03
1.823792418884298853e-03
2.502400466467098565e-03
6.664287077646003418e-04
1.126868632645089337e-04
3.193757471168790375e-03
2.349995400687279485e-03
5.328510657560666351e-03
6.626878497050252628e-03
4.752679745264390236e-03
8.267107293676193708e-03
7.824275934443880240e-03
1.172178845020721907e-02
1.226013562256632328e-02
7.447802115031808626e-03
5.792894728278834629e-03
4.303611948549858172e-03
2.291294141575269880e-03
4.636498168471054997e-03
6.281274705146503573e-03
7.570576930422134171e-03
8.335083670933392253e-03
1.039649149497743653e-02
2.471218972769278002e-02
5.336129801817440094e-02
7.429396756352150966e-02
1.050782604504625767e-01
1.323872868913744116e-01
1.311658837918577292e-01
1.425992520433377875e-01
1.502697347382014603e-01
1.649290455920144616e-01
1.820468137281844867e-01
2.018195887409992562e-01
1.822208068173725437e-01
2.441441293147436908e-01
2.228192996979294904e-01
1.954323530092353101e-01
2.081040794750621259e-01
1.761335282373670263e-01
1.686502867961167107e-01
1.543939175271294151e-01
1.433672517865221263e-01
1.338031024110491740e-01
1.278684160013807136e-01
1.206612861122680069e-01
8.003007937812668671e-02
5.183193861774428729e-02
3.510266678027024884e-02
1.394697529308138589e-02
1.577716354345184632e-02
6.673143086151344175e-03
6.825484997259371155e-03
2.090168092806351033e-03
6.570790527624500478e-03
5.297350967359917145e-03
8.422798367518668713e-03
1.334625574792979059e-02
2.063363644734714751e-03
8.944810862259348211e-03
1.193983607318778450e-02
8.598913573011202419e-03
4.709827382540482561e-03
7.407229839870168621e-03
4.584493211352604070e-03
5.162856947927721950e-03
1.001993177366931539e-03
1.420281277213784931e-03
7.530781154038057763e-04
7.221564131362909677e-04
3.451548641598816206e-03
2.651297530568269382e-03
3.091140410015820808e-03
2.253897429431742268e-03
2.779799981731207077e-03
3.867780902282295669e-03
2.306896514947567346e-03
3.894757517733138472e-03
2.696513904936338746e-03
4.919986885825318804e-03
3.843106039877620516e-03
1.537921168564280842e-03
1.181376583510437926e-03
1.558985210902777809e-03
3.675556323774886638e-03
3.736781369523178332e-03
-9.707469033488700511e-05
3.096221340747778755e-04
-4.949321165817287434e-03
2.419462734248428379e-03
1.296567871551800553e-03
2.604655742060722323e-03
-2.126237251608040398e-03
-1.988021118346052982e-03
3.402393994334444727e-03
8.797826168195139367e-04
2.592198846589910573e-03
-1.440257805071594151e-03
2.854896018745728490e-03
1.339270234971995464e-03
1.675383964750214519e-03
2.155113792100759012e-04
2.315044605815151559e-03
3.375402236314395572e-03
1.654873092477729965e-03
2.734084813405221557e-03
3.819315060774582625e-03
1.368434338401946409e-03
-5.883654446310500590e-04
1.588459644939642021e-03
2.364821772833017657e-03
-1.125210840477973429e-03
1.317934681195363344e-03
2.753577125408291932e-03
3.815869236198131311e-03
2.059861060352170814e-03
1.423227555556308421e-03
6.568049098116035328e-04
4.443397905204310785e-03
2.467455395789457974e-03
7.692999868049519695e-04
1.031027973075462336e-03
6.706781952896847783e-04
2.738752597807407423e-03
1.070977750697468898e-04
-3.243172893652197927e-04
-1.807464785694554068e-03
-9.979817872810194546e-04
2.750523756692288633e-03
8.624262646477149968e-04
3.411777219413115450e-04
1.665175134390755761e-03
2.140791076573296276e-03
2.346282433178595035e-04
2.229616596140484436e-03
1.883630167343117731e-03
1.499076371914395559e-03
2.486979836462127700e-03
1.218287866476616341e-03
3.680122071638006805e-03
1.479112915192863208e-03
4.701359095970093099e-04
1.516363475760392193e-03
-8.302682883576803985e-04
1.691447189077668889e-03
1.766740257020812986e-03
1.711743186080482348e-03
1.765197335066313704e-03
2.588511244298110324e-03
4.979448360918590187e-03
1.983619093778304400e-03
2.170433162414830107e-03
2.178604691826325828e-04
7.169888209783635905e-03
2.249528878140834992e-03
3.528674579139837088e-03
7.897896231210788749e-04
1.443135192344482693e-03
-1.714053687046102840e-03
-2.101955022244173486e-03
2.846774842221103021e-03
5.178415176040900188e-03
-7.092966447667742530e-04
-3.503823779208738967e-04
4.901314010707173360e-03
6.129192463829600049e-03
4.401265706284642441e-03
2.714291204357115184e-03
3.948751807957046230e-03
4.791141593407541484e-03
6.135598717283129513e-03
1.564893862549708928e-02
1.735445268335798069e-02
2.215662889096116014e-02
1.316492332544838377e-02
1.828356387487443946e-02
1.921769594000852927e-02
2.839088734504306016e-02
1.771757043790113742e-02
2.769031534594565067e-02
1.810514100831029510e-02
1.442577582838877603e-02
1.098034979343532128e-02
9.409808848807751924e-03
3.506407846864450541e-03
7.301740480639420765e-03
8.398355661756239793e-03
8.059075923643545941e-03
4.327453568878062047e-03
1.107639233657128474e-03
1.485541212951736918e-03
1.098027956004859947e-04
5.519329621152967071e-04
3.021495446635926937e-03
2.041955166565247951e-03
-1.668835973406777948e-03
2.507948477485867980e-03
2.513596303064886441e-03
2.668492971692105857e-03
1.147697955612044180e-03
2.040798090748656337e-03
1.066978306692850697e-03
3.135526640853638410e-03
1.126500953151147099e-03
3.303887039140117506e-04
2.301467688399327742e-03
3.487941580177029077e-04
-2.424217699457039158e-04
-9.017094961307716610e-04
1.877254727595078013e-03
1.303339649680131888e-03
2.307281339358343241e-04
1.385300912395071287e-03
-2.583944951862020105e-03
-9.898621881187506018e-04
4.350442963792404763e-03
1.699679939449737784e-03
4.518177989893921997e-04
-4.423720878960804006e-04
3.905745279680353059e-03
1.669060727523350579e-03
4.485268288717907917e-04
-1.131594145153961070e-04
2.167260617648465205e-03
9.295686305183566839e-04
5.911445400054166207e-04
3.293023692009352989e-04
1.878012488622335385e-03
-1.175771795251421723e-03
3.478625031239908176e-04
1.893689120135648874e-03
3.060505792327563191e-03
2.306089710857125649e-03
2.749111339380147945e-03
1.792287508437818587e-03
2.198010906829073446e-03
-7.109002013450933626e-04
-1.094791591008631914e-03
-7.002769379994870039e-04
6.256997473270688517e-03
2.468277837021986935e-03
2.704597244484868972e-03
1.784899404456050196e-03
5.632416470717611055e-04
-1.974485798463615973e-17
1.330355938381818292e-03
5.259721292645855653e-03
1.072480226796679586e-04
2.407758379782125313e-03
3.276567768753045357e-03
-8.462762475728439256e-04
4.137685436744563579e-03
3.263361636923184546e-03
7.417428384781003066e-04
2.125345884567086084e-03
3.845657767007073027e-03
2.103845619084795168e-03
3.978870252321102183e-03
1.693611788141095387e-03
-1.099001544648524255e-03
1.063583719527915221e-03
1.193878532711785921e-03
2.237106501835310277e-03
1.792904970234450186e-03
-3.000282658776429190e-03
1.950546868534274716e-03
3.058753137394448242e-03
-1.275617270784619277e-03
3.325901778622455062e-04
3.823797704661023415e-03
2.864302155883532638e-03
1.750719994221095616e-03
1.627404151688932512e-03
1.627743063128128664e-03
2.487241817860057300e-03
1.422445387941385876e-03
1.245869552069868913e-03
5.393743257821375032e-04
2.629836473534205750e-03
-1.859099838934807165e-03
1.417981287629385386e-03
3.164488904319032766e-04
2.356173100738542543e-03
-3.002624624307562097e-04
3.777140667843510106e-03
3.402328778435975438e-03
2.692662711963092394e-03
1.528240801952300727e-03
-1.790453233825217228e-03
5.152906239119432220e-04
3.137575769883829083e-03
5.879787832899041437e-04
1.887347543750632350e-03
5.074474898593024901e-04
1.290416258024239086e-03
1.587900098473054092e-03
2.380642133580812732e-03
1.221598574406416267e-03
4.849983268342888260e-03
1.933969644813166196e-04
2.053136657459510121e-03
4.423497384285397099e-03
2.456452294610196509e-03
8.781042294880743709e-04
5.228610142488816608e-03
1.614006336541979692e-03
4.351762433607326598e-03
2.668188117016725893e-03
5.155526184930661615e-03
2.471266923380040573e-03
1.767832118881386503e-03
2.534291321109161978e-03
-1.764824030037048493e-03
7.117230524627541494e-03
4.170033451360914104e-04
3.476957560863906237e-03
-1.182264570567454756e-03
2.318720100435636179e-03
3.998601031739401103e-03
1.284656051491235877e-03
3.808613409989816158e-03
6.785999444696816070e-04
7.432430342871500359e-04
6.246594948749093455e-04
3.029011855951283232e-03
0.000000000000000000e+00
6.793294769948714446e-04
2.411536352870118256e-03
5.758237867402607457e-03
6.546692129235572553e-03
-2.135810597146062392e-04
1.802354486380564232e-03
1.483939357945795057e-03
4.324720747603236258e-04
2.147400566485034058e-03
4.703800024149058789e-03
1.436011353983553248e-03
1.598524081164018687e-03
5.055502546402994811e-03
2.432047937842610110e-03
4.856203085680042830e-03
6.059834475761608115e-03
5.319538561507284637e-03
-1.060433377501377139e-04
4.657042176967981194e-03
1.860510219021262830e-03
2.057134411764570750e-03
1.015199741370550503e-03
3.289720952815956660e-03
4.314265198659953358e-03
1.683139463628809769e-03
3.975250527621545355e-04
9.478870707590783518e-05
9.526628313510123987e-04
1.364650424257942600e-03
3.139794095850012828e-03
-5.868918001339463791e-04
1.468241787586870408e-03
1.060405356248237448e-03
1.014384231019688741e-03
5.113708748729552112e-03
7.497683621322924095e-04
3.787380301752113661e-03
1.313316705544449172e-03
1.418407160890622224e-03
5.583606696714459201e-03
8.714409551162854506e-04
1.300633690621873532e-03
-8.787107439688417133e-04
2.347380553965431292e-03
-1.040015347799388339e-04
3.427893932198155906e-03
2.921173885137858840e-03
7.330429177481030375e-04
3.471776019887157661e-03
3.295202121726528276e-03
1.654689948231732053e-03
-1.127631047879745665e-04
2.802883404376706536e-03
2.134423063373885551e-04
1.628808724089431462e-03
6.607868281733828572e-04
-6.631909356751865530e-04
2.521608592558017680e-03
4.131716169819192683e-04
2.195753828731380336e-03
1.645877366822724340e-03
2.206982850886357161e-03
1.232477802527359506e-03
1.204265630032250048e-03
1.398871709151816144e-03
-1.024581104381338745e-03
4.057839744256722808e-03
3.351151917802711131e-04
-1.063238976895805664e-04
4.474217862555026379e-04
