# Supplementary material for: Hamiltonian engineering of spin-orbit–coupled fermions in a Wannier-Stark optical lattice clock
Source: Sci Adv. 2022 Oct 12;8(41):eadc9242. doi: 10.1126/sciadv.adc9242 (PMC9555777; doi:10.1126/sciadv.adc9242)
Supplement: Supplementary file 2 — Data file S1 [file sciadv.adc9242_data_file_s1.zip › data_ScienceAdvances/rabi_spectroscopy/WS_3_8_freq.txt]

-4.387947699993848801e+03
-4.386947699993848801e+03
-4.385947699993848801e+03
-4.384947699993848801e+03
-4.383947699993848801e+03
-4.382947699993848801e+03
-4.381947699993848801e+03
-4.380947699993848801e+03
-4.379947699993848801e+03
-4.378947699993848801e+03
-4.377947699993848801e+03
-4.376947699993848801e+03
-4.375947699993848801e+03
-4.374947699993848801e+03
-4.373947699993848801e+03
-4.372947699993848801e+03
-4.371947699993848801e+03
-4.370947699993848801e+03
-4.369947699993848801e+03
-4.368947699993848801e+03
-4.367947699993848801e+03
-4.366947699993848801e+03
-4.365947699993848801e+03
-4.364947699993848801e+03
-4.363947699993848801e+03
-4.362947699993848801e+03
-4.361947699993848801e+03
-4.360947699993848801e+03
-4.359947699993848801e+03
-4.358947699993848801e+03
-4.357947699993848801e+03
-4.356947699993848801e+03
-4.355947699993848801e+03
-4.354947699993848801e+03
-4.353947699993848801e+03
-4.352947699993848801e+03
-4.351947699993848801e+03
-4.350947699993848801e+03
-4.349947699993848801e+03
-4.348947699993848801e+03
-4.347947699993848801e+03
-4.346947699993848801e+03
-4.345947699993848801e+03
-4.344947699993848801e+03
-4.343947699993848801e+03
-4.342947699993848801e+03
-4.341947699993848801e+03
-4.340947699993848801e+03
-4.339947699993848801e+03
-4.338947699993848801e+03
-4.337947699993848801e+03
-4.336947699993848801e+03
-4.335947699993848801e+03
-4.334947699993848801e+03
-4.333947699993848801e+03
-4.332947699993848801e+03
-4.331947699993848801e+03
-4.330947699993848801e+03
-4.329947699993848801e+03
-4.328947699993848801e+03
-4.327947699993848801e+03
-4.326947699993848801e+03
-4.325947699993848801e+03
-4.324947699993848801e+03
-4.323947699993848801e+03
-4.322947699993848801e+03
-4.321947699993848801e+03
-4.320947699993848801e+03
-4.319947699993848801e+03
-4.318947699993848801e+03
-4.317947699993848801e+03
-4.316947699993848801e+03
-4.315947699993848801e+03
-4.314947699993848801e+03
-4.313947699993848801e+03
-4.312947699993848801e+03
-4.311947699993848801e+03
-4.310947699993848801e+03
-4.309947699993848801e+03
-4.308947699993848801e+03
-4.307947699993848801e+03
-4.306947699993848801e+03
-4.305947699993848801e+03
-4.304947699993848801e+03
-4.303947699993848801e+03
-4.302947699993848801e+03
-4.301947699993848801e+03
-4.300947699993848801e+03
-4.299947699993848801e+03
-4.298947699993848801e+03
-4.297947699993848801e+03
-4.296947699993848801e+03
-4.295947699993848801e+03
-4.294947699993848801e+03
-4.293947699993848801e+03
-4.292947699993848801e+03
-4.291947699993848801e+03
-4.290947699993848801e+03
-4.289947699993848801e+03
-4.288947699993848801e+03
-4.287947699993848801e+03
-4.286947699993848801e+03
-4.285947699993848801e+03
-4.284947699993848801e+03
-4.283947699993848801e+03
-4.282947699993848801e+03
-4.281947699993848801e+03
-3.492947699993848801e+03
-3.491947699993848801e+03
-3.490947699993848801e+03
-3.489947699993848801e+03
-3.488947699993848801e+03
-3.487947699993848801e+03
-3.486947699993848801e+03
-3.485947699993848801e+03
-3.484947699993848801e+03
-3.483947699993848801e+03
-3.482947699993848801e+03
-3.481947699993848801e+03
-3.480947699993848801e+03
-3.479947699993848801e+03
-3.478947699993848801e+03
-3.477947699993848801e+03
-3.476947699993848801e+03
-3.475947699993848801e+03
-3.474947699993848801e+03
-3.473947699993848801e+03
-3.472947699993848801e+03
-3.471947699993848801e+03
-3.470947699993848801e+03
-3.469947699993848801e+03
-3.468947699993848801e+03
-3.467947699993848801e+03
-3.466947699993848801e+03
-3.465947699993848801e+03
-3.464947699993848801e+03
-3.463947699993848801e+03
-3.462947699993848801e+03
-3.461947699993848801e+03
-3.460947699993848801e+03
-3.459947699993848801e+03
-3.458947699993848801e+03
-3.457947699993848801e+03
-3.456947699993848801e+03
-3.455947699993848801e+03
-3.454947699993848801e+03
-3.453947699993848801e+03
-3.452947699993848801e+03
-3.451947699993848801e+03
-3.450947699993848801e+03
-3.449947699993848801e+03
-3.448947699993848801e+03
-3.447947699993848801e+03
-3.446947699993848801e+03
-3.445947699993848801e+03
-3.444947699993848801e+03
-3.443947699993848801e+03
-3.442947699993848801e+03
-2.630947699993848801e+03
-2.629947699993848801e+03
-2.628947699993848801e+03
-2.627947699993848801e+03
-2.626947699993848801e+03
-2.625947699993848801e+03
-2.624947699993848801e+03
-2.623947699993848801e+03
-2.622947699993848801e+03
-2.621947699993848801e+03
-2.620947699993848801e+03
-2.619947699993848801e+03
-2.618947699993848801e+03
-2.617947699993848801e+03
-2.616947699993848801e+03
-2.615947699993848801e+03
-2.614947699993848801e+03
-2.613947699993848801e+03
-2.612947699993848801e+03
-2.611947699993848801e+03
-2.610947699993848801e+03
-2.609947699993848801e+03
-2.608947699993848801e+03
-2.607947699993848801e+03
-2.606947699993848801e+03
-2.605947699993848801e+03
-2.604947699993848801e+03
-2.603947699993848801e+03
-2.602947699993848801e+03
-2.601947699993848801e+03
-2.600947699993848801e+03
-2.599947699993848801e+03
-2.598947699993848801e+03
-2.597947699993848801e+03
-2.596947699993848801e+03
-2.595947699993848801e+03
-2.594947699993848801e+03
-2.593947699993848801e+03
-2.592947699993848801e+03
-2.591947699993848801e+03
-2.590947699993848801e+03
-2.589947699993848801e+03
-2.588947699993848801e+03
-2.587947699993848801e+03
-2.586947699993848801e+03
-2.585947699993848801e+03
-2.584947699993848801e+03
-2.583947699993848801e+03
-2.582947699993848801e+03
-2.581947699993848801e+03
-2.580947699993848801e+03
-2.579947699993848801e+03
-2.578947699993848801e+03
-2.577947699993848801e+03
-2.576947699993848801e+03
-2.575947699993848801e+03
-2.574947699993848801e+03
-2.573947699993848801e+03
-2.572947699993848801e+03
-2.571947699993848801e+03
-1.773947699993848801e+03
-1.772947699993848801e+03
-1.771947699993848801e+03
-1.770947699993848801e+03
-1.769947699993848801e+03
-1.768947699993848801e+03
-1.767947699993848801e+03
-1.766947699993848801e+03
-1.765947699993848801e+03
-1.764947699993848801e+03
-1.763947699993848801e+03
-1.762947699993848801e+03
-1.761947699993848801e+03
-1.760947699993848801e+03
-1.759947699993848801e+03
-1.758947699993848801e+03
-1.757947699993848801e+03
-1.756947699993848801e+03
-1.755947699993848801e+03
-1.754947699993848801e+03
-1.753947699993848801e+03
-1.752947699993848801e+03
-1.751947699993848801e+03
-1.750947699993848801e+03
-1.749947699993848801e+03
-1.748947699993848801e+03
-1.747947699993848801e+03
-1.746947699993848801e+03
-1.745947699993848801e+03
-1.744947699993848801e+03
-1.743947699993848801e+03
-1.742947699993848801e+03
-1.741947699993848801e+03
-1.740947699993848801e+03
-1.739947699993848801e+03
-1.738947699993848801e+03
-1.737947699993848801e+03
-1.736947699993848801e+03
-1.735947699993848801e+03
-1.734947699993848801e+03
-1.733947699993848801e+03
-1.732947699993848801e+03
-1.731947699993848801e+03
-1.730947699993848801e+03
-1.729947699993848801e+03
-1.728947699993848801e+03
-1.727947699993848801e+03
-1.726947699993848801e+03
-1.725947699993848801e+03
-1.724947699993848801e+03
-1.723947699993848801e+03
-1.722947699993848801e+03
-1.721947699993848801e+03
-1.720947699993848801e+03
-1.719947699993848801e+03
-1.718947699993848801e+03
-1.717947699993848801e+03
-1.716947699993848801e+03
-1.715947699993848801e+03
-1.714947699993848801e+03
-1.713947699993848801e+03
-1.712947699993848801e+03
-1.711947699993848801e+03
-1.710947699993848801e+03
-1.709947699993848801e+03
-1.708947699993848801e+03
-1.707947699993848801e+03
-1.706947699993848801e+03
-1.705947699993848801e+03
-1.704947699993848801e+03
-1.703947699993848801e+03
-1.702947699993848801e+03
-1.701947699993848801e+03
-1.700947699993848801e+03
-1.699947699993848801e+03
-1.698947699993848801e+03
-1.697947699993848801e+03
-1.696947699993848801e+03
-1.695947699993848801e+03
-1.694947699993848801e+03
-9.119476999938488007e+02
-9.109476999938488007e+02
-9.099476999938488007e+02
-9.089476999938488007e+02
-9.079476999938488007e+02
-9.069476999938488007e+02
-9.059476999938488007e+02
-9.049476999938488007e+02
-9.039476999938488007e+02
-9.029476999938488007e+02
-9.019476999938488007e+02
-9.009476999938488007e+02
-8.999476999938488007e+02
-8.989476999938488007e+02
-8.979476999938488007e+02
-8.969476999938488007e+02
-8.959476999938488007e+02
-8.949476999938488007e+02
-8.939476999938488007e+02
-8.929476999938488007e+02
-8.919476999938488007e+02
-8.909476999938488007e+02
-8.899476999938488007e+02
-8.889476999938488007e+02
-8.879476999938488007e+02
-8.869476999938488007e+02
-8.859476999938488007e+02
-8.849476999938488007e+02
-8.839476999938488007e+02
-8.829476999938488007e+02
-8.819476999938488007e+02
-8.809476999938488007e+02
-8.799476999938488007e+02
-8.789476999938488007e+02
-8.779476999938488007e+02
-8.769476999938488007e+02
-8.759476999938488007e+02
-8.749476999938488007e+02
-8.739476999938488007e+02
-8.729476999938488007e+02
-8.719476999938488007e+02
-8.709476999938488007e+02
-8.699476999938488007e+02
-8.689476999938488007e+02
-8.679476999938488007e+02
-8.669476999938488007e+02
-8.659476999938488007e+02
-8.649476999938488007e+02
-8.639476999938488007e+02
-8.629476999938488007e+02
-8.619476999938488007e+02
-8.609476999938488007e+02
-8.599476999938488007e+02
-8.589476999938488007e+02
-8.579476999938488007e+02
-8.569476999938488007e+02
-8.559476999938488007e+02
-8.549476999938488007e+02
-8.539476999938488007e+02
-8.529476999938488007e+02
-8.519476999938488007e+02
-8.509476999938488007e+02
-8.499476999938488007e+02
-8.489476999938488007e+02
-8.479476999938488007e+02
-8.469476999938488007e+02
-8.459476999938488007e+02
-8.449476999938488007e+02
-8.439476999938488007e+02
-8.429476999938488007e+02
-8.419476999938488007e+02
-8.409476999938488007e+02
-8.399476999938488007e+02
-8.389476999938488007e+02
-8.379476999938488007e+02
-8.369476999938488007e+02
-8.359476999938488007e+02
-8.349476999938488007e+02
-8.339476999938488007e+02
-8.329476999938488007e+02
-8.319476999938488007e+02
-8.309476999938488007e+02
-8.299476999938488007e+02
-8.289476999938488007e+02
-8.279476999938488007e+02
-8.269476999938488007e+02
-8.259476999938488007e+02
-8.249476999938488007e+02
-8.239476999938488007e+02
-8.229476999938488007e+02
-8.219476999938488007e+02
-4.400000000000000000e+01
-4.300000000000000000e+01
-4.200000000000000000e+01
-4.100000000000000000e+01
-4.000000000000000000e+01
-3.900000000000000000e+01
-3.800000000000000000e+01
-3.700000000000000000e+01
-3.600000000000000000e+01
-3.500000000000000000e+01
-3.400000000000000000e+01
-3.300000000000000000e+01
-3.200000000000000000e+01
-3.100000000000000000e+01
-3.000000000000000000e+01
-2.900000000000000000e+01
-2.800000000000000000e+01
-2.700000000000000000e+01
-2.600000000000000000e+01
-2.500000000000000000e+01
-2.400000000000000000e+01
-2.300000000000000000e+01
-2.200000000000000000e+01
-2.100000000000000000e+01
-2.000000000000000000e+01
-1.900000000000000000e+01
-1.800000000000000000e+01
-1.700000000000000000e+01
-1.600000000000000000e+01
-1.500000000000000000e+01
-1.400000000000000000e+01
-1.300000000000000000e+01
-1.200000000000000000e+01
-1.100000000000000000e+01
-1.000000000000000000e+01
-9.000000000000000000e+00
-8.000000000000000000e+00
-7.000000000000000000e+00
-6.000000000000000000e+00
-5.000000000000000000e+00
-4.000000000000000000e+00
-3.000000000000000000e+00
-2.000000000000000000e+00
-1.000000000000000000e+00
0.000000000000000000e+00
1.000000000000000000e+00
2.000000000000000000e+00
3.000000000000000000e+00
4.000000000000000000e+00
5.000000000000000000e+00
6.000000000000000000e+00
7.000000000000000000e+00
8.000000000000000000e+00
9.000000000000000000e+00
1.000000000000000000e+01
1.100000000000000000e+01
1.200000000000000000e+01
1.300000000000000000e+01
1.400000000000000000e+01
1.500000000000000000e+01
1.600000000000000000e+01
1.700000000000000000e+01
1.800000000000000000e+01
1.900000000000000000e+01
2.000000000000000000e+01
2.100000000000000000e+01
2.200000000000000000e+01
2.300000000000000000e+01
2.400000000000000000e+01
2.500000000000000000e+01
2.600000000000000000e+01
2.700000000000000000e+01
2.800000000000000000e+01
2.900000000000000000e+01
3.000000000000000000e+01
3.100000000000000000e+01
3.200000000000000000e+01
3.300000000000000000e+01
3.400000000000000000e+01
3.500000000000000000e+01
3.600000000000000000e+01
3.700000000000000000e+01
3.800000000000000000e+01
3.900000000000000000e+01
4.000000000000000000e+01
4.100000000000000000e+01
4.200000000000000000e+01
4.300000000000000000e+01
8.210523000061511993e+02
8.220523000061511993e+02
8.230523000061511993e+02
8.240523000061511993e+02
8.250523000061511993e+02
8.260523000061511993e+02
8.270523000061511993e+02
8.280523000061511993e+02
8.290523000061511993e+02
8.300523000061511993e+02
8.310523000061511993e+02
8.320523000061511993e+02
8.330523000061511993e+02
8.340523000061511993e+02
8.350523000061511993e+02
8.360523000061511993e+02
8.370523000061511993e+02
8.380523000061511993e+02
8.390523000061511993e+02
8.400523000061511993e+02
8.410523000061511993e+02
8.420523000061511993e+02
8.430523000061511993e+02
8.440523000061511993e+02
8.450523000061511993e+02
8.460523000061511993e+02
8.470523000061511993e+02
8.480523000061511993e+02
8.490523000061511993e+02
8.500523000061511993e+02
8.510523000061511993e+02
8.520523000061511993e+02
8.530523000061511993e+02
8.540523000061511993e+02
8.550523000061511993e+02
8.560523000061511993e+02
8.570523000061511993e+02
8.580523000061511993e+02
8.590523000061511993e+02
8.600523000061511993e+02
8.610523000061511993e+02
8.620523000061511993e+02
8.630523000061511993e+02
8.640523000061511993e+02
8.650523000061511993e+02
8.660523000061511993e+02
8.670523000061511993e+02
8.680523000061511993e+02
8.690523000061511993e+02
8.700523000061511993e+02
8.710523000061511993e+02
8.720523000061511993e+02
8.730523000061511993e+02
8.740523000061511993e+02
8.750523000061511993e+02
8.760523000061511993e+02
8.770523000061511993e+02
8.780523000061511993e+02
8.790523000061511993e+02
8.800523000061511993e+02
8.810523000061511993e+02
8.820523000061511993e+02
8.830523000061511993e+02
8.840523000061511993e+02
8.850523000061511993e+02
8.860523000061511993e+02
8.870523000061511993e+02
8.880523000061511993e+02
8.890523000061511993e+02
8.900523000061511993e+02
8.910523000061511993e+02
8.920523000061511993e+02
8.930523000061511993e+02
8.940523000061511993e+02
8.950523000061511993e+02
8.960523000061511993e+02
8.970523000061511993e+02
8.980523000061511993e+02
8.990523000061511993e+02
9.000523000061511993e+02
9.010523000061511993e+02
9.020523000061511993e+02
9.030523000061511993e+02
9.040523000061511993e+02
9.050523000061511993e+02
9.060523000061511993e+02
9.070523000061511993e+02
9.080523000061511993e+02
9.090523000061511993e+02
9.100523000061511993e+02
9.110523000061511993e+02
9.120523000061511993e+02
1.694052300006151199e+03
1.695052300006151199e+03
1.696052300006151199e+03
1.697052300006151199e+03
1.698052300006151199e+03
1.699052300006151199e+03
1.700052300006151199e+03
1.701052300006151199e+03
1.702052300006151199e+03
1.703052300006151199e+03
1.704052300006151199e+03
1.705052300006151199e+03
1.706052300006151199e+03
1.707052300006151199e+03
1.708052300006151199e+03
1.709052300006151199e+03
1.710052300006151199e+03
1.711052300006151199e+03
1.712052300006151199e+03
1.713052300006151199e+03
1.714052300006151199e+03
1.715052300006151199e+03
1.716052300006151199e+03
1.717052300006151199e+03
1.718052300006151199e+03
1.719052300006151199e+03
1.720052300006151199e+03
1.721052300006151199e+03
1.722052300006151199e+03
1.723052300006151199e+03
1.724052300006151199e+03
1.725052300006151199e+03
1.726052300006151199e+03
1.727052300006151199e+03
1.728052300006151199e+03
1.729052300006151199e+03
1.730052300006151199e+03
1.731052300006151199e+03
1.732052300006151199e+03
1.733052300006151199e+03
1.734052300006151199e+03
1.735052300006151199e+03
1.736052300006151199e+03
1.737052300006151199e+03
1.738052300006151199e+03
1.739052300006151199e+03
1.740052300006151199e+03
1.741052300006151199e+03
1.742052300006151199e+03
1.743052300006151199e+03
1.744052300006151199e+03
1.745052300006151199e+03
1.746052300006151199e+03
1.747052300006151199e+03
1.748052300006151199e+03
1.749052300006151199e+03
1.750052300006151199e+03
1.751052300006151199e+03
1.752052300006151199e+03
1.753052300006151199e+03
1.754052300006151199e+03
1.755052300006151199e+03
1.756052300006151199e+03
1.757052300006151199e+03
1.758052300006151199e+03
1.759052300006151199e+03
1.760052300006151199e+03
1.761052300006151199e+03
1.762052300006151199e+03
1.763052300006151199e+03
1.764052300006151199e+03
1.765052300006151199e+03
1.766052300006151199e+03
1.767052300006151199e+03
1.768052300006151199e+03
1.769052300006151199e+03
1.770052300006151199e+03
1.771052300006151199e+03
1.772052300006151199e+03
1.773052300006151199e+03
2.561052300006151199e+03
2.562052300006151199e+03
2.563052300006151199e+03
2.564052300006151199e+03
2.565052300006151199e+03
2.566052300006151199e+03
2.567052300006151199e+03
2.568052300006151199e+03
2.569052300006151199e+03
2.570052300006151199e+03
2.571052300006151199e+03
2.572052300006151199e+03
2.573052300006151199e+03
2.574052300006151199e+03
2.575052300006151199e+03
2.576052300006151199e+03
2.577052300006151199e+03
2.578052300006151199e+03
2.579052300006151199e+03
2.580052300006151199e+03
2.581052300006151199e+03
2.582052300006151199e+03
2.583052300006151199e+03
2.584052300006151199e+03
2.585052300006151199e+03
2.586052300006151199e+03
2.587052300006151199e+03
2.588052300006151199e+03
2.589052300006151199e+03
2.590052300006151199e+03
2.591052300006151199e+03
2.592052300006151199e+03
2.593052300006151199e+03
2.594052300006151199e+03
2.595052300006151199e+03
2.596052300006151199e+03
2.597052300006151199e+03
2.598052300006151199e+03
2.599052300006151199e+03
2.600052300006151199e+03
2.601052300006151199e+03
2.602052300006151199e+03
2.603052300006151199e+03
2.604052300006151199e+03
2.605052300006151199e+03
2.606052300006151199e+03
2.607052300006151199e+03
2.608052300006151199e+03
2.609052300006151199e+03
2.610052300006151199e+03
2.611052300006151199e+03
2.612052300006151199e+03
2.613052300006151199e+03
2.614052300006151199e+03
2.615052300006151199e+03
2.616052300006151199e+03
2.617052300006151199e+03
2.618052300006151199e+03
2.619052300006151199e+03
2.620052300006151199e+03
2.621052300006151199e+03
2.622052300006151199e+03
2.623052300006151199e+03
2.624052300006151199e+03
2.625052300006151199e+03
2.626052300006151199e+03
2.627052300006151199e+03
2.628052300006151199e+03
2.629052300006151199e+03
2.630052300006151199e+03
2.631052300006151199e+03
2.632052300006151199e+03
2.633052300006151199e+03
2.634052300006151199e+03
2.635052300006151199e+03
2.636052300006151199e+03
2.637052300006151199e+03
2.638052300006151199e+03
2.639052300006151199e+03
2.640052300006151199e+03
3.423052300006151199e+03
3.424052300006151199e+03
3.425052300006151199e+03
3.426052300006151199e+03
3.427052300006151199e+03
3.428052300006151199e+03
3.429052300006151199e+03
3.430052300006151199e+03
3.431052300006151199e+03
3.432052300006151199e+03
3.433052300006151199e+03
3.434052300006151199e+03
3.435052300006151199e+03
3.436052300006151199e+03
3.437052300006151199e+03
3.438052300006151199e+03
3.439052300006151199e+03
3.440052300006151199e+03
3.441052300006151199e+03
3.442052300006151199e+03
3.443052300006151199e+03
3.444052300006151199e+03
3.445052300006151199e+03
3.446052300006151199e+03
3.447052300006151199e+03
3.448052300006151199e+03
3.449052300006151199e+03
3.450052300006151199e+03
3.451052300006151199e+03
3.452052300006151199e+03
3.453052300006151199e+03
3.454052300006151199e+03
3.455052300006151199e+03
3.456052300006151199e+03
3.457052300006151199e+03
3.458052300006151199e+03
3.459052300006151199e+03
3.460052300006151199e+03
3.461052300006151199e+03
3.462052300006151199e+03
3.463052300006151199e+03
3.464052300006151199e+03
3.465052300006151199e+03
3.466052300006151199e+03
3.467052300006151199e+03
3.468052300006151199e+03
3.469052300006151199e+03
3.470052300006151199e+03
3.471052300006151199e+03
3.472052300006151199e+03
3.473052300006151199e+03
3.474052300006151199e+03
3.475052300006151199e+03
3.476052300006151199e+03
3.477052300006151199e+03
3.478052300006151199e+03
3.479052300006151199e+03
3.480052300006151199e+03
3.481052300006151199e+03
3.482052300006151199e+03
3.483052300006151199e+03
3.484052300006151199e+03
3.485052300006151199e+03
3.486052300006151199e+03
3.487052300006151199e+03
3.488052300006151199e+03
3.489052300006151199e+03
3.490052300006151199e+03
3.491052300006151199e+03
3.492052300006151199e+03
3.493052300006151199e+03
3.494052300006151199e+03
3.495052300006151199e+03
3.496052300006151199e+03
3.497052300006151199e+03
3.498052300006151199e+03
3.499052300006151199e+03
3.500052300006151199e+03
3.501052300006151199e+03
3.502052300006151199e+03
3.503052300006151199e+03
3.504052300006151199e+03
3.505052300006151199e+03
3.506052300006151199e+03
3.507052300006151199e+03
3.508052300006151199e+03
3.509052300006151199e+03
3.510052300006151199e+03
3.511052300006151199e+03
3.512052300006151199e+03
4.296052300006151199e+03
4.297052300006151199e+03
4.298052300006151199e+03
4.299052300006151199e+03
4.300052300006151199e+03
4.301052300006151199e+03
4.302052300006151199e+03
4.303052300006151199e+03
4.304052300006151199e+03
4.305052300006151199e+03
4.306052300006151199e+03
4.307052300006151199e+03
4.308052300006151199e+03
4.309052300006151199e+03
4.310052300006151199e+03
4.311052300006151199e+03
4.312052300006151199e+03
4.313052300006151199e+03
4.314052300006151199e+03
4.315052300006151199e+03
4.316052300006151199e+03
4.317052300006151199e+03
4.318052300006151199e+03
4.319052300006151199e+03
4.320052300006151199e+03
4.321052300006151199e+03
4.322052300006151199e+03
4.323052300006151199e+03
4.324052300006151199e+03
4.325052300006151199e+03
4.326052300006151199e+03
4.327052300006151199e+03
4.328052300006151199e+03
4.329052300006151199e+03
4.330052300006151199e+03
4.331052300006151199e+03
4.332052300006151199e+03
4.333052300006151199e+03
4.334052300006151199e+03
4.335052300006151199e+03
4.336052300006151199e+03
4.337052300006151199e+03
4.338052300006151199e+03
4.339052300006151199e+03
4.340052300006151199e+03
4.341052300006151199e+03
4.342052300006151199e+03
4.343052300006151199e+03
4.344052300006151199e+03
4.345052300006151199e+03
4.346052300006151199e+03
4.347052300006151199e+03
4.348052300006151199e+03
4.349052300006151199e+03
4.350052300006151199e+03
4.351052300006151199e+03
4.352052300006151199e+03
4.353052300006151199e+03
4.354052300006151199e+03
4.355052300006151199e+03
4.356052300006151199e+03
4.357052300006151199e+03
4.358052300006151199e+03
4.359052300006151199e+03
4.360052300006151199e+03
4.361052300006151199e+03
4.362052300006151199e+03
4.363052300006151199e+03
4.364052300006151199e+03
4.365052300006151199e+03
4.366052300006151199e+03
4.367052300006151199e+03
4.368052300006151199e+03
4.369052300006151199e+03
4.370052300006151199e+03
4.371052300006151199e+03
4.372052300006151199e+03
4.373052300006151199e+03
