# Supplementary material for: Hamiltonian engineering of spin-orbit–coupled fermions in a Wannier-Stark optical lattice clock
Source: Sci Adv. 2022 Oct 12;8(41):eadc9242. doi: 10.1126/sciadv.adc9242 (PMC9555777; doi:10.1126/sciadv.adc9242)
Supplement: Supplementary file 2 — Data file S1 [file sciadv.adc9242_data_file_s1.zip › data_ScienceAdvances/rabi_spectroscopy/WS_8_excs.txt]

1.012751669227979125e-03
1.083503662080861907e-03
1.000745202660612617e-03
1.069810852484991918e-03
8.050902496701631836e-04
1.893866971399648129e-03
1.284761163347064757e-03
2.005528221463469003e-03
1.459142656435750236e-03
2.337392883000827173e-03
1.063836912643305408e-03
1.206725622180825378e-03
1.978843516737596384e-03
2.042263196271799051e-03
1.759382001977096094e-03
1.793988425132093207e-03
1.436391795869869543e-03
1.976142645171557848e-03
1.549079949452047879e-03
1.985658220141156127e-03
1.336162247247791798e-03
2.171237948180243862e-03
1.909928356420466464e-03
1.865892015242983379e-03
1.421466710303066067e-03
1.476387264119737811e-03
1.358829977831507805e-03
1.276980179977013803e-03
1.695250481139363519e-03
1.484132925957314499e-03
1.805322107559458131e-03
2.169195006938610774e-03
3.149135190280935928e-03
2.146792705149567874e-03
3.396278356796535430e-03
3.780911049185408431e-03
5.583300397457301688e-03
7.207802052266668556e-03
7.961579975744750501e-03
7.998675350068363415e-03
1.117058512076723846e-02
1.111382108461985915e-02
1.225822651011878803e-02
1.144940250441846101e-02
1.200973638653977417e-02
1.195515131652830423e-02
1.027426913715794379e-02
1.070691916055455800e-02
9.150371019567966197e-03
9.142565348003279038e-03
7.210044555369511318e-03
5.476929439961619392e-03
3.584129974764504924e-03
2.294737972076102157e-03
3.126472391398745811e-03
1.862503403295851737e-03
1.554286179924925645e-03
1.597880109585746600e-03
1.505980009377112447e-03
1.427027031187660293e-03
1.893548400712385255e-03
1.450518149493133183e-03
2.774254289531646357e-03
1.614375385070632640e-03
1.596808299218684894e-03
1.635014732120577442e-03
1.571598066506161694e-03
2.067069633339937724e-03
1.142353862213010005e-03
1.083358657258655681e-03
1.633353469630917203e-03
2.263607743882841122e-03
8.629023697732016683e-04
1.963599336520597746e-03
1.779297792898066428e-03
1.940577382776767935e-03
1.355485259033637879e-03
7.876389555421280716e-04
1.716098553300030461e-03
1.109101508763481788e-03
1.671915801069050666e-03
8.579351613882705771e-04
1.979144894115907570e-03
1.273089349036234628e-03
9.853350797152404285e-04
1.237439291889202379e-03
9.201032546737131310e-04
1.105000410475476388e-03
1.379544259936790317e-03
4.254587505312981341e-03
2.728475007778605188e-03
3.609741629595549384e-03
4.939542151066380650e-03
7.286940632130924425e-03
1.154376454345151098e-02
1.019504305850447816e-02
1.267133904999287811e-02
1.220743299402451097e-02
1.272981796426271572e-02
1.232743288740811849e-02
1.210692564617790561e-02
1.035554416770513922e-02
7.404270926874053325e-03
4.726998029846201516e-03
5.885072448222508461e-03
2.760960915336513853e-03
5.573535169576408592e-03
7.813668756892306819e-03
1.125816632646586476e-02
1.209679402466049512e-02
1.319194486725886600e-02
1.326902127349740071e-02
1.360261166242372755e-02
1.341585782374629318e-02
1.342981920169464792e-02
1.296130727527992910e-02
1.249685448656247949e-02
1.129792763117444879e-02
6.831705716182541639e-03
5.953770287178248785e-03
1.079814271713645454e-02
1.370338925501620939e-02
1.798606512695016466e-02
3.353146569681124400e-02
4.278305681316370290e-02
6.626269894234662616e-02
8.634594648402001138e-02
1.023172974350849695e-01
1.283091528073022625e-01
1.462999787113449246e-01
1.665776340201522987e-01
1.781956440254983676e-01
1.848870386536031474e-01
1.843921060370527221e-01
1.837841228797133519e-01
1.722895838415398617e-01
1.579858810868061680e-01
1.400405682243587024e-01
1.175320835889238358e-01
1.021561270960116286e-01
7.834991068086628874e-02
6.212087589880439104e-02
3.993241794460063859e-02
2.636932377041929787e-02
1.606333798346800887e-02
1.266405272900073160e-02
9.611428197039216526e-03
4.876220337867689242e-03
6.945897013302409009e-03
1.037647518587914326e-02
1.175325828494653592e-02
1.290774775515354626e-02
1.316444223594462858e-02
1.311283785908561386e-02
1.353550838245727063e-02
1.369131538176350527e-02
1.246969082043821245e-02
1.204298170508476262e-02
9.479454531054348071e-03
5.898436138961212286e-03
3.232696598809663060e-03
3.922676521384012294e-03
3.321319983014174061e-03
3.161872380097070171e-03
4.755994455529083571e-03
6.169662855286179790e-03
6.079235361098634174e-03
8.656677404724888794e-03
8.555951416222017797e-03
6.910030346334289537e-03
7.510088419051480849e-03
6.924375502759633379e-03
5.781322565369196968e-03
4.884818387457658811e-03
2.465121544836311723e-03
1.460594699534762536e-03
1.513845261129307838e-03
2.577280283992706023e-03
2.326218442543902254e-02
1.428307611267013930e-02
2.504090869800467550e-02
2.575786427655571073e-02
3.937030546746987658e-02
5.813339197915449313e-02
5.591827472596849063e-02
7.716112377274986223e-02
7.231474525621692240e-02
7.882936472609171352e-02
6.749631750964824040e-02
5.419120754931565365e-02
4.843855207526060608e-02
3.609274509577427986e-02
2.468281763849959620e-02
1.509106342169859796e-02
1.320027740874286926e-02
2.240837176348182275e-02
2.684090748463800399e-02
4.404338322506933662e-02
6.854778143808688828e-02
9.186208753511276859e-02
9.854339788231711306e-02
1.249834346134856278e-01
1.243310467123687757e-01
1.236167871595659495e-01
1.062397913092793661e-01
8.631661740755805501e-02
5.863514563788452261e-02
3.893167764846804796e-02
1.835512392352138533e-02
1.351652153469165910e-02
2.561398192478484340e-02
5.048702281321802710e-02
1.002737383720531117e-01
1.728961323450309284e-01
2.843569845658650563e-01
3.849260474028258217e-01
5.036723971662694366e-01
6.202446537832139173e-01
7.299460663894937751e-01
8.295438369450767180e-01
9.092947514115184982e-01
9.550273840585725704e-01
9.585326659065317445e-01
9.282374475068335684e-01
8.641118930410767174e-01
7.629472678492973392e-01
6.518466097504862500e-01
5.246842542847076629e-01
4.046724944524375811e-01
2.806872057502475815e-01
1.908326008054271050e-01
1.203766195892203988e-01
5.972912349472165455e-02
2.380712294315415894e-02
1.341218642158409011e-02
1.869578357961457563e-02
3.490967106694454342e-02
5.249800623687579659e-02
8.017373639419406173e-02
1.055814436583019239e-01
1.238019053546864229e-01
1.177898423937851907e-01
1.131423746512220940e-01
9.555791322102100138e-02
8.885838880531825301e-02
6.191161878531094981e-02
2.862795486916859880e-02
2.431724364170344613e-02
1.327736788854247570e-02
8.051464124622953814e-03
5.756452941125295326e-03
1.219454039532678370e-02
1.422521037271749084e-02
2.579034422817658850e-02
3.887174598551160210e-02
3.670158500241015725e-02
4.243793577389495114e-02
4.272477804500379034e-02
3.682698173163701655e-02
3.741309590824584003e-02
2.312474487262928743e-02
1.456757402701376949e-02
1.205874076635025244e-02
5.354259451302615172e-03
3.800926962851492157e-03
4.206574624177307313e-03
9.980566688840571132e-03
6.264771225149315566e-03
2.657585890151079218e-03
3.028930009183548443e-03
4.357387127262702872e-03
7.333926814823333099e-03
1.136588567661925807e-02
1.029280006696209164e-02
1.190322837125646314e-02
1.133876655149606422e-02
1.220607447742553912e-02
1.142815932581008227e-02
1.166157277011731046e-02
1.084595039427980849e-02
8.881273128997621905e-03
4.592648638544437334e-03
5.271295784264276411e-03
3.135615961719872159e-03
4.623019754097531728e-03
6.074021480874006174e-03
8.199399852940970901e-03
1.123464371800299982e-02
1.264838505162536181e-02
1.311236107306152851e-02
1.283689730066441340e-02
1.346295556107032776e-02
1.271590168042035715e-02
1.312656474171108520e-02
1.235788912870866910e-02
1.161976165289726505e-02
5.898306902030653158e-03
5.227725704721710581e-03
8.430612088578546062e-03
1.256608735862982905e-02
1.427999922382983296e-02
2.483787150267343855e-02
3.769430369676939063e-02
5.460863833011911361e-02
7.413523030456535545e-02
9.512799388305655246e-02
1.194083429922475070e-01
1.319033777978825817e-01
1.574329317462242750e-01
1.678189905511670577e-01
1.794398121432989601e-01
1.874401003675212896e-01
1.858700396779804642e-01
1.775787111581501598e-01
1.649168212618966622e-01
1.505365243245579687e-01
1.325815155574196769e-01
1.117047596853666391e-01
9.013414153533202966e-02
7.098943422030838668e-02
5.057185342462016536e-02
3.608467027865537580e-02
2.297460366280255559e-02
1.317144084467406287e-02
1.133181347073706005e-02
6.182782737536940756e-03
6.094305042502806344e-03
6.967218368104720165e-03
1.024235812691841156e-02
1.193310298680698087e-02
1.289221106999318030e-02
1.328638837937010271e-02
1.314301996801505758e-02
1.278713486574349460e-02
1.248287117480569031e-02
1.217012540317789597e-02
9.641697323096509037e-03
7.813389692577639781e-03
5.188283612496753967e-03
3.072066015124416075e-03
1.767637034241616558e-03
2.224124058021326959e-03
3.930247525859171739e-03
5.257390876411829200e-03
6.903724324681150860e-03
8.327461040972672715e-03
7.843880562553249766e-03
9.366409931421407903e-03
8.530288609749572468e-03
4.528358748609600214e-03
4.572784273003790458e-03
4.092951833919302590e-03
2.812176608136778781e-03
3.400778892291013347e-03
1.924267500228263664e-03
2.732544066525133437e-03
1.932769791246151695e-03
2.325112375728789500e-03
2.265490775151915090e-03
1.761234918176513746e-03
2.625261838096980098e-03
1.677071284307584016e-03
1.869411821681446701e-03
1.312749202472353978e-03
1.051190321061997975e-03
1.468000714546196855e-03
1.570897064902955758e-03
1.421641660619515002e-03
1.386426826860831171e-03
1.156930112494350231e-03
1.699091883856883528e-03
1.042040534625474687e-03
1.353296065146455214e-03
2.083156305106310079e-03
1.320350432586112847e-03
2.057850292042868144e-03
2.065762380175814074e-03
2.006055229610193349e-03
1.711649858142342542e-03
2.085772648472170119e-03
2.236246670286926985e-03
1.674056162950135094e-03
1.477933237116286092e-03
2.454439876232132958e-03
2.684924531862973793e-03
2.658946488964468446e-03
4.762208662032856032e-03
3.671984803078385574e-03
6.204766397223241726e-03
7.243392578999805972e-03
8.450122917642383102e-03
1.091792357750602863e-02
1.006917454779320507e-02
1.065665444238737304e-02
1.166002938602752823e-02
1.168382252037419508e-02
1.129444667374649401e-02
1.062864103734364844e-02
1.091609894263175125e-02
1.035646159699321611e-02
1.080484398869976069e-02
9.207627977234946956e-03
8.484211331490076891e-03
4.348589888209787764e-03
5.281024301460203636e-03
4.603058123468443084e-03
4.821774756866002189e-03
3.161025658574167889e-03
2.243975213417762678e-03
1.205248377286959180e-03
1.756910230765406332e-03
3.033744055590278585e-03
2.092272801017474194e-03
1.805193327062750873e-03
2.204622256240164335e-03
2.335106772949149985e-03
1.787606418795204856e-03
2.246675311748629576e-03
1.894861212372069654e-03
1.426040745879389665e-03
1.941092241605083327e-03
1.995617157375833596e-03
1.442971271721031450e-03
1.885059213701828929e-03
1.821055811620745464e-03
1.017368514581705203e-03
1.053024535417917962e-03
1.882780852624227645e-03
1.143842190349012976e-03
1.249176049885906449e-03
1.743338574434920730e-03
2.525476014465751536e-03
1.477620328325906845e-03
2.209598760020831110e-03
