# Supplementary material for: Hamiltonian engineering of spin-orbit–coupled fermions in a Wannier-Stark optical lattice clock
Source: Sci Adv. 2022 Oct 12;8(41):eadc9242. doi: 10.1126/sciadv.adc9242 (PMC9555777; doi:10.1126/sciadv.adc9242)
Supplement: Supplementary file 2 — Data file S1 [file sciadv.adc9242_data_file_s1.zip › data_ScienceAdvances/rabi_spectroscopy/WS_8_freq.txt]

-1.822000000000000000e+03
-1.820000000000000000e+03
-1.818000000000000000e+03
-1.816000000000000000e+03
-1.814000000000000000e+03
-1.812000000000000000e+03
-1.810000000000000000e+03
-1.808000000000000000e+03
-1.806000000000000000e+03
-1.804000000000000000e+03
-1.802000000000000000e+03
-1.800000000000000000e+03
-1.798000000000000000e+03
-1.796000000000000000e+03
-1.794000000000000000e+03
-1.792000000000000000e+03
-1.790000000000000000e+03
-1.788000000000000000e+03
-1.786000000000000000e+03
-1.784000000000000000e+03
-1.782000000000000000e+03
-1.780000000000000000e+03
-1.778000000000000000e+03
-1.776000000000000000e+03
-1.774000000000000000e+03
-1.772000000000000000e+03
-1.770000000000000000e+03
-1.768000000000000000e+03
-1.766000000000000000e+03
-1.764000000000000000e+03
-1.762000000000000000e+03
-1.760000000000000000e+03
-1.758000000000000000e+03
-1.756000000000000000e+03
-1.754000000000000000e+03
-1.752000000000000000e+03
-1.750000000000000000e+03
-1.748000000000000000e+03
-1.746000000000000000e+03
-1.744000000000000000e+03
-1.742000000000000000e+03
-1.740000000000000000e+03
-1.738000000000000000e+03
-1.736000000000000000e+03
-1.734000000000000000e+03
-1.732000000000000000e+03
-1.730000000000000000e+03
-1.728000000000000000e+03
-1.726000000000000000e+03
-1.724000000000000000e+03
-1.722000000000000000e+03
-1.720000000000000000e+03
-1.718000000000000000e+03
-1.716000000000000000e+03
-1.714000000000000000e+03
-1.712000000000000000e+03
-1.710000000000000000e+03
-1.708000000000000000e+03
-1.706000000000000000e+03
-1.704000000000000000e+03
-1.702000000000000000e+03
-1.700000000000000000e+03
-1.698000000000000000e+03
-1.696000000000000000e+03
-1.694000000000000000e+03
-1.692000000000000000e+03
-1.690000000000000000e+03
-1.688000000000000000e+03
-1.686000000000000000e+03
-1.684000000000000000e+03
-1.682000000000000000e+03
-1.680000000000000000e+03
-1.678000000000000000e+03
-1.676000000000000000e+03
-1.674000000000000000e+03
-1.672000000000000000e+03
-1.670000000000000000e+03
-1.668000000000000000e+03
-1.666000000000000000e+03
-1.664000000000000000e+03
-1.662000000000000000e+03
-1.660000000000000000e+03
-1.658000000000000000e+03
-1.656000000000000000e+03
-1.654000000000000000e+03
-1.652000000000000000e+03
-1.650000000000000000e+03
-1.648000000000000000e+03
-1.646000000000000000e+03
-9.550000000000000000e+02
-9.530000000000000000e+02
-9.510000000000000000e+02
-9.490000000000000000e+02
-9.470000000000000000e+02
-9.450000000000000000e+02
-9.430000000000000000e+02
-9.410000000000000000e+02
-9.390000000000000000e+02
-9.370000000000000000e+02
-9.350000000000000000e+02
-9.330000000000000000e+02
-9.310000000000000000e+02
-9.290000000000000000e+02
-9.270000000000000000e+02
-9.250000000000000000e+02
-9.230000000000000000e+02
-9.210000000000000000e+02
-9.190000000000000000e+02
-9.170000000000000000e+02
-9.150000000000000000e+02
-9.130000000000000000e+02
-9.110000000000000000e+02
-9.090000000000000000e+02
-9.070000000000000000e+02
-9.050000000000000000e+02
-9.030000000000000000e+02
-9.010000000000000000e+02
-8.990000000000000000e+02
-8.970000000000000000e+02
-8.950000000000000000e+02
-8.930000000000000000e+02
-8.910000000000000000e+02
-8.890000000000000000e+02
-8.870000000000000000e+02
-8.850000000000000000e+02
-8.830000000000000000e+02
-8.810000000000000000e+02
-8.790000000000000000e+02
-8.770000000000000000e+02
-8.750000000000000000e+02
-8.730000000000000000e+02
-8.710000000000000000e+02
-8.690000000000000000e+02
-8.670000000000000000e+02
-8.650000000000000000e+02
-8.630000000000000000e+02
-8.610000000000000000e+02
-8.590000000000000000e+02
-8.570000000000000000e+02
-8.550000000000000000e+02
-8.530000000000000000e+02
-8.510000000000000000e+02
-8.490000000000000000e+02
-8.470000000000000000e+02
-8.450000000000000000e+02
-8.430000000000000000e+02
-8.410000000000000000e+02
-8.390000000000000000e+02
-8.370000000000000000e+02
-8.350000000000000000e+02
-8.330000000000000000e+02
-8.310000000000000000e+02
-8.290000000000000000e+02
-8.270000000000000000e+02
-8.250000000000000000e+02
-8.230000000000000000e+02
-8.210000000000000000e+02
-8.190000000000000000e+02
-8.170000000000000000e+02
-8.150000000000000000e+02
-8.130000000000000000e+02
-8.110000000000000000e+02
-8.090000000000000000e+02
-8.070000000000000000e+02
-8.050000000000000000e+02
-8.030000000000000000e+02
-8.010000000000000000e+02
-7.990000000000000000e+02
-7.970000000000000000e+02
-7.950000000000000000e+02
-7.930000000000000000e+02
-7.910000000000000000e+02
-7.890000000000000000e+02
-7.870000000000000000e+02
-7.850000000000000000e+02
-7.830000000000000000e+02
-7.810000000000000000e+02
-7.790000000000000000e+02
-8.800000000000000000e+01
-8.600000000000000000e+01
-8.400000000000000000e+01
-8.200000000000000000e+01
-8.000000000000000000e+01
-7.800000000000000000e+01
-7.600000000000000000e+01
-7.400000000000000000e+01
-7.200000000000000000e+01
-7.000000000000000000e+01
-6.800000000000000000e+01
-6.600000000000000000e+01
-6.400000000000000000e+01
-6.200000000000000000e+01
-6.000000000000000000e+01
-5.800000000000000000e+01
-5.600000000000000000e+01
-5.400000000000000000e+01
-5.200000000000000000e+01
-5.000000000000000000e+01
-4.800000000000000000e+01
-4.600000000000000000e+01
-4.400000000000000000e+01
-4.200000000000000000e+01
-4.000000000000000000e+01
-3.800000000000000000e+01
-3.600000000000000000e+01
-3.400000000000000000e+01
-3.200000000000000000e+01
-3.000000000000000000e+01
-2.800000000000000000e+01
-2.600000000000000000e+01
-2.400000000000000000e+01
-2.200000000000000000e+01
-2.000000000000000000e+01
-1.800000000000000000e+01
-1.600000000000000000e+01
-1.400000000000000000e+01
-1.200000000000000000e+01
-1.000000000000000000e+01
-8.000000000000000000e+00
-6.000000000000000000e+00
-4.000000000000000000e+00
-2.000000000000000000e+00
0.000000000000000000e+00
2.000000000000000000e+00
4.000000000000000000e+00
6.000000000000000000e+00
8.000000000000000000e+00
1.000000000000000000e+01
1.200000000000000000e+01
1.400000000000000000e+01
1.600000000000000000e+01
1.800000000000000000e+01
2.000000000000000000e+01
2.200000000000000000e+01
2.400000000000000000e+01
2.600000000000000000e+01
2.800000000000000000e+01
3.000000000000000000e+01
3.200000000000000000e+01
3.400000000000000000e+01
3.600000000000000000e+01
3.800000000000000000e+01
4.000000000000000000e+01
4.200000000000000000e+01
4.400000000000000000e+01
4.600000000000000000e+01
4.800000000000000000e+01
5.000000000000000000e+01
5.200000000000000000e+01
5.400000000000000000e+01
5.600000000000000000e+01
5.800000000000000000e+01
6.000000000000000000e+01
6.200000000000000000e+01
6.400000000000000000e+01
6.600000000000000000e+01
6.800000000000000000e+01
7.000000000000000000e+01
7.200000000000000000e+01
7.400000000000000000e+01
7.600000000000000000e+01
7.800000000000000000e+01
8.000000000000000000e+01
8.200000000000000000e+01
8.400000000000000000e+01
8.600000000000000000e+01
8.800000000000000000e+01
7.790000000000000000e+02
7.810000000000000000e+02
7.830000000000000000e+02
7.850000000000000000e+02
7.870000000000000000e+02
7.890000000000000000e+02
7.910000000000000000e+02
7.930000000000000000e+02
7.950000000000000000e+02
7.970000000000000000e+02
7.990000000000000000e+02
8.010000000000000000e+02
8.030000000000000000e+02
8.050000000000000000e+02
8.070000000000000000e+02
8.090000000000000000e+02
8.110000000000000000e+02
8.130000000000000000e+02
8.150000000000000000e+02
8.170000000000000000e+02
8.190000000000000000e+02
8.210000000000000000e+02
8.230000000000000000e+02
8.250000000000000000e+02
8.270000000000000000e+02
8.290000000000000000e+02
8.310000000000000000e+02
8.330000000000000000e+02
8.350000000000000000e+02
8.370000000000000000e+02
8.390000000000000000e+02
8.410000000000000000e+02
8.430000000000000000e+02
8.450000000000000000e+02
8.470000000000000000e+02
8.490000000000000000e+02
8.510000000000000000e+02
8.530000000000000000e+02
8.550000000000000000e+02
8.570000000000000000e+02
8.590000000000000000e+02
8.610000000000000000e+02
8.630000000000000000e+02
8.650000000000000000e+02
8.670000000000000000e+02
8.690000000000000000e+02
8.710000000000000000e+02
8.730000000000000000e+02
8.750000000000000000e+02
8.770000000000000000e+02
8.790000000000000000e+02
8.810000000000000000e+02
8.830000000000000000e+02
8.850000000000000000e+02
8.870000000000000000e+02
8.890000000000000000e+02
8.910000000000000000e+02
8.930000000000000000e+02
8.950000000000000000e+02
8.970000000000000000e+02
8.990000000000000000e+02
9.010000000000000000e+02
9.030000000000000000e+02
9.050000000000000000e+02
9.070000000000000000e+02
9.090000000000000000e+02
9.110000000000000000e+02
9.130000000000000000e+02
9.150000000000000000e+02
9.170000000000000000e+02
9.190000000000000000e+02
9.210000000000000000e+02
9.230000000000000000e+02
9.250000000000000000e+02
9.270000000000000000e+02
9.290000000000000000e+02
9.310000000000000000e+02
9.330000000000000000e+02
9.350000000000000000e+02
9.370000000000000000e+02
9.390000000000000000e+02
9.410000000000000000e+02
9.430000000000000000e+02
9.450000000000000000e+02
9.470000000000000000e+02
9.490000000000000000e+02
9.510000000000000000e+02
9.530000000000000000e+02
9.550000000000000000e+02
1.656000000000000000e+03
1.658000000000000000e+03
1.660000000000000000e+03
1.662000000000000000e+03
1.664000000000000000e+03
1.666000000000000000e+03
1.668000000000000000e+03
1.670000000000000000e+03
1.672000000000000000e+03
1.674000000000000000e+03
1.676000000000000000e+03
1.678000000000000000e+03
1.680000000000000000e+03
1.682000000000000000e+03
1.684000000000000000e+03
1.686000000000000000e+03
1.688000000000000000e+03
1.690000000000000000e+03
1.692000000000000000e+03
1.694000000000000000e+03
1.696000000000000000e+03
1.698000000000000000e+03
1.700000000000000000e+03
1.702000000000000000e+03
1.704000000000000000e+03
1.706000000000000000e+03
1.708000000000000000e+03
1.710000000000000000e+03
1.712000000000000000e+03
1.714000000000000000e+03
1.716000000000000000e+03
1.718000000000000000e+03
1.720000000000000000e+03
1.722000000000000000e+03
1.724000000000000000e+03
1.726000000000000000e+03
1.728000000000000000e+03
1.730000000000000000e+03
1.732000000000000000e+03
1.734000000000000000e+03
1.736000000000000000e+03
1.738000000000000000e+03
1.740000000000000000e+03
1.742000000000000000e+03
1.744000000000000000e+03
1.746000000000000000e+03
1.748000000000000000e+03
1.750000000000000000e+03
1.752000000000000000e+03
1.754000000000000000e+03
1.756000000000000000e+03
1.758000000000000000e+03
1.760000000000000000e+03
1.762000000000000000e+03
1.764000000000000000e+03
1.766000000000000000e+03
1.768000000000000000e+03
1.770000000000000000e+03
1.772000000000000000e+03
1.774000000000000000e+03
1.776000000000000000e+03
1.778000000000000000e+03
1.780000000000000000e+03
1.782000000000000000e+03
1.784000000000000000e+03
1.786000000000000000e+03
1.788000000000000000e+03
1.790000000000000000e+03
1.792000000000000000e+03
1.794000000000000000e+03
1.796000000000000000e+03
1.798000000000000000e+03
1.800000000000000000e+03
1.802000000000000000e+03
1.804000000000000000e+03
1.806000000000000000e+03
1.808000000000000000e+03
1.810000000000000000e+03
