# Supplementary material for: Hamiltonian engineering of spin-orbit–coupled fermions in a Wannier-Stark optical lattice clock
Source: Sci Adv. 2022 Oct 12;8(41):eadc9242. doi: 10.1126/sciadv.adc9242 (PMC9555777; doi:10.1126/sciadv.adc9242)
Supplement: Supplementary file 2 — Data file S1 [file sciadv.adc9242_data_file_s1.zip › data_ScienceAdvances/rabi_spectroscopy/readme.txt]

This folder contains the experimental data for the linescans shown in Fig. 1.
For each lattice depth, there are two .txt files of the form WS_<lattice_depth>_excs.txt or WS_<lattice_depth>_freq.txt.
The _freq.txt files contain the clock drive frequency in Hz with some arbitrary offset.
The _excs.txt files contain the atomic excitation fraction for each clock frequency step.
