# Supplementary material for: Hamiltonian engineering of spin-orbit–coupled fermions in a Wannier-Stark optical lattice clock
Source: Sci Adv. 2022 Oct 12;8(41):eadc9242. doi: 10.1126/sciadv.adc9242 (PMC9555777; doi:10.1126/sciadv.adc9242)
Supplement: Supplementary file 2 — Data file S1 [file sciadv.adc9242_data_file_s1.zip › data_ScienceAdvances/rabi_spectroscopy/WS_5_4_freq.txt]

-2.667000000000000000e+03
-2.666000000000000000e+03
-2.665000000000000000e+03
-2.664000000000000000e+03
-2.663000000000000000e+03
-2.662000000000000000e+03
-2.661000000000000000e+03
-2.660000000000000000e+03
-2.659000000000000000e+03
-2.658000000000000000e+03
-2.657000000000000000e+03
-2.656000000000000000e+03
-2.655000000000000000e+03
-2.654000000000000000e+03
-2.653000000000000000e+03
-2.652000000000000000e+03
-2.651000000000000000e+03
-2.650000000000000000e+03
-2.649000000000000000e+03
-2.648000000000000000e+03
-2.647000000000000000e+03
-2.646000000000000000e+03
-2.645000000000000000e+03
-2.644000000000000000e+03
-2.643000000000000000e+03
-2.642000000000000000e+03
-2.641000000000000000e+03
-2.640000000000000000e+03
-2.639000000000000000e+03
-2.638000000000000000e+03
-2.637000000000000000e+03
-2.636000000000000000e+03
-2.635000000000000000e+03
-2.634000000000000000e+03
-2.633000000000000000e+03
-2.632000000000000000e+03
-2.631000000000000000e+03
-2.630000000000000000e+03
-2.629000000000000000e+03
-2.628000000000000000e+03
-2.627000000000000000e+03
-2.626000000000000000e+03
-2.625000000000000000e+03
-2.624000000000000000e+03
-2.623000000000000000e+03
-2.622000000000000000e+03
-2.621000000000000000e+03
-2.620000000000000000e+03
-2.619000000000000000e+03
-2.618000000000000000e+03
-2.617000000000000000e+03
-2.616000000000000000e+03
-2.615000000000000000e+03
-2.614000000000000000e+03
-2.613000000000000000e+03
-2.612000000000000000e+03
-2.611000000000000000e+03
-2.610000000000000000e+03
-2.609000000000000000e+03
-2.608000000000000000e+03
-2.607000000000000000e+03
-2.606000000000000000e+03
-2.605000000000000000e+03
-2.604000000000000000e+03
-2.603000000000000000e+03
-2.602000000000000000e+03
-2.601000000000000000e+03
-2.600000000000000000e+03
-2.599000000000000000e+03
-2.598000000000000000e+03
-2.597000000000000000e+03
-2.596000000000000000e+03
-2.595000000000000000e+03
-2.594000000000000000e+03
-2.593000000000000000e+03
-2.592000000000000000e+03
-2.591000000000000000e+03
-2.590000000000000000e+03
-2.589000000000000000e+03
-2.588000000000000000e+03
-2.587000000000000000e+03
-2.586000000000000000e+03
-2.585000000000000000e+03
-2.584000000000000000e+03
-2.583000000000000000e+03
-2.582000000000000000e+03
-2.581000000000000000e+03
-2.580000000000000000e+03
-2.579000000000000000e+03
-2.578000000000000000e+03
-2.577000000000000000e+03
-2.576000000000000000e+03
-2.575000000000000000e+03
-2.574000000000000000e+03
-2.573000000000000000e+03
-2.572000000000000000e+03
-2.571000000000000000e+03
-2.570000000000000000e+03
-2.569000000000000000e+03
-2.568000000000000000e+03
-2.567000000000000000e+03
-2.566000000000000000e+03
-2.565000000000000000e+03
-2.564000000000000000e+03
-2.563000000000000000e+03
-2.562000000000000000e+03
-2.561000000000000000e+03
-2.560000000000000000e+03
-2.559000000000000000e+03
-2.558000000000000000e+03
-2.557000000000000000e+03
-2.556000000000000000e+03
-2.555000000000000000e+03
-2.554000000000000000e+03
-2.553000000000000000e+03
-2.552000000000000000e+03
-2.551000000000000000e+03
-2.550000000000000000e+03
-2.549000000000000000e+03
-2.548000000000000000e+03
-2.547000000000000000e+03
-2.546000000000000000e+03
-2.545000000000000000e+03
-2.544000000000000000e+03
-2.543000000000000000e+03
-2.542000000000000000e+03
-2.541000000000000000e+03
-2.540000000000000000e+03
-2.539000000000000000e+03
-2.538000000000000000e+03
-2.537000000000000000e+03
-2.536000000000000000e+03
-1.792000000000000000e+03
-1.791000000000000000e+03
-1.790000000000000000e+03
-1.789000000000000000e+03
-1.788000000000000000e+03
-1.787000000000000000e+03
-1.786000000000000000e+03
-1.785000000000000000e+03
-1.784000000000000000e+03
-1.783000000000000000e+03
-1.782000000000000000e+03
-1.781000000000000000e+03
-1.780000000000000000e+03
-1.779000000000000000e+03
-1.778000000000000000e+03
-1.777000000000000000e+03
-1.776000000000000000e+03
-1.775000000000000000e+03
-1.774000000000000000e+03
-1.773000000000000000e+03
-1.772000000000000000e+03
-1.771000000000000000e+03
-1.770000000000000000e+03
-1.769000000000000000e+03
-1.768000000000000000e+03
-1.767000000000000000e+03
-1.766000000000000000e+03
-1.765000000000000000e+03
-1.764000000000000000e+03
-1.763000000000000000e+03
-1.762000000000000000e+03
-1.761000000000000000e+03
-1.760000000000000000e+03
-1.759000000000000000e+03
-1.758000000000000000e+03
-1.757000000000000000e+03
-1.756000000000000000e+03
-1.755000000000000000e+03
-1.754000000000000000e+03
-1.753000000000000000e+03
-1.752000000000000000e+03
-1.751000000000000000e+03
-1.750000000000000000e+03
-1.749000000000000000e+03
-1.748000000000000000e+03
-1.747000000000000000e+03
-1.746000000000000000e+03
-1.745000000000000000e+03
-1.744000000000000000e+03
-1.743000000000000000e+03
-1.742000000000000000e+03
-1.741000000000000000e+03
-1.740000000000000000e+03
-1.739000000000000000e+03
-1.738000000000000000e+03
-1.737000000000000000e+03
-1.736000000000000000e+03
-1.735000000000000000e+03
-1.734000000000000000e+03
-1.733000000000000000e+03
-1.732000000000000000e+03
-1.731000000000000000e+03
-1.730000000000000000e+03
-1.729000000000000000e+03
-1.728000000000000000e+03
-1.727000000000000000e+03
-1.726000000000000000e+03
-1.725000000000000000e+03
-1.724000000000000000e+03
-1.723000000000000000e+03
-1.722000000000000000e+03
-1.721000000000000000e+03
-1.720000000000000000e+03
-1.719000000000000000e+03
-1.718000000000000000e+03
-1.717000000000000000e+03
-1.716000000000000000e+03
-1.715000000000000000e+03
-1.714000000000000000e+03
-1.713000000000000000e+03
-1.712000000000000000e+03
-1.711000000000000000e+03
-1.710000000000000000e+03
-1.709000000000000000e+03
-1.708000000000000000e+03
-1.707000000000000000e+03
-1.706000000000000000e+03
-1.705000000000000000e+03
-1.704000000000000000e+03
-1.703000000000000000e+03
-1.702000000000000000e+03
-1.701000000000000000e+03
-1.700000000000000000e+03
-1.699000000000000000e+03
-1.698000000000000000e+03
-1.697000000000000000e+03
-1.696000000000000000e+03
-1.695000000000000000e+03
-1.694000000000000000e+03
-1.693000000000000000e+03
-1.692000000000000000e+03
-1.691000000000000000e+03
-1.690000000000000000e+03
-1.689000000000000000e+03
-1.688000000000000000e+03
-1.687000000000000000e+03
-1.686000000000000000e+03
-1.685000000000000000e+03
-1.684000000000000000e+03
-1.683000000000000000e+03
-1.682000000000000000e+03
-1.681000000000000000e+03
-1.680000000000000000e+03
-1.679000000000000000e+03
-1.678000000000000000e+03
-1.677000000000000000e+03
-9.550000000000000000e+02
-9.540000000000000000e+02
-9.530000000000000000e+02
-9.520000000000000000e+02
-9.510000000000000000e+02
-9.500000000000000000e+02
-9.490000000000000000e+02
-9.480000000000000000e+02
-9.470000000000000000e+02
-9.460000000000000000e+02
-9.450000000000000000e+02
-9.440000000000000000e+02
-9.430000000000000000e+02
-9.420000000000000000e+02
-9.410000000000000000e+02
-9.400000000000000000e+02
-9.390000000000000000e+02
-9.380000000000000000e+02
-9.370000000000000000e+02
-9.360000000000000000e+02
-9.350000000000000000e+02
-9.340000000000000000e+02
-9.330000000000000000e+02
-9.320000000000000000e+02
-9.310000000000000000e+02
-9.300000000000000000e+02
-9.290000000000000000e+02
-9.280000000000000000e+02
-9.270000000000000000e+02
-9.260000000000000000e+02
-9.250000000000000000e+02
-9.240000000000000000e+02
-9.230000000000000000e+02
-9.220000000000000000e+02
-9.210000000000000000e+02
-9.200000000000000000e+02
-9.190000000000000000e+02
-9.180000000000000000e+02
-9.170000000000000000e+02
-9.160000000000000000e+02
-9.150000000000000000e+02
-9.140000000000000000e+02
-9.130000000000000000e+02
-9.120000000000000000e+02
-9.110000000000000000e+02
-9.100000000000000000e+02
-9.090000000000000000e+02
-9.080000000000000000e+02
-9.070000000000000000e+02
-9.060000000000000000e+02
-9.050000000000000000e+02
-9.040000000000000000e+02
-9.030000000000000000e+02
-9.020000000000000000e+02
-9.010000000000000000e+02
-9.000000000000000000e+02
-8.990000000000000000e+02
-8.980000000000000000e+02
-8.970000000000000000e+02
-8.960000000000000000e+02
-8.950000000000000000e+02
-8.940000000000000000e+02
-8.930000000000000000e+02
-8.920000000000000000e+02
-8.910000000000000000e+02
-8.900000000000000000e+02
-8.890000000000000000e+02
-8.880000000000000000e+02
-8.870000000000000000e+02
-8.860000000000000000e+02
-8.850000000000000000e+02
-8.840000000000000000e+02
-8.830000000000000000e+02
-8.820000000000000000e+02
-8.810000000000000000e+02
-8.800000000000000000e+02
-8.790000000000000000e+02
-8.780000000000000000e+02
-8.770000000000000000e+02
-8.760000000000000000e+02
-8.750000000000000000e+02
-8.740000000000000000e+02
-8.730000000000000000e+02
-8.720000000000000000e+02
-8.710000000000000000e+02
-8.700000000000000000e+02
-8.690000000000000000e+02
-8.680000000000000000e+02
-8.670000000000000000e+02
-8.660000000000000000e+02
-8.650000000000000000e+02
-8.640000000000000000e+02
-8.630000000000000000e+02
-8.620000000000000000e+02
-8.610000000000000000e+02
-8.600000000000000000e+02
-8.590000000000000000e+02
-8.580000000000000000e+02
-8.570000000000000000e+02
-8.560000000000000000e+02
-8.550000000000000000e+02
-8.540000000000000000e+02
-8.530000000000000000e+02
-8.520000000000000000e+02
-8.510000000000000000e+02
-8.500000000000000000e+02
-8.490000000000000000e+02
-8.480000000000000000e+02
-8.470000000000000000e+02
-8.460000000000000000e+02
-8.450000000000000000e+02
-8.440000000000000000e+02
-8.430000000000000000e+02
-8.420000000000000000e+02
-8.410000000000000000e+02
-8.400000000000000000e+02
-8.390000000000000000e+02
-8.380000000000000000e+02
-8.370000000000000000e+02
-8.360000000000000000e+02
-8.350000000000000000e+02
-8.340000000000000000e+02
-8.330000000000000000e+02
-8.320000000000000000e+02
-8.310000000000000000e+02
-8.300000000000000000e+02
-8.290000000000000000e+02
-8.280000000000000000e+02
-8.270000000000000000e+02
-8.260000000000000000e+02
-8.250000000000000000e+02
-8.240000000000000000e+02
-8.230000000000000000e+02
-8.220000000000000000e+02
-8.210000000000000000e+02
-8.200000000000000000e+02
-8.190000000000000000e+02
-8.180000000000000000e+02
-8.170000000000000000e+02
-8.160000000000000000e+02
-8.150000000000000000e+02
-8.140000000000000000e+02
-8.130000000000000000e+02
-8.120000000000000000e+02
-8.110000000000000000e+02
-8.100000000000000000e+02
-8.090000000000000000e+02
-8.080000000000000000e+02
-8.070000000000000000e+02
-8.060000000000000000e+02
-8.050000000000000000e+02
-8.040000000000000000e+02
-8.030000000000000000e+02
-8.020000000000000000e+02
-8.010000000000000000e+02
-8.000000000000000000e+02
-7.990000000000000000e+02
-7.980000000000000000e+02
-7.970000000000000000e+02
-7.960000000000000000e+02
-7.950000000000000000e+02
-7.940000000000000000e+02
-7.930000000000000000e+02
-7.920000000000000000e+02
-7.910000000000000000e+02
-7.900000000000000000e+02
-7.890000000000000000e+02
-7.880000000000000000e+02
-7.870000000000000000e+02
-7.860000000000000000e+02
-7.850000000000000000e+02
-7.840000000000000000e+02
-7.830000000000000000e+02
-7.820000000000000000e+02
-7.810000000000000000e+02
-7.800000000000000000e+02
-8.900000000000000000e+01
-8.800000000000000000e+01
-8.700000000000000000e+01
-8.600000000000000000e+01
-8.500000000000000000e+01
-8.400000000000000000e+01
-8.300000000000000000e+01
-8.200000000000000000e+01
-8.100000000000000000e+01
-8.000000000000000000e+01
-7.900000000000000000e+01
-7.800000000000000000e+01
-7.700000000000000000e+01
-7.600000000000000000e+01
-7.500000000000000000e+01
-7.400000000000000000e+01
-7.300000000000000000e+01
-7.200000000000000000e+01
-7.100000000000000000e+01
-7.000000000000000000e+01
-6.900000000000000000e+01
-6.800000000000000000e+01
-6.700000000000000000e+01
-6.600000000000000000e+01
-6.500000000000000000e+01
-6.400000000000000000e+01
-6.300000000000000000e+01
-6.200000000000000000e+01
-6.100000000000000000e+01
-6.000000000000000000e+01
-5.900000000000000000e+01
-5.800000000000000000e+01
-5.700000000000000000e+01
-5.600000000000000000e+01
-5.500000000000000000e+01
-5.400000000000000000e+01
-5.300000000000000000e+01
-5.200000000000000000e+01
-5.100000000000000000e+01
-5.000000000000000000e+01
-4.900000000000000000e+01
-4.800000000000000000e+01
-4.700000000000000000e+01
-4.600000000000000000e+01
-4.500000000000000000e+01
-4.400000000000000000e+01
-4.300000000000000000e+01
-4.200000000000000000e+01
-4.100000000000000000e+01
-4.000000000000000000e+01
-3.900000000000000000e+01
-3.800000000000000000e+01
-3.700000000000000000e+01
-3.600000000000000000e+01
-3.500000000000000000e+01
-3.400000000000000000e+01
-3.300000000000000000e+01
-3.200000000000000000e+01
-3.100000000000000000e+01
-3.000000000000000000e+01
-2.900000000000000000e+01
-2.800000000000000000e+01
-2.700000000000000000e+01
-2.600000000000000000e+01
-2.500000000000000000e+01
-2.400000000000000000e+01
-2.300000000000000000e+01
-2.200000000000000000e+01
-2.100000000000000000e+01
-2.000000000000000000e+01
-1.900000000000000000e+01
-1.800000000000000000e+01
-1.700000000000000000e+01
-1.600000000000000000e+01
-1.500000000000000000e+01
-1.400000000000000000e+01
-1.300000000000000000e+01
-1.200000000000000000e+01
-1.100000000000000000e+01
-1.000000000000000000e+01
-9.000000000000000000e+00
-8.000000000000000000e+00
-7.000000000000000000e+00
-6.000000000000000000e+00
-5.000000000000000000e+00
-4.000000000000000000e+00
-3.000000000000000000e+00
-2.000000000000000000e+00
-1.000000000000000000e+00
0.000000000000000000e+00
1.000000000000000000e+00
2.000000000000000000e+00
3.000000000000000000e+00
4.000000000000000000e+00
5.000000000000000000e+00
6.000000000000000000e+00
7.000000000000000000e+00
8.000000000000000000e+00
9.000000000000000000e+00
1.000000000000000000e+01
1.100000000000000000e+01
1.200000000000000000e+01
1.300000000000000000e+01
1.400000000000000000e+01
1.500000000000000000e+01
1.600000000000000000e+01
1.700000000000000000e+01
1.800000000000000000e+01
1.900000000000000000e+01
2.000000000000000000e+01
2.100000000000000000e+01
2.200000000000000000e+01
2.300000000000000000e+01
2.400000000000000000e+01
2.500000000000000000e+01
2.600000000000000000e+01
2.700000000000000000e+01
2.800000000000000000e+01
2.900000000000000000e+01
3.000000000000000000e+01
3.100000000000000000e+01
3.200000000000000000e+01
3.300000000000000000e+01
3.400000000000000000e+01
3.500000000000000000e+01
3.600000000000000000e+01
3.700000000000000000e+01
3.800000000000000000e+01
3.900000000000000000e+01
4.000000000000000000e+01
4.100000000000000000e+01
4.200000000000000000e+01
4.300000000000000000e+01
4.400000000000000000e+01
4.500000000000000000e+01
4.600000000000000000e+01
4.700000000000000000e+01
4.800000000000000000e+01
4.900000000000000000e+01
5.000000000000000000e+01
5.100000000000000000e+01
5.200000000000000000e+01
5.300000000000000000e+01
5.400000000000000000e+01
5.500000000000000000e+01
5.600000000000000000e+01
5.700000000000000000e+01
5.800000000000000000e+01
5.900000000000000000e+01
6.000000000000000000e+01
6.100000000000000000e+01
6.200000000000000000e+01
6.300000000000000000e+01
6.400000000000000000e+01
6.500000000000000000e+01
6.600000000000000000e+01
6.700000000000000000e+01
6.800000000000000000e+01
6.900000000000000000e+01
7.000000000000000000e+01
7.100000000000000000e+01
7.200000000000000000e+01
7.300000000000000000e+01
7.400000000000000000e+01
7.500000000000000000e+01
7.600000000000000000e+01
7.700000000000000000e+01
7.800000000000000000e+01
7.900000000000000000e+01
8.000000000000000000e+01
8.100000000000000000e+01
8.200000000000000000e+01
8.300000000000000000e+01
8.400000000000000000e+01
8.500000000000000000e+01
8.600000000000000000e+01
8.700000000000000000e+01
8.800000000000000000e+01
8.900000000000000000e+01
7.960000000000000000e+02
7.970000000000000000e+02
7.980000000000000000e+02
7.990000000000000000e+02
8.000000000000000000e+02
8.010000000000000000e+02
8.020000000000000000e+02
8.030000000000000000e+02
8.040000000000000000e+02
8.050000000000000000e+02
8.060000000000000000e+02
8.070000000000000000e+02
8.080000000000000000e+02
8.090000000000000000e+02
8.100000000000000000e+02
8.110000000000000000e+02
8.120000000000000000e+02
8.130000000000000000e+02
8.140000000000000000e+02
8.150000000000000000e+02
8.160000000000000000e+02
8.170000000000000000e+02
8.180000000000000000e+02
8.190000000000000000e+02
8.200000000000000000e+02
8.210000000000000000e+02
8.220000000000000000e+02
8.230000000000000000e+02
8.240000000000000000e+02
8.250000000000000000e+02
8.260000000000000000e+02
8.270000000000000000e+02
8.280000000000000000e+02
8.290000000000000000e+02
8.300000000000000000e+02
8.310000000000000000e+02
8.320000000000000000e+02
8.330000000000000000e+02
8.340000000000000000e+02
8.350000000000000000e+02
8.360000000000000000e+02
8.370000000000000000e+02
8.380000000000000000e+02
8.390000000000000000e+02
8.400000000000000000e+02
8.410000000000000000e+02
8.420000000000000000e+02
8.430000000000000000e+02
8.440000000000000000e+02
8.450000000000000000e+02
8.460000000000000000e+02
8.470000000000000000e+02
8.480000000000000000e+02
8.490000000000000000e+02
8.500000000000000000e+02
8.510000000000000000e+02
8.520000000000000000e+02
8.530000000000000000e+02
8.540000000000000000e+02
8.550000000000000000e+02
8.560000000000000000e+02
8.570000000000000000e+02
8.580000000000000000e+02
8.590000000000000000e+02
8.600000000000000000e+02
8.610000000000000000e+02
8.620000000000000000e+02
8.630000000000000000e+02
8.640000000000000000e+02
8.650000000000000000e+02
8.660000000000000000e+02
8.670000000000000000e+02
8.680000000000000000e+02
8.690000000000000000e+02
8.700000000000000000e+02
8.710000000000000000e+02
8.720000000000000000e+02
8.730000000000000000e+02
8.740000000000000000e+02
8.750000000000000000e+02
8.760000000000000000e+02
8.770000000000000000e+02
8.780000000000000000e+02
8.790000000000000000e+02
8.800000000000000000e+02
8.810000000000000000e+02
8.820000000000000000e+02
8.830000000000000000e+02
8.840000000000000000e+02
8.850000000000000000e+02
8.860000000000000000e+02
8.870000000000000000e+02
8.880000000000000000e+02
8.890000000000000000e+02
8.900000000000000000e+02
8.910000000000000000e+02
8.920000000000000000e+02
8.930000000000000000e+02
8.940000000000000000e+02
8.950000000000000000e+02
8.960000000000000000e+02
8.970000000000000000e+02
8.980000000000000000e+02
8.990000000000000000e+02
9.000000000000000000e+02
9.010000000000000000e+02
9.020000000000000000e+02
9.030000000000000000e+02
9.040000000000000000e+02
9.050000000000000000e+02
9.060000000000000000e+02
9.070000000000000000e+02
9.080000000000000000e+02
9.090000000000000000e+02
9.100000000000000000e+02
9.110000000000000000e+02
9.120000000000000000e+02
9.130000000000000000e+02
9.140000000000000000e+02
9.150000000000000000e+02
9.160000000000000000e+02
9.170000000000000000e+02
9.180000000000000000e+02
9.190000000000000000e+02
9.200000000000000000e+02
9.210000000000000000e+02
9.220000000000000000e+02
9.230000000000000000e+02
9.240000000000000000e+02
9.250000000000000000e+02
9.260000000000000000e+02
9.270000000000000000e+02
9.280000000000000000e+02
9.290000000000000000e+02
9.300000000000000000e+02
9.310000000000000000e+02
9.320000000000000000e+02
9.330000000000000000e+02
9.340000000000000000e+02
9.350000000000000000e+02
9.360000000000000000e+02
9.370000000000000000e+02
1.674000000000000000e+03
1.675000000000000000e+03
1.676000000000000000e+03
1.677000000000000000e+03
1.678000000000000000e+03
1.679000000000000000e+03
1.680000000000000000e+03
1.681000000000000000e+03
1.682000000000000000e+03
1.683000000000000000e+03
1.684000000000000000e+03
1.685000000000000000e+03
1.686000000000000000e+03
1.687000000000000000e+03
1.688000000000000000e+03
1.689000000000000000e+03
1.690000000000000000e+03
1.691000000000000000e+03
1.692000000000000000e+03
1.693000000000000000e+03
1.694000000000000000e+03
1.695000000000000000e+03
1.696000000000000000e+03
1.697000000000000000e+03
1.698000000000000000e+03
1.699000000000000000e+03
1.700000000000000000e+03
1.701000000000000000e+03
1.702000000000000000e+03
1.703000000000000000e+03
1.704000000000000000e+03
1.705000000000000000e+03
1.706000000000000000e+03
1.707000000000000000e+03
1.708000000000000000e+03
1.709000000000000000e+03
1.710000000000000000e+03
1.711000000000000000e+03
1.712000000000000000e+03
1.713000000000000000e+03
1.714000000000000000e+03
1.715000000000000000e+03
1.716000000000000000e+03
1.717000000000000000e+03
1.718000000000000000e+03
1.719000000000000000e+03
1.720000000000000000e+03
1.721000000000000000e+03
1.722000000000000000e+03
1.723000000000000000e+03
1.724000000000000000e+03
1.725000000000000000e+03
1.726000000000000000e+03
1.727000000000000000e+03
1.728000000000000000e+03
1.729000000000000000e+03
1.730000000000000000e+03
1.731000000000000000e+03
1.732000000000000000e+03
1.733000000000000000e+03
1.734000000000000000e+03
1.735000000000000000e+03
1.736000000000000000e+03
1.737000000000000000e+03
1.738000000000000000e+03
1.739000000000000000e+03
1.740000000000000000e+03
1.741000000000000000e+03
1.742000000000000000e+03
1.743000000000000000e+03
1.744000000000000000e+03
1.745000000000000000e+03
1.746000000000000000e+03
1.747000000000000000e+03
1.748000000000000000e+03
1.749000000000000000e+03
1.750000000000000000e+03
1.751000000000000000e+03
1.752000000000000000e+03
1.753000000000000000e+03
1.754000000000000000e+03
1.755000000000000000e+03
1.756000000000000000e+03
1.757000000000000000e+03
1.758000000000000000e+03
1.759000000000000000e+03
1.760000000000000000e+03
1.761000000000000000e+03
1.762000000000000000e+03
1.763000000000000000e+03
1.764000000000000000e+03
1.765000000000000000e+03
1.766000000000000000e+03
1.767000000000000000e+03
1.768000000000000000e+03
1.769000000000000000e+03
1.770000000000000000e+03
1.771000000000000000e+03
1.772000000000000000e+03
1.773000000000000000e+03
1.774000000000000000e+03
1.775000000000000000e+03
1.776000000000000000e+03
1.777000000000000000e+03
1.778000000000000000e+03
1.779000000000000000e+03
1.780000000000000000e+03
1.781000000000000000e+03
1.782000000000000000e+03
1.783000000000000000e+03
1.784000000000000000e+03
1.785000000000000000e+03
1.786000000000000000e+03
1.787000000000000000e+03
1.788000000000000000e+03
1.789000000000000000e+03
1.790000000000000000e+03
1.791000000000000000e+03
1.792000000000000000e+03
1.793000000000000000e+03
2.531000000000000000e+03
2.532000000000000000e+03
2.533000000000000000e+03
2.534000000000000000e+03
2.535000000000000000e+03
2.536000000000000000e+03
2.537000000000000000e+03
2.538000000000000000e+03
2.539000000000000000e+03
2.540000000000000000e+03
2.541000000000000000e+03
2.542000000000000000e+03
2.543000000000000000e+03
2.544000000000000000e+03
2.545000000000000000e+03
2.546000000000000000e+03
2.547000000000000000e+03
2.548000000000000000e+03
2.549000000000000000e+03
2.550000000000000000e+03
2.551000000000000000e+03
2.552000000000000000e+03
2.553000000000000000e+03
2.554000000000000000e+03
2.555000000000000000e+03
2.556000000000000000e+03
2.557000000000000000e+03
2.558000000000000000e+03
2.559000000000000000e+03
2.560000000000000000e+03
2.561000000000000000e+03
2.562000000000000000e+03
2.563000000000000000e+03
2.564000000000000000e+03
2.565000000000000000e+03
2.566000000000000000e+03
2.567000000000000000e+03
2.568000000000000000e+03
2.569000000000000000e+03
2.570000000000000000e+03
2.571000000000000000e+03
2.572000000000000000e+03
2.573000000000000000e+03
2.574000000000000000e+03
2.575000000000000000e+03
2.576000000000000000e+03
2.577000000000000000e+03
2.578000000000000000e+03
2.579000000000000000e+03
2.580000000000000000e+03
2.581000000000000000e+03
2.582000000000000000e+03
2.583000000000000000e+03
2.584000000000000000e+03
2.585000000000000000e+03
2.586000000000000000e+03
2.587000000000000000e+03
2.588000000000000000e+03
2.589000000000000000e+03
2.590000000000000000e+03
2.591000000000000000e+03
2.592000000000000000e+03
2.593000000000000000e+03
2.594000000000000000e+03
2.595000000000000000e+03
2.596000000000000000e+03
2.597000000000000000e+03
2.598000000000000000e+03
2.599000000000000000e+03
2.600000000000000000e+03
2.601000000000000000e+03
2.602000000000000000e+03
2.603000000000000000e+03
2.604000000000000000e+03
2.605000000000000000e+03
2.606000000000000000e+03
2.607000000000000000e+03
2.608000000000000000e+03
2.609000000000000000e+03
2.610000000000000000e+03
2.611000000000000000e+03
2.612000000000000000e+03
2.613000000000000000e+03
2.614000000000000000e+03
2.615000000000000000e+03
2.616000000000000000e+03
2.617000000000000000e+03
2.618000000000000000e+03
2.619000000000000000e+03
2.620000000000000000e+03
2.621000000000000000e+03
2.622000000000000000e+03
2.623000000000000000e+03
2.624000000000000000e+03
2.625000000000000000e+03
2.626000000000000000e+03
2.627000000000000000e+03
2.628000000000000000e+03
2.629000000000000000e+03
2.630000000000000000e+03
2.631000000000000000e+03
2.632000000000000000e+03
2.633000000000000000e+03
2.634000000000000000e+03
2.635000000000000000e+03
2.636000000000000000e+03
2.637000000000000000e+03
2.638000000000000000e+03
2.639000000000000000e+03
2.640000000000000000e+03
2.641000000000000000e+03
2.642000000000000000e+03
2.643000000000000000e+03
2.644000000000000000e+03
2.645000000000000000e+03
2.646000000000000000e+03
2.647000000000000000e+03
2.648000000000000000e+03
2.649000000000000000e+03
2.650000000000000000e+03
2.651000000000000000e+03
2.652000000000000000e+03
2.653000000000000000e+03
2.654000000000000000e+03
2.655000000000000000e+03
2.656000000000000000e+03
2.657000000000000000e+03
2.658000000000000000e+03
2.659000000000000000e+03
2.660000000000000000e+03
2.661000000000000000e+03
2.662000000000000000e+03
2.663000000000000000e+03
2.664000000000000000e+03
2.665000000000000000e+03
2.666000000000000000e+03
2.667000000000000000e+03
2.668000000000000000e+03
2.669000000000000000e+03
2.670000000000000000e+03
