# Supplementary material for: Hamiltonian engineering of spin-orbit–coupled fermions in a Wannier-Stark optical lattice clock
Source: Sci Adv. 2022 Oct 12;8(41):eadc9242. doi: 10.1126/sciadv.adc9242 (PMC9555777; doi:10.1126/sciadv.adc9242)
Supplement: Supplementary file 2 — Data file S1 [file sciadv.adc9242_data_file_s1.zip › data_ScienceAdvances/rabi_spectroscopy/WS_2_9_freq.txt]

-4.353716699987649918e+03
-4.353216699987649918e+03
-4.352716699987649918e+03
-4.352216699987649918e+03
-4.351716699987649918e+03
-4.351216699987649918e+03
-4.350716699987649918e+03
-4.350216699987649918e+03
-4.349716699987649918e+03
-4.349216699987649918e+03
-4.348716699987649918e+03
-4.348216699987649918e+03
-4.347716699987649918e+03
-4.347216699987649918e+03
-4.346716699987649918e+03
-4.346216699987649918e+03
-4.345716699987649918e+03
-4.345216699987649918e+03
-4.344716699987649918e+03
-4.344216699987649918e+03
-4.343716699987649918e+03
-4.343216699987649918e+03
-4.342716699987649918e+03
-4.342216699987649918e+03
-4.341716699987649918e+03
-4.341216699987649918e+03
-4.340716699987649918e+03
-4.340216699987649918e+03
-4.339716699987649918e+03
-4.339216699987649918e+03
-4.338716699987649918e+03
-4.338216699987649918e+03
-4.337716699987649918e+03
-4.337216699987649918e+03
-4.336716699987649918e+03
-4.336216699987649918e+03
-4.335716699987649918e+03
-4.335216699987649918e+03
-4.334716699987649918e+03
-4.334216699987649918e+03
-4.333716699987649918e+03
-4.333216699987649918e+03
-4.332716699987649918e+03
-4.332216699987649918e+03
-4.331716699987649918e+03
-4.331216699987649918e+03
-4.330716699987649918e+03
-4.330216699987649918e+03
-4.329716699987649918e+03
-4.329216699987649918e+03
-4.328716699987649918e+03
-4.328216699987649918e+03
-4.327716699987649918e+03
-4.327216699987649918e+03
-4.326716699987649918e+03
-4.326216699987649918e+03
-4.325716699987649918e+03
-4.325216699987649918e+03
-4.324716699987649918e+03
-4.324216699987649918e+03
-4.323716699987649918e+03
-4.323216699987649918e+03
-4.322716699987649918e+03
-4.322216699987649918e+03
-4.321716699987649918e+03
-4.321216699987649918e+03
-4.320716699987649918e+03
-4.320216699987649918e+03
-4.319716699987649918e+03
-4.319216699987649918e+03
-4.318716699987649918e+03
-4.318216699987649918e+03
-4.317716699987649918e+03
-4.317216699987649918e+03
-4.316716699987649918e+03
-4.316216699987649918e+03
-4.315716699987649918e+03
-4.315216699987649918e+03
-4.314716699987649918e+03
-3.486716699987649918e+03
-3.486216699987649918e+03
-3.485716699987649918e+03
-3.485216699987649918e+03
-3.484716699987649918e+03
-3.484216699987649918e+03
-3.483716699987649918e+03
-3.483216699987649918e+03
-3.482716699987649918e+03
-3.482216699987649918e+03
-3.481716699987649918e+03
-3.481216699987649918e+03
-3.480716699987649918e+03
-3.480216699987649918e+03
-3.479716699987649918e+03
-3.479216699987649918e+03
-3.478716699987649918e+03
-3.478216699987649918e+03
-3.477716699987649918e+03
-3.477216699987649918e+03
-3.476716699987649918e+03
-3.476216699987649918e+03
-3.475716699987649918e+03
-3.475216699987649918e+03
-3.474716699987649918e+03
-3.474216699987649918e+03
-3.473716699987649918e+03
-3.473216699987649918e+03
-3.472716699987649918e+03
-3.472216699987649918e+03
-3.471716699987649918e+03
-3.471216699987649918e+03
-3.470716699987649918e+03
-3.470216699987649918e+03
-3.469716699987649918e+03
-3.469216699987649918e+03
-3.468716699987649918e+03
-3.468216699987649918e+03
-3.467716699987649918e+03
-3.467216699987649918e+03
-3.466716699987649918e+03
-3.466216699987649918e+03
-3.465716699987649918e+03
-3.465216699987649918e+03
-3.464716699987649918e+03
-3.464216699987649918e+03
-3.463716699987649918e+03
-3.463216699987649918e+03
-3.462716699987649918e+03
-3.462216699987649918e+03
-3.461716699987649918e+03
-3.461216699987649918e+03
-3.460716699987649918e+03
-3.460216699987649918e+03
-3.459716699987649918e+03
-3.459216699987649918e+03
-3.458716699987649918e+03
-3.458216699987649918e+03
-3.457716699987649918e+03
-3.457216699987649918e+03
-3.456716699987649918e+03
-3.456216699987649918e+03
-3.455716699987649918e+03
-3.455216699987649918e+03
-3.454716699987649918e+03
-3.454216699987649918e+03
-3.453716699987649918e+03
-3.453216699987649918e+03
-3.452716699987649918e+03
-3.452216699987649918e+03
-3.451716699987649918e+03
-3.451216699987649918e+03
-3.450716699987649918e+03
-3.450216699987649918e+03
-3.449716699987649918e+03
-3.449216699987649918e+03
-3.448716699987649918e+03
-3.448216699987649918e+03
-3.447716699987649918e+03
-2.619716699987649918e+03
-2.619216699987649918e+03
-2.618716699987649918e+03
-2.618216699987649918e+03
-2.617716699987649918e+03
-2.617216699987649918e+03
-2.616716699987649918e+03
-2.616216699987649918e+03
-2.615716699987649918e+03
-2.615216699987649918e+03
-2.614716699987649918e+03
-2.614216699987649918e+03
-2.613716699987649918e+03
-2.613216699987649918e+03
-2.612716699987649918e+03
-2.612216699987649918e+03
-2.611716699987649918e+03
-2.611216699987649918e+03
-2.610716699987649918e+03
-2.610216699987649918e+03
-2.609716699987649918e+03
-2.609216699987649918e+03
-2.608716699987649918e+03
-2.608216699987649918e+03
-2.607716699987649918e+03
-2.607216699987649918e+03
-2.606716699987649918e+03
-2.606216699987649918e+03
-2.605716699987649918e+03
-2.605216699987649918e+03
-2.604716699987649918e+03
-2.604216699987649918e+03
-2.603716699987649918e+03
-2.603216699987649918e+03
-2.602716699987649918e+03
-2.602216699987649918e+03
-2.601716699987649918e+03
-2.601216699987649918e+03
-2.600716699987649918e+03
-2.600216699987649918e+03
-2.599716699987649918e+03
-2.599216699987649918e+03
-2.598716699987649918e+03
-2.598216699987649918e+03
-2.597716699987649918e+03
-2.597216699987649918e+03
-2.596716699987649918e+03
-2.596216699987649918e+03
-2.595716699987649918e+03
-2.595216699987649918e+03
-2.594716699987649918e+03
-2.594216699987649918e+03
-2.593716699987649918e+03
-2.593216699987649918e+03
-2.592716699987649918e+03
-2.592216699987649918e+03
-2.591716699987649918e+03
-2.591216699987649918e+03
-2.590716699987649918e+03
-2.590216699987649918e+03
-2.589716699987649918e+03
-2.589216699987649918e+03
-2.588716699987649918e+03
-2.588216699987649918e+03
-2.587716699987649918e+03
-2.587216699987649918e+03
-2.586716699987649918e+03
-2.586216699987649918e+03
-2.585716699987649918e+03
-2.585216699987649918e+03
-2.584716699987649918e+03
-2.584216699987649918e+03
-2.583716699987649918e+03
-2.583216699987649918e+03
-2.582716699987649918e+03
-2.582216699987649918e+03
-2.581716699987649918e+03
-2.581216699987649918e+03
-2.580716699987649918e+03
-1.752716699987649918e+03
-1.752216699987649918e+03
-1.751716699987649918e+03
-1.751216699987649918e+03
-1.750716699987649918e+03
-1.750216699987649918e+03
-1.749716699987649918e+03
-1.749216699987649918e+03
-1.748716699987649918e+03
-1.748216699987649918e+03
-1.747716699987649918e+03
-1.747216699987649918e+03
-1.746716699987649918e+03
-1.746216699987649918e+03
-1.745716699987649918e+03
-1.745216699987649918e+03
-1.744716699987649918e+03
-1.744216699987649918e+03
-1.743716699987649918e+03
-1.743216699987649918e+03
-1.742716699987649918e+03
-1.742216699987649918e+03
-1.741716699987649918e+03
-1.741216699987649918e+03
-1.740716699987649918e+03
-1.740216699987649918e+03
-1.739716699987649918e+03
-1.739216699987649918e+03
-1.738716699987649918e+03
-1.738216699987649918e+03
-1.737716699987649918e+03
-1.737216699987649918e+03
-1.736716699987649918e+03
-1.736216699987649918e+03
-1.735716699987649918e+03
-1.735216699987649918e+03
-1.734716699987649918e+03
-1.734216699987649918e+03
-1.733716699987649918e+03
-1.733216699987649918e+03
-1.732716699987649918e+03
-1.732216699987649918e+03
-1.731716699987649918e+03
-1.731216699987649918e+03
-1.730716699987649918e+03
-1.730216699987649918e+03
-1.729716699987649918e+03
-1.729216699987649918e+03
-1.728716699987649918e+03
-1.728216699987649918e+03
-1.727716699987649918e+03
-1.727216699987649918e+03
-1.726716699987649918e+03
-1.726216699987649918e+03
-1.725716699987649918e+03
-1.725216699987649918e+03
-1.724716699987649918e+03
-1.724216699987649918e+03
-1.723716699987649918e+03
-1.723216699987649918e+03
-1.722716699987649918e+03
-1.722216699987649918e+03
-1.721716699987649918e+03
-1.721216699987649918e+03
-1.720716699987649918e+03
-1.720216699987649918e+03
-1.719716699987649918e+03
-1.719216699987649918e+03
-1.718716699987649918e+03
-1.718216699987649918e+03
-1.717716699987649918e+03
-1.717216699987649918e+03
-1.716716699987649918e+03
-1.716216699987649918e+03
-1.715716699987649918e+03
-1.715216699987649918e+03
-1.714716699987649918e+03
-1.714216699987649918e+03
-1.713716699987649918e+03
-8.857166999876499176e+02
-8.852166999876499176e+02
-8.847166999876499176e+02
-8.842166999876499176e+02
-8.837166999876499176e+02
-8.832166999876499176e+02
-8.827166999876499176e+02
-8.822166999876499176e+02
-8.817166999876499176e+02
-8.812166999876499176e+02
-8.807166999876499176e+02
-8.802166999876499176e+02
-8.797166999876499176e+02
-8.792166999876499176e+02
-8.787166999876499176e+02
-8.782166999876499176e+02
-8.777166999876499176e+02
-8.772166999876499176e+02
-8.767166999876499176e+02
-8.762166999876499176e+02
-8.757166999876499176e+02
-8.752166999876499176e+02
-8.747166999876499176e+02
-8.742166999876499176e+02
-8.737166999876499176e+02
-8.732166999876499176e+02
-8.727166999876499176e+02
-8.722166999876499176e+02
-8.717166999876499176e+02
-8.712166999876499176e+02
-8.707166999876499176e+02
-8.702166999876499176e+02
-8.697166999876499176e+02
-8.692166999876499176e+02
-8.687166999876499176e+02
-8.682166999876499176e+02
-8.677166999876499176e+02
-8.672166999876499176e+02
-8.667166999876499176e+02
-8.662166999876499176e+02
-8.657166999876499176e+02
-8.652166999876499176e+02
-8.647166999876499176e+02
-8.642166999876499176e+02
-8.637166999876499176e+02
-8.632166999876499176e+02
-8.627166999876499176e+02
-8.622166999876499176e+02
-8.617166999876499176e+02
-8.612166999876499176e+02
-8.607166999876499176e+02
-8.602166999876499176e+02
-8.597166999876499176e+02
-8.592166999876499176e+02
-8.587166999876499176e+02
-8.582166999876499176e+02
-8.577166999876499176e+02
-8.572166999876499176e+02
-8.567166999876499176e+02
-8.562166999876499176e+02
-8.557166999876499176e+02
-8.552166999876499176e+02
-8.547166999876499176e+02
-8.542166999876499176e+02
-8.537166999876499176e+02
-8.532166999876499176e+02
-8.527166999876499176e+02
-8.522166999876499176e+02
-8.517166999876499176e+02
-8.512166999876499176e+02
-8.507166999876499176e+02
-8.502166999876499176e+02
-8.497166999876499176e+02
-8.492166999876499176e+02
-8.487166999876499176e+02
-8.482166999876499176e+02
-8.477166999876499176e+02
-8.472166999876499176e+02
-8.467166999876499176e+02
-1.901249998807907104e+01
-1.851249998807907104e+01
-1.801249998807907104e+01
-1.751249998807907104e+01
-1.701249998807907104e+01
-1.651249998807907104e+01
-1.601249998807907104e+01
-1.551249998807907104e+01
-1.501249998807907104e+01
-1.451249998807907104e+01
-1.401249998807907104e+01
-1.351249998807907104e+01
-1.301249998807907104e+01
-1.251249998807907104e+01
-1.201249998807907104e+01
-1.151249998807907104e+01
-1.101249998807907104e+01
-1.051249998807907104e+01
-1.001249998807907104e+01
-9.512499988079071045e+00
-9.012499988079071045e+00
-8.512499988079071045e+00
-8.012499988079071045e+00
-7.512499988079071045e+00
-7.012499988079071045e+00
-6.512499988079071045e+00
-6.012499988079071045e+00
-5.512499988079071045e+00
-5.012499988079071045e+00
-4.512499988079071045e+00
-4.012499988079071045e+00
-3.512499988079071045e+00
-3.012499988079071045e+00
-2.512499988079071045e+00
-2.012499988079071045e+00
-1.512499988079071045e+00
-1.012499988079071045e+00
-5.124999880790710449e-01
-1.249998807907104492e-02
4.875000119209289551e-01
9.875000119209289551e-01
1.487500011920928955e+00
1.987500011920928955e+00
2.487500011920928955e+00
2.987500011920928955e+00
3.487500011920928955e+00
3.987500011920928955e+00
4.487500011920928955e+00
4.987500011920928955e+00
5.487500011920928955e+00
5.987500011920928955e+00
6.487500011920928955e+00
6.987500011920928955e+00
7.487500011920928955e+00
7.987500011920928955e+00
8.487500011920928955e+00
8.987500011920928955e+00
9.487500011920928955e+00
9.987500011920928955e+00
1.048750001192092896e+01
1.098750001192092896e+01
1.148750001192092896e+01
1.198750001192092896e+01
1.248750001192092896e+01
1.298750001192092896e+01
1.348750001192092896e+01
1.398750001192092896e+01
1.448750001192092896e+01
1.498750001192092896e+01
1.548750001192092896e+01
1.598750001192092896e+01
1.648750001192092896e+01
1.698750001192092896e+01
1.748750001192092896e+01
1.798750001192092896e+01
1.848750001192092896e+01
1.898750001192092896e+01
1.948750001192092896e+01
1.998750001192092896e+01
8.482833000123500824e+02
8.487833000123500824e+02
8.492833000123500824e+02
8.497833000123500824e+02
8.502833000123500824e+02
8.507833000123500824e+02
8.512833000123500824e+02
8.517833000123500824e+02
8.522833000123500824e+02
8.527833000123500824e+02
8.532833000123500824e+02
8.537833000123500824e+02
8.542833000123500824e+02
8.547833000123500824e+02
8.552833000123500824e+02
8.557833000123500824e+02
8.562833000123500824e+02
8.567833000123500824e+02
8.572833000123500824e+02
8.577833000123500824e+02
8.582833000123500824e+02
8.587833000123500824e+02
8.592833000123500824e+02
8.597833000123500824e+02
8.602833000123500824e+02
8.607833000123500824e+02
8.612833000123500824e+02
8.617833000123500824e+02
8.622833000123500824e+02
8.627833000123500824e+02
8.632833000123500824e+02
8.637833000123500824e+02
8.642833000123500824e+02
8.647833000123500824e+02
8.652833000123500824e+02
8.657833000123500824e+02
8.662833000123500824e+02
8.667833000123500824e+02
8.672833000123500824e+02
8.677833000123500824e+02
8.682833000123500824e+02
8.687833000123500824e+02
8.692833000123500824e+02
8.697833000123500824e+02
8.702833000123500824e+02
8.707833000123500824e+02
8.712833000123500824e+02
8.717833000123500824e+02
8.722833000123500824e+02
8.727833000123500824e+02
8.732833000123500824e+02
8.737833000123500824e+02
8.742833000123500824e+02
8.747833000123500824e+02
8.752833000123500824e+02
8.757833000123500824e+02
8.762833000123500824e+02
8.767833000123500824e+02
8.772833000123500824e+02
8.777833000123500824e+02
8.782833000123500824e+02
8.787833000123500824e+02
8.792833000123500824e+02
8.797833000123500824e+02
8.802833000123500824e+02
8.807833000123500824e+02
8.812833000123500824e+02
8.817833000123500824e+02
8.822833000123500824e+02
8.827833000123500824e+02
8.832833000123500824e+02
8.837833000123500824e+02
8.842833000123500824e+02
8.847833000123500824e+02
8.852833000123500824e+02
8.857833000123500824e+02
8.862833000123500824e+02
8.867833000123500824e+02
8.872833000123500824e+02
1.715283300012350082e+03
1.715783300012350082e+03
1.716283300012350082e+03
1.716783300012350082e+03
1.717283300012350082e+03
1.717783300012350082e+03
1.718283300012350082e+03
1.718783300012350082e+03
1.719283300012350082e+03
1.719783300012350082e+03
1.720283300012350082e+03
1.720783300012350082e+03
1.721283300012350082e+03
1.721783300012350082e+03
1.722283300012350082e+03
1.722783300012350082e+03
1.723283300012350082e+03
1.723783300012350082e+03
1.724283300012350082e+03
1.724783300012350082e+03
1.725283300012350082e+03
1.725783300012350082e+03
1.726283300012350082e+03
1.726783300012350082e+03
1.727283300012350082e+03
1.727783300012350082e+03
1.728283300012350082e+03
1.728783300012350082e+03
1.729283300012350082e+03
1.729783300012350082e+03
1.730283300012350082e+03
1.730783300012350082e+03
1.731283300012350082e+03
1.731783300012350082e+03
1.732283300012350082e+03
1.732783300012350082e+03
1.733283300012350082e+03
1.733783300012350082e+03
1.734283300012350082e+03
1.734783300012350082e+03
1.735283300012350082e+03
1.735783300012350082e+03
1.736283300012350082e+03
1.736783300012350082e+03
1.737283300012350082e+03
1.737783300012350082e+03
1.738283300012350082e+03
1.738783300012350082e+03
1.739283300012350082e+03
1.739783300012350082e+03
1.740283300012350082e+03
1.740783300012350082e+03
1.741283300012350082e+03
1.741783300012350082e+03
1.742283300012350082e+03
1.742783300012350082e+03
1.743283300012350082e+03
1.743783300012350082e+03
1.744283300012350082e+03
1.744783300012350082e+03
1.745283300012350082e+03
1.745783300012350082e+03
1.746283300012350082e+03
1.746783300012350082e+03
1.747283300012350082e+03
1.747783300012350082e+03
1.748283300012350082e+03
1.748783300012350082e+03
1.749283300012350082e+03
1.749783300012350082e+03
1.750283300012350082e+03
1.750783300012350082e+03
1.751283300012350082e+03
1.751783300012350082e+03
1.752283300012350082e+03
1.752783300012350082e+03
1.753283300012350082e+03
1.753783300012350082e+03
1.754283300012350082e+03
2.582283300012350082e+03
2.582783300012350082e+03
2.583283300012350082e+03
2.583783300012350082e+03
2.584283300012350082e+03
2.584783300012350082e+03
2.585283300012350082e+03
2.585783300012350082e+03
2.586283300012350082e+03
2.586783300012350082e+03
2.587283300012350082e+03
2.587783300012350082e+03
2.588283300012350082e+03
2.588783300012350082e+03
2.589283300012350082e+03
2.589783300012350082e+03
2.590283300012350082e+03
2.590783300012350082e+03
2.591283300012350082e+03
2.591783300012350082e+03
2.592283300012350082e+03
2.592783300012350082e+03
2.593283300012350082e+03
2.593783300012350082e+03
2.594283300012350082e+03
2.594783300012350082e+03
2.595283300012350082e+03
2.595783300012350082e+03
2.596283300012350082e+03
2.596783300012350082e+03
2.597283300012350082e+03
2.597783300012350082e+03
2.598283300012350082e+03
2.598783300012350082e+03
2.599283300012350082e+03
2.599783300012350082e+03
2.600283300012350082e+03
2.600783300012350082e+03
2.601283300012350082e+03
2.601783300012350082e+03
2.602283300012350082e+03
2.602783300012350082e+03
2.603283300012350082e+03
2.603783300012350082e+03
2.604283300012350082e+03
2.604783300012350082e+03
2.605283300012350082e+03
2.605783300012350082e+03
2.606283300012350082e+03
2.606783300012350082e+03
2.607283300012350082e+03
2.607783300012350082e+03
2.608283300012350082e+03
2.608783300012350082e+03
2.609283300012350082e+03
2.609783300012350082e+03
2.610283300012350082e+03
2.610783300012350082e+03
2.611283300012350082e+03
2.611783300012350082e+03
2.612283300012350082e+03
2.612783300012350082e+03
2.613283300012350082e+03
2.613783300012350082e+03
2.614283300012350082e+03
2.614783300012350082e+03
2.615283300012350082e+03
2.615783300012350082e+03
2.616283300012350082e+03
2.616783300012350082e+03
2.617283300012350082e+03
2.617783300012350082e+03
2.618283300012350082e+03
2.618783300012350082e+03
2.619283300012350082e+03
2.619783300012350082e+03
2.620283300012350082e+03
2.620783300012350082e+03
2.621283300012350082e+03
3.449283300012350082e+03
3.449783300012350082e+03
3.450283300012350082e+03
3.450783300012350082e+03
3.451283300012350082e+03
3.451783300012350082e+03
3.452283300012350082e+03
3.452783300012350082e+03
3.453283300012350082e+03
3.453783300012350082e+03
3.454283300012350082e+03
3.454783300012350082e+03
3.455283300012350082e+03
3.455783300012350082e+03
3.456283300012350082e+03
3.456783300012350082e+03
3.457283300012350082e+03
3.457783300012350082e+03
3.458283300012350082e+03
3.458783300012350082e+03
3.459283300012350082e+03
3.459783300012350082e+03
3.460283300012350082e+03
3.460783300012350082e+03
3.461283300012350082e+03
3.461783300012350082e+03
3.462283300012350082e+03
3.462783300012350082e+03
3.463283300012350082e+03
3.463783300012350082e+03
3.464283300012350082e+03
3.464783300012350082e+03
3.465283300012350082e+03
3.465783300012350082e+03
3.466283300012350082e+03
3.466783300012350082e+03
3.467283300012350082e+03
3.467783300012350082e+03
3.468283300012350082e+03
3.468783300012350082e+03
3.469283300012350082e+03
3.469783300012350082e+03
3.470283300012350082e+03
3.470783300012350082e+03
3.471283300012350082e+03
3.471783300012350082e+03
3.472283300012350082e+03
3.472783300012350082e+03
3.473283300012350082e+03
3.473783300012350082e+03
3.474283300012350082e+03
3.474783300012350082e+03
3.475283300012350082e+03
3.475783300012350082e+03
3.476283300012350082e+03
3.476783300012350082e+03
3.477283300012350082e+03
3.477783300012350082e+03
3.478283300012350082e+03
3.478783300012350082e+03
3.479283300012350082e+03
3.479783300012350082e+03
3.480283300012350082e+03
3.480783300012350082e+03
3.481283300012350082e+03
3.481783300012350082e+03
3.482283300012350082e+03
3.482783300012350082e+03
3.483283300012350082e+03
3.483783300012350082e+03
3.484283300012350082e+03
3.484783300012350082e+03
3.485283300012350082e+03
3.485783300012350082e+03
3.486283300012350082e+03
3.486783300012350082e+03
3.487283300012350082e+03
3.487783300012350082e+03
3.488283300012350082e+03
4.320783300012350082e+03
4.321283300012350082e+03
4.321783300012350082e+03
4.322283300012350082e+03
4.322783300012350082e+03
4.323283300012350082e+03
4.323783300012350082e+03
4.324283300012350082e+03
4.324783300012350082e+03
4.325283300012350082e+03
4.325783300012350082e+03
4.326283300012350082e+03
4.326783300012350082e+03
4.327283300012350082e+03
4.327783300012350082e+03
4.328283300012350082e+03
4.328783300012350082e+03
4.329283300012350082e+03
4.329783300012350082e+03
4.330283300012350082e+03
4.330783300012350082e+03
4.331283300012350082e+03
4.331783300012350082e+03
4.332283300012350082e+03
4.332783300012350082e+03
4.333283300012350082e+03
4.333783300012350082e+03
4.334283300012350082e+03
4.334783300012350082e+03
4.335283300012350082e+03
4.335783300012350082e+03
4.336283300012350082e+03
4.336783300012350082e+03
4.337283300012350082e+03
4.337783300012350082e+03
4.338283300012350082e+03
4.338783300012350082e+03
4.339283300012350082e+03
4.339783300012350082e+03
4.340283300012350082e+03
4.340783300012350082e+03
4.341283300012350082e+03
4.341783300012350082e+03
4.342283300012350082e+03
4.342783300012350082e+03
4.343283300012350082e+03
4.343783300012350082e+03
4.344283300012350082e+03
4.344783300012350082e+03
4.345283300012350082e+03
4.345783300012350082e+03
4.346283300012350082e+03
4.346783300012350082e+03
4.347283300012350082e+03
4.347783300012350082e+03
4.348283300012350082e+03
4.348783300012350082e+03
4.349283300012350082e+03
4.349783300012350082e+03
4.350283300012350082e+03
4.350783300012350082e+03
