# Supplementary material for: Hamiltonian engineering of spin-orbit–coupled fermions in a Wannier-Stark optical lattice clock
Source: Sci Adv. 2022 Oct 12;8(41):eadc9242. doi: 10.1126/sciadv.adc9242 (PMC9555777; doi:10.1126/sciadv.adc9242)
Supplement: Supplementary file 2 — Data file S1 [file sciadv.adc9242_data_file_s1.zip › data_ScienceAdvances/rabi_spectroscopy/WS_2_9_excs.txt]

3.800798114888728502e-03
3.380718830538455722e-03
-2.068007126641432328e-03
3.351655717924850904e-03
4.451981275745008244e-03
4.139986139986332435e-03
3.243512497876949782e-03
-3.812416287234791402e-03
3.248729994122049550e-03
4.463342094708797579e-03
-3.039657197494953630e-04
2.350983142728191744e-03
2.935999119850522636e-03
-9.040735976375592620e-04
5.131164996367139526e-03
0.000000000000000000e+00
8.210333328905307718e-03
7.570360251150142286e-04
9.900033712620728843e-03
3.691325838229792943e-03
3.253694800040108932e-03
5.593717892265063704e-03
5.509473277392371200e-03
8.891557239369697260e-03
6.749443355658379419e-03
4.695796625656264121e-03
7.266775315540725116e-03
6.426117441975776577e-03
-1.493019048797157935e-04
3.125353703440767426e-03
6.049198620846063350e-03
6.619866025130112692e-03
-3.114101663973788906e-03
8.831508013748851083e-03
4.378930702359004785e-03
4.309460291401793521e-03
4.609098307853317332e-03
5.307540437176714448e-03
4.591170391854366983e-03
4.430298077336869596e-03
7.188699570620467327e-03
4.633965579296720275e-03
-2.722514934183969428e-03
2.333424455194651678e-03
2.630682785629314280e-03
1.623937381662664573e-03
1.045255329782660003e-02
5.834790994830105736e-03
8.540453141519155703e-03
7.828738027698936910e-03
3.183948633908389569e-03
6.057483077974637822e-03
-3.283440317339387290e-03
1.635490185134298811e-03
-1.423356403376511200e-03
3.602708354166976167e-03
4.787165284531088270e-03
-7.399258733161069319e-04
7.949328551860600917e-03
3.761335130334706768e-03
-4.970191304889518685e-03
1.845178203011496121e-03
2.539369165203672878e-03
3.916536911678731615e-03
1.066979476306992563e-03
2.338909205411855187e-03
-6.163730832468014087e-04
3.814779021826655413e-03
2.789712271423798115e-03
3.282767066477407583e-03
-4.523197856970852097e-04
6.146602506752015492e-03
1.053929139490616083e-02
6.026290423318222175e-04
-5.894568541273229566e-03
2.216445595944235847e-03
1.778890783877814857e-03
2.831358131242718047e-03
2.929050032121494583e-03
-1.925180129188941956e-03
2.387462345797766641e-03
8.517166210203586801e-03
8.233510773731340590e-03
2.804375733709731002e-03
4.119926756857864893e-03
2.171113741534034820e-03
2.341974668510200027e-03
1.077029251576759388e-03
6.891128641984162716e-03
0.000000000000000000e+00
1.692509091198861858e-03
1.755975312161607007e-03
7.076169418666448940e-03
1.038026913835178762e-02
3.916805458538557584e-03
4.100361222298375304e-03
5.865339214490934358e-04
-5.350565965206077659e-04
8.312533318508177720e-04
3.966219957060687640e-03
3.291592059506417891e-03
3.335359171768601926e-03
1.512264289874331062e-03
7.058908899358869518e-03
1.168756619171858191e-02
2.944488601828941510e-02
2.604115041896096910e-02
4.158263342022236464e-02
5.181726077488568727e-02
5.103646332589488466e-02
4.624541310792031762e-02
6.025965246075661724e-02
6.578667234405249920e-02
4.597827002442750333e-02
5.057571056489622990e-02
4.762198734056106997e-02
4.202494483669282771e-02
3.684433660510663677e-02
2.375496089276882619e-02
1.551930020221219814e-02
2.027850695818014110e-02
7.205365010392796900e-03
1.030096333083059881e-02
2.684043996194644677e-03
8.506727187284141706e-03
8.168798649062085013e-03
3.134023051989091955e-03
4.332253463466275226e-03
4.290759301796650931e-03
3.160255221624923543e-03
4.320393281625567981e-03
5.525932685411209452e-03
8.149812488830926460e-03
-9.418869265398477353e-04
5.987373065470090981e-03
1.053734175669423026e-02
3.623330023999450991e-03
-1.434990073491069704e-03
5.300719447844283103e-03
4.647916123164376467e-03
3.553545159636639812e-03
-3.027804568723486533e-03
1.347550859021342000e-03
-1.979398877700181032e-03
1.399609921014971546e-04
1.126196877055610050e-02
4.489254190486355670e-03
1.878401885416177471e-03
2.351659233698560371e-03
2.728055901215828589e-03
-1.715334899709893826e-03
2.012011966888306146e-03
3.529547826658262742e-03
4.875468125687671198e-03
4.577246226603338616e-03
7.576171930255156360e-03
-1.995526087144532546e-03
1.202353344020977042e-03
7.348030715878499028e-03
1.129964679461715853e-03
4.616171974694423773e-03
4.422343754472676629e-03
4.419079363233294807e-04
-6.859797722547591363e-04
1.432316774700819167e-04
3.742663652510466472e-03
6.229010447439854367e-03
1.503565424881033417e-02
0.000000000000000000e+00
3.228266661094869421e-03
2.086369097430279887e-02
1.946213215328277540e-02
2.736583327362573578e-02
1.178952830440715797e-02
3.191436890658328612e-02
1.377579777663920022e-02
7.459848202487523970e-03
9.982203332620257982e-03
1.123298887693554085e-02
1.641306997144228313e-02
2.126854574678984852e-02
4.017206671387496542e-02
5.610827133973106395e-02
9.252916955830416124e-02
1.329301186778521215e-01
1.608393725984474387e-01
1.700638557427941733e-01
1.812944100279120230e-01
2.080694710460535557e-01
2.613777684855208006e-01
2.743333027713720229e-01
3.077104234997496413e-01
3.401452003226723142e-01
3.038668164154847973e-01
3.241932663523858227e-01
3.152678505477929383e-01
2.699026703269348237e-01
2.459381947824773595e-01
2.070044839430989214e-01
1.786023545489145159e-01
1.725726149655244790e-01
1.456553228370091324e-01
1.449537326408081583e-01
9.224212343548107707e-02
3.720132986244713974e-02
2.128020484756714889e-02
1.915654937724010562e-02
5.924993544505791077e-03
4.121020181440705754e-03
1.681165601129989279e-02
2.392238471912187109e-02
1.078678436638805596e-02
1.587726237931000664e-02
9.646721241383002590e-03
2.847710883804306647e-02
2.271877372877302917e-02
1.569610292221741005e-02
1.174220676494597965e-02
1.802294238074601124e-02
8.519094265676674729e-03
1.085381242926157681e-02
-1.549539446241473195e-03
7.729101847910997865e-03
1.154432422739034257e-03
1.769015930391512614e-03
1.073615635179221359e-02
5.378732979026797784e-03
5.132482513511567312e-03
3.681520150902009830e-03
1.509040132545283637e-02
6.772030231495473028e-03
-1.034316547725896290e-03
8.585168066832012806e-03
4.269980699871714878e-03
2.872844425889502749e-03
5.834057467469525894e-03
1.311040459811824545e-03
7.238140308213338037e-02
4.749680860275487526e-02
6.688260751581973085e-02
5.604813212966745783e-02
2.919212668036265737e-02
1.494597241254458191e-02
1.366250002535368546e-02
1.558356624357901989e-02
4.506850913455429097e-03
1.408820678932778091e-02
2.335048346174234402e-02
3.310887552278796858e-02
8.519833945955268550e-02
7.939655217773737561e-02
1.395170342207207315e-01
1.555185424271185168e-01
1.531294846834747314e-01
1.610820152402181460e-01
1.662939450050864021e-01
1.377284066815454011e-01
1.443329722779983781e-01
1.456966179439600773e-01
5.842832439833720026e-02
7.419466733382858170e-02
6.547352812485186802e-02
1.218823242001148555e-01
1.529926961696399246e-01
1.681512867098185482e-01
2.404057632748363982e-01
3.324046380800195211e-01
4.379706698374947194e-01
5.186061801446424369e-01
6.669263526254144425e-01
7.216082263041289080e-01
8.076422578309143674e-01
8.545159823071776239e-01
8.494182521417353859e-01
8.554969424197905736e-01
8.320002482595952875e-01
8.163238051345402813e-01
7.453997872139774827e-01
6.527224435590904816e-01
5.102935316775140118e-01
4.212866108786640917e-01
3.376169889408865976e-01
2.451469006975415810e-01
1.732403775116297950e-01
1.600234642260476847e-01
1.341188875068807518e-01
9.453352772701145712e-02
8.909337635203855299e-02
9.671772739030813637e-02
1.222315201599828149e-01
1.441051927288511392e-01
1.552563942520301388e-01
1.384879339346787863e-01
1.600956433854174299e-01
1.597983208416559331e-01
1.493078353853652951e-01
1.364825864424559776e-01
9.065285973596673430e-02
7.526141065237389183e-02
2.263257054552530317e-02
2.097949576789155321e-02
6.734922600700546554e-03
1.166794655850594484e-02
1.138038761452958396e-02
2.103699345086343722e-02
2.390554610234384147e-02
3.189761063453675632e-02
3.663304599004289092e-02
6.259389928932325431e-02
5.657027848711629336e-02
5.055224760706266557e-02
3.976269784338237051e-02
4.609813481782213535e-02
4.447749736110069574e-02
1.610438560466076127e-02
1.975828851915396520e-02
1.309360296911119270e-01
1.387937569518774839e-01
1.707549197187905321e-01
1.724104900828747344e-01
1.713203268529095435e-01
1.682211207650637363e-01
1.125810723563283738e-01
1.043141405405558358e-01
9.917307406121882163e-02
6.708637770912606602e-02
1.236635630714252171e-02
2.715447311495810395e-02
4.711754327946611476e-02
8.956925785116102989e-02
1.311275235867165045e-01
1.778768325930693284e-01
1.984518504879464462e-01
2.208816705336489328e-01
2.444023967202821890e-01
3.216472749540734144e-01
3.150554675118887871e-01
3.444008451554488315e-01
3.061797752809008455e-01
2.751596229857146136e-01
2.531541864656773333e-01
2.222733904013053374e-01
2.033797778335509621e-01
2.051970419140485002e-01
1.840179330255871104e-01
1.971693096789524091e-01
1.752795525366594165e-01
1.757724750159047888e-01
2.014173821321144919e-01
2.054067733576295796e-01
2.425918015612572864e-01
2.284857571214453098e-01
3.335374253788461751e-01
2.798892137251923762e-01
3.272755039706774505e-01
2.706319702602290045e-01
2.755664421310500822e-01
2.103502743609607095e-01
2.158568832957714068e-01
2.045615433697399732e-01
1.976982089570085976e-01
1.775326662608925909e-01
1.946938812162201382e-01
1.861413321042928726e-01
2.062378042896968189e-01
2.009387694405289082e-01
2.235005368921671454e-01
2.469365596401478236e-01
3.432971014492772199e-01
3.014312812553895382e-01
3.382624768946421723e-01
3.183717690759984564e-01
2.909003903317883832e-01
2.322656761944306425e-01
2.096665469159653961e-01
1.972971847812890756e-01
1.895262707457544549e-01
1.132741495497771173e-01
6.375672346106138477e-02
1.214376623023340034e-02
7.098464096923817572e-03
1.303499551790269530e-02
5.171030351279594373e-02
7.812496814118256860e-02
1.093043422622199251e-01
1.330557133919684221e-01
1.661496463581124405e-01
1.639598577901636989e-01
1.546753553937552095e-01
1.710222750446390716e-01
1.392069472450530865e-01
1.266212590623458645e-01
3.903647862305423960e-02
2.205751316726878644e-02
1.424366142940275068e-02
3.449118186612711023e-02
3.295722280469385451e-02
2.941433989157445431e-02
2.818319185937745788e-02
5.207502671629461732e-02
4.755745026056473063e-02
2.382132869775654971e-02
1.941204315151048854e-02
2.031700869554931357e-02
1.078670190026190072e-02
2.031987917672848157e-03
5.757332813762902103e-03
2.747193686372123578e-02
1.738883141405437108e-02
3.154618961162936747e-02
5.718098216597342770e-02
1.056555471305508087e-01
1.070571639141300602e-01
1.453975007625301907e-01
1.751707401296917210e-01
1.813249175739619634e-01
1.851008265381102469e-01
1.325672677804281274e-01
1.386503634879874547e-01
1.087976055446756296e-01
1.054354917693980098e-01
6.800472409375443728e-02
1.018149140683995424e-01
1.118945738541481244e-01
1.680131569203364705e-01
1.929851091596803681e-01
2.145882352941238802e-01
3.298710001675337344e-01
4.092548076923082090e-01
5.341981132075455108e-01
6.165844341874908707e-01
7.195741976485494629e-01
7.897773664740930233e-01
8.092777542886918640e-01
8.452401323889628948e-01
8.331106180665552863e-01
8.084028320448968241e-01
7.889536767087743652e-01
7.616994090400835971e-01
6.199687987519508781e-01
5.549016310744904201e-01
4.250424579280541737e-01
3.469879518072305213e-01
2.474796747967527577e-01
2.034219489348194077e-01
1.744615794985340251e-01
9.200713973599118634e-02
8.854482971610599940e-02
5.936527712827247699e-02
8.486487589473498683e-02
1.287674074458255713e-01
1.671958815118589348e-01
1.532208162968619891e-01
1.725045764099748247e-01
1.661038980624312267e-01
1.856852815128789691e-01
1.445267264431083498e-01
1.695671087186150505e-01
1.171552562262645203e-01
6.332140222410767572e-02
2.390555294138504636e-02
2.213175511004698837e-02
1.719055934674286815e-02
8.137159073482799418e-03
1.348050608508128551e-02
1.963232641676681753e-02
2.771246597599925053e-03
3.069627447685671293e-02
5.265164537328979877e-02
4.546728408775974062e-02
2.396915930116786525e-02
3.676870405041859219e-02
3.580639163089494037e-02
2.304887450640537641e-02
1.685927115934100773e-02
6.653278534420102586e-02
4.395700464374506511e-02
1.103765745684711502e-01
1.541399116196226771e-01
1.531933867875470978e-01
1.635674563061790265e-01
1.127095135894343736e-01
1.514515520925039105e-01
1.097221269082789691e-01
1.013020541910577693e-01
7.596564541379582924e-02
3.447481759185654776e-02
3.983217301381215131e-02
6.962480716106896061e-03
1.784563987969721086e-02
1.013079114925997531e-01
1.353359995401234028e-01
1.888946825001728835e-01
2.055933484504980369e-01
2.263321459460317930e-01
2.759200134431194495e-01
3.098177542622025382e-01
3.299890264931820139e-01
3.511665923614205043e-01
3.423451744734357094e-01
3.058976959860918998e-01
2.212708593658693490e-01
2.081557243084800890e-01
2.059980813904249974e-01
1.926894957006009268e-01
1.697391194780773216e-01
1.651485409627468370e-01
1.869116994484033845e-01
1.832901399618249716e-01
2.029095472181995097e-01
2.049953299702615417e-01
2.192301599873338613e-01
2.501786990707676184e-01
2.329910141206728846e-01
2.963322022943943868e-01
2.887462100945261123e-01
2.584144201627097681e-01
2.239292364990751460e-01
2.271864958586453653e-01
2.057166437414097437e-01
2.059858787624163357e-01
2.015566555347630406e-01
1.863236525834275348e-01
1.521654496174243421e-01
1.987445555711025158e-01
2.066895630106583004e-01
2.142286307564170433e-01
2.579149344419630063e-01
3.039197504380403703e-01
3.706923315740434099e-01
3.214392355927176426e-01
3.418565008523155035e-01
3.378694761486707998e-01
3.113458646518927897e-01
2.336103285234880367e-01
2.111106893789483074e-01
1.982857002032268612e-01
1.756203191004203357e-01
9.091273159495576184e-02
4.655951783023834500e-02
7.278780431309325380e-03
1.013729639289481267e-03
1.231762054221318542e-02
2.953547578640737178e-02
5.405631901011812707e-02
1.510952502700149414e-01
1.489474197619077844e-01
1.551843284726917294e-01
1.749718643543426433e-01
1.622446725588286565e-01
1.401035202233577304e-01
1.295035572845524285e-01
9.381660523551925424e-02
1.930746195914606958e-02
3.537072791912341391e-02
1.683868142240723537e-02
3.950244011323157667e-02
3.529369419522516288e-02
3.776349145065296259e-02
4.622487270522191577e-02
2.449320230709703047e-02
1.226979944578946921e-02
2.413952391535054837e-02
2.094818136547115309e-02
1.431767829385966612e-02
4.021453760039451868e-03
9.046016117912876117e-03
2.103037189424534700e-02
6.009847352570565210e-03
2.051175319415372497e-02
5.847474593399334258e-02
4.314980806357820303e-02
1.025952286088604587e-01
1.185055134810170940e-01
1.478563711972880057e-01
1.700971112137787122e-01
1.528558691045560081e-01
1.472292492697155064e-01
1.227391502282721009e-01
9.987267103019538406e-02
1.045256851640142259e-01
5.183275256688259225e-02
3.801721748213310326e-02
1.283367183593237815e-01
1.250126017674939582e-01
1.926718238376346759e-01
2.007964494335136851e-01
3.238883433861730610e-01
3.749453113606547316e-01
5.052290469877744883e-01
6.471242453129972816e-01
6.730139839333512120e-01
7.960315279708544134e-01
8.193072885389506288e-01
8.708312837734983880e-01
8.567798967665175569e-01
8.358699033745655704e-01
8.005159751593492468e-01
7.867103846365328668e-01
6.560426882030550022e-01
5.867559523809524613e-01
4.218475073313788792e-01
3.640988372093007519e-01
2.259848927543361974e-01
2.026798540634347501e-01
1.782755403207438860e-01
1.408342143654552070e-01
9.564309807704513000e-02
5.728884814169962064e-02
8.864945738333780689e-02
1.238560894552893227e-01
1.186979223476905820e-01
1.136716750467134524e-01
1.670997750541889926e-01
1.769928539793587663e-01
1.476399441952742364e-01
1.646279671898076558e-01
1.151749457389037029e-01
1.050300643169744391e-01
7.672040997003920504e-02
2.911682668090284989e-02
9.871289880490871291e-03
5.754105959498607113e-03
4.241242999890421431e-03
9.995152885063099402e-03
2.338945012231580939e-02
2.027899780345761641e-02
1.490693259964185474e-02
2.472113534103171500e-02
3.220862872951897604e-02
4.216205344370142077e-02
2.823632755790839166e-02
4.853380041028132301e-03
5.601104108332610222e-03
2.338180033304653772e-03
1.081177748965434122e-02
7.715178892175933445e-03
3.971374496378687023e-03
7.523772931072408810e-04
1.179118116979194046e-02
1.068953517070371853e-02
9.191955700128542298e-04
4.007400938951174996e-03
-7.515918423340706795e-04
3.634624826119163456e-03
3.897031823819788882e-03
-3.667202373593954432e-03
5.112249545513191176e-03
4.648846589567267934e-04
4.298979873808526919e-03
1.324407835008227508e-02
7.370027337559618627e-03
1.583667139476394037e-02
1.577649071912577694e-02
2.067439829902278578e-02
4.882633873805435065e-03
1.347464616493098538e-02
1.327611856132486327e-02
4.541664257837444048e-03
9.055847322517589573e-03
5.290612729431399056e-03
2.229403910166376755e-03
7.245738743766037306e-03
5.110583975811063169e-03
4.737662007048242668e-02
6.410554401925887269e-02
7.869973577488804939e-02
1.505124113134299890e-01
1.761799176433357650e-01
2.028936084491705094e-01
2.094156663279780617e-01
2.141624022929070059e-01
2.326232301003304526e-01
3.004007185297832838e-01
3.068166041927026799e-01
3.164018313315840603e-01
3.499405116002396454e-01
2.906976744186105521e-01
2.803432137285527537e-01
2.322598760211627145e-01
2.165127459967690904e-01
2.085085634479277861e-01
1.825329850154884248e-01
1.906089438228234234e-01
1.511007515725926453e-01
1.055219705457245138e-01
4.087539158721570365e-02
3.889675968027759417e-02
1.033527164765296082e-02
2.584803105109883137e-03
1.748919700968458446e-02
8.338660733478756373e-03
1.169655349127765760e-02
2.022087416394567801e-03
1.065562211066094570e-02
2.171160352052886600e-02
2.697657911393434166e-02
9.554062388630133601e-03
2.255930284168323682e-02
3.905485728672868345e-03
9.079191707084383577e-04
1.557008240698337133e-02
2.620923984223665938e-03
7.400097944629395984e-03
-1.576301405152914531e-04
7.828199149386764989e-04
8.617227762533100988e-04
7.671985017816049940e-03
2.740772314356178935e-03
2.606596841083181921e-03
3.360596780293369397e-03
-3.360631668243845016e-03
5.895886537073298517e-03
-1.661759773777814458e-03
4.858793835521696240e-03
3.337852216323267660e-04
3.739365800333387373e-03
1.140748780538082541e-03
2.289895312013789062e-03
9.088778838734930948e-03
4.567604212329354901e-03
1.103993875207415036e-02
6.927217913491544830e-03
2.621763783724835942e-03
7.297689852117839396e-03
4.937240917184642329e-03
9.170776780622523711e-04
3.754056567922608219e-03
1.532513083396563024e-02
2.159358242324428863e-03
4.433908489591568969e-03
-1.250743134700343885e-03
3.229693470285640786e-03
1.076187400895534151e-03
8.181224467382399237e-03
6.267541891368002584e-03
-6.165757101096776141e-04
6.608832792904134959e-03
-6.153515270277047731e-04
-1.549136970279209357e-04
2.043043784305136057e-03
6.242068003190047107e-03
1.914188795387881253e-03
4.224126735519696287e-03
3.097691568163908138e-04
1.004952324636017649e-02
1.908405926675426495e-02
7.966350766274237286e-03
1.539571470993356811e-02
2.709144261895346864e-02
1.980221233336109873e-02
6.094370525977684666e-02
3.629182553056192057e-02
2.296156390006651518e-02
5.013268700459078825e-02
3.332705401902309045e-02
5.832579292562212886e-02
5.206337231233816587e-02
4.078750528703471018e-02
2.718354745543458822e-02
2.752252276238046497e-02
3.097419799086740741e-02
1.896291822625163423e-02
3.129899544045523785e-02
1.311658957684395770e-02
1.266237757652818180e-02
7.150981579686310069e-03
5.696264458685025220e-03
4.014645781975563141e-03
6.369011016946564754e-03
2.765563056902048891e-17
3.765798071326598162e-03
1.114411806577193451e-02
5.997011198302765710e-03
-1.251917505118898058e-03
3.581252919499843066e-03
6.708049058411610401e-03
3.961405633341874045e-03
3.234141046229153590e-03
6.414635134881640707e-03
5.974065876186211883e-03
2.159414292567279989e-03
-3.159060215368333729e-04
0.000000000000000000e+00
3.819454745023747894e-03
6.140382253699431907e-03
3.753491111150180498e-03
1.687529509424981044e-03
4.658330723488226383e-03
4.098088884763008248e-03
-2.299860073238410053e-03
3.972860094124875362e-03
1.362888559234262881e-03
5.110548117186493496e-03
2.148078373578049885e-03
-6.005387357202298174e-04
2.166100773257027216e-03
6.655130975777825281e-03
-6.182129743697018214e-04
3.434123726889730995e-03
1.608846259380485554e-03
1.889435416519206351e-03
5.792852694946036725e-03
7.663660064841419650e-03
1.312244697538828518e-03
8.612441730142958440e-03
-3.214949872847873338e-03
1.603085394647025749e-04
4.205230680946009554e-03
-2.203789948150449048e-03
6.287122642797890459e-03
1.601294301828000920e-04
3.316527900693631761e-03
-9.491887098764774855e-04
2.593294164866103736e-03
2.268833124334396125e-03
-6.462481530165407190e-04
2.473940889092344879e-03
1.259853435011868122e-03
9.602465006650294163e-03
7.926609345395886630e-04
2.935247242598692206e-03
-9.620174346202256749e-04
1.511571594194469200e-03
1.364990023526678302e-02
-4.430350254724953370e-03
1.607276332413966075e-03
9.381966615823139274e-03
4.018859767546245805e-03
-1.021319352900061086e-03
4.480190226847438617e-03
2.114589261218813299e-02
5.225628159699758149e-03
5.956100767770211753e-03
4.822493086451207916e-03
2.283272521717868379e-03
4.519134077226438957e-03
-1.287895088649661669e-03
3.042910953002440325e-04
4.266024436450877380e-03
-3.897055925590412005e-03
3.046695789397840044e-04
7.250142123707376159e-03
6.124296461534430025e-03
2.166716919540331854e-03
2.857616998145937753e-03
2.315583028050492449e-03
1.603377366538383860e-04
6.219575156722538349e-03
1.877553913849335735e-03
1.474085833667836132e-02
