# Supplementary material for: Hamiltonian engineering of spin-orbit–coupled fermions in a Wannier-Stark optical lattice clock
Source: Sci Adv. 2022 Oct 12;8(41):eadc9242. doi: 10.1126/sciadv.adc9242 (PMC9555777; doi:10.1126/sciadv.adc9242)
Supplement: Supplementary file 2 — Data file S1 [file sciadv.adc9242_data_file_s1.zip › data_ScienceAdvances/rabi_spectroscopy/WS_5_4_excs.txt]

6.025917294773679335e-05
4.379423004641462688e-04
2.101603952298146491e-04
5.063748965295897979e-04
5.995923935980904552e-04
3.251249875531481842e-04
2.354726608810930671e-04
2.650475479670804280e-04
1.766778222733588074e-04
7.244839932120311155e-04
1.221135524307814324e-03
2.383001334268825173e-04
4.087074913740443879e-04
2.366924187763027958e-04
2.296318969108786538e-04
4.013030195872422452e-04
1.159678540111187361e-04
3.822828960046912965e-04
4.590406922304134758e-04
3.533968653469481396e-04
1.207582681310546974e-04
2.021412203610412918e-04
1.748697131033300162e-04
5.185492777509328067e-04
4.740859390080580079e-04
2.350514369943764858e-04
2.070142317259856700e-04
1.195315986036164004e-04
1.759009110509778700e-04
5.815952215835675388e-04
1.172327049274751081e-04
2.971769345304968945e-04
2.953333037044399397e-05
2.882407297023989196e-04
1.992169658804893303e-04
2.916454342813012317e-04
2.020884151297872694e-04
1.425859461016017703e-04
8.353419075588608238e-04
3.077159851166729322e-04
4.830017496745343027e-04
1.382901660654600002e-04
3.990017025364148498e-04
5.626099786436118341e-04
3.031970834563774467e-04
2.809090142975601283e-04
8.509261785281576208e-05
3.992424176703494344e-04
1.931462460870802080e-04
4.449354173182256387e-04
5.202147420936588385e-04
3.600513160516711207e-04
6.027970741908200139e-04
5.642657271571669374e-04
5.729970820329285215e-04
1.463426570427596310e-03
7.177747802496422559e-04
1.103047192902130479e-03
1.367412170515084615e-03
1.461447706056078020e-03
1.436176146152335839e-03
1.863300424501852966e-03
1.917350044361713695e-03
1.612603458133004403e-03
3.873615563845323254e-03
2.163201386230366712e-03
2.009175174184785282e-03
2.332143138073528368e-03
1.022413169964466340e-03
1.588140557485672897e-03
1.744935069197999303e-03
9.880978843488028018e-04
8.894680855240367752e-04
9.250811096958847695e-04
2.734974589519327602e-04
5.541562661489093196e-04
4.733941322919233211e-04
8.365550907639765239e-04
3.552945836106171122e-04
2.790877137459684895e-04
6.249519082131741550e-04
3.377477055608988266e-04
4.172280341592513931e-04
3.642621555832110990e-04
2.892491699999681447e-04
6.202514564002701647e-04
6.727274930200103677e-04
1.021253470055553470e-03
4.984511897363623793e-04
4.149826741376381740e-04
2.784965261387962454e-05
5.341859928080245484e-04
7.033252855319011617e-04
8.208345600204363778e-04
7.478046515188770680e-04
5.999055349860645328e-04
2.260376127685006045e-04
2.544450339713086296e-04
4.167060746845444963e-04
2.282816807552780138e-04
3.990714899766977528e-04
2.921396287500533065e-05
2.403774158805616025e-04
4.883334053794870060e-04
3.595948099646401443e-04
1.204527503134451144e-04
4.802517358371070195e-04
-8.815163145657102257e-05
7.598736040964367130e-04
0.000000000000000000e+00
2.076593166021402685e-04
1.798347964229487486e-04
3.781462886735133646e-04
2.632564683136630378e-04
2.965060362008118083e-04
3.457674400648954108e-04
6.297162719685233312e-04
5.347879462912493538e-04
2.967258463480705274e-04
3.857562320230306283e-04
6.013949443315889411e-04
1.485130241596652005e-04
4.800617089031680436e-04
4.441931875236195242e-04
1.146348444295717183e-04
7.023761681266225401e-04
3.739988060341836859e-04
3.166085053395930487e-04
3.451506794944686810e-04
7.956357618963829465e-04
2.026736049815525142e-04
6.873942862482217663e-04
9.888546264114137906e-04
1.384276722808416892e-03
8.099511277062543691e-04
4.857287900910554012e-04
3.350754699731790256e-04
6.040067908483036504e-04
4.855801069467452925e-04
1.849801742816114484e-03
1.079488373416160815e-03
2.350250023841979948e-03
5.661615769174205498e-04
1.072623947449558024e-03
1.376971716291495573e-03
8.028351924931546695e-04
1.132376060790544082e-03
5.651269769156907000e-04
6.140884611983437767e-04
9.152751724945362407e-04
6.499905046694789794e-04
4.318946601277743789e-04
8.107112269239211523e-04
1.237707632383324742e-03
1.031747511863023497e-03
9.370055734334326600e-04
2.010980442554173315e-03
1.399617874260923340e-03
1.444446266894130982e-03
4.498871724000025503e-03
3.679297147733415988e-03
5.274120979836966969e-03
5.492916333559188548e-03
3.315289223383847787e-03
3.199395842241614402e-03
4.348833812864744998e-03
3.919637029692280006e-03
1.868993258097722881e-03
2.696234877210029485e-03
2.759553782832688523e-03
3.607121296039903120e-03
8.434442680110987170e-04
1.304081727232730102e-03
2.705453643658370117e-03
5.816670609421986313e-03
1.097721280877217084e-02
1.756123414800307356e-02
2.654601448100941605e-02
3.246885182899991035e-02
3.353163259191178219e-02
3.550202563662290672e-02
3.914140780207631815e-02
5.033700337450141421e-02
5.974447559492791771e-02
6.500313637525975685e-02
6.674531779481683580e-02
6.807317261263011454e-02
7.104215197584530517e-02
7.239110518312666387e-02
7.228853394839611368e-02
7.087731826740734098e-02
6.881779198259108110e-02
6.625331455287644666e-02
6.322064981633235270e-02
6.142022657469449476e-02
5.107914497307415591e-02
4.004552987638239359e-02
3.607918137456391644e-02
3.453476513875023551e-02
3.301877524463537467e-02
3.074282977811914480e-02
2.209941208187944997e-02
1.508589420070638627e-02
5.699695840626357000e-03
3.173684519423432184e-03
1.739511973011638284e-03
1.534028177808352024e-03
8.771596863734975030e-04
1.374880420999079547e-03
1.728375848209659721e-03
1.185567822001204735e-03
1.150763824143538529e-03
2.217477977414472959e-03
3.513470292617989609e-03
3.109124941082370020e-03
3.216617460717418817e-03
1.383007441932752012e-03
2.537037342590926347e-03
3.347650292966767357e-03
2.292790406720987464e-03
1.337394408479586089e-03
8.219448390134888012e-04
3.004157939309872534e-04
9.185715597615522936e-04
4.975271371668943746e-04
3.479731129235731722e-04
5.003307202252709179e-04
5.098616987766912577e-04
7.456031732614164546e-04
2.263493608377545980e-04
3.609710973629974085e-04
6.365783612305972493e-04
4.894219094457031823e-04
1.074734368030895405e-03
1.280296033625251883e-03
4.046766476429741613e-04
9.227781056112816221e-04
7.007704359039343411e-04
1.838621090284618730e-04
8.554731151403181105e-04
1.307973491060066560e-03
5.233411862739243206e-04
2.368479346834722395e-04
2.586099972097005879e-04
4.385941109159696011e-04
4.748323488374014663e-04
6.476637239398525458e-04
1.564613869078250246e-04
5.023154771410187625e-03
5.724991893197603141e-03
1.032604093200614227e-02
1.215469382630566045e-02
1.952473132634731032e-02
1.892446499582823086e-02
1.985500179549916713e-02
2.272078554116809326e-02
1.851923948328614705e-02
1.853960939836696645e-02
6.305865066732203005e-03
2.503036632596690892e-03
3.996681823655328161e-03
3.942278361151553556e-03
3.182982094355145224e-03
4.173902580267002151e-03
2.646925441322344180e-03
9.022702420762682141e-03
1.033869577867793654e-02
1.681933170585434359e-02
2.182206446867489616e-02
1.909456759084746102e-02
2.601882401170604875e-02
2.924818686616838942e-02
2.256008902004657049e-02
2.463716943897285502e-02
1.643772578343033475e-02
1.634160073939265601e-02
1.715636762721548664e-02
1.465038618660301217e-02
1.093943658844126476e-02
5.125958177870113507e-03
6.161097851165550296e-03
9.926218637766026295e-03
1.386918314137863817e-02
1.673429880192918787e-02
1.585904912313648024e-02
1.798191791224528283e-02
2.609534465302425221e-02
2.640396335209144532e-02
3.267529918000286471e-02
2.991972905261553600e-02
3.143566320518575985e-02
2.851510234109334851e-02
2.695699791127964193e-02
2.297656297529907313e-02
1.887184397499056671e-02
9.770070378059972707e-03
5.319204391138223492e-03
5.042422849910709916e-03
3.576241686061434628e-03
3.620231705894432980e-03
6.225763718806089780e-03
9.781694035054586470e-03
2.380633009141248924e-02
3.344186483304603663e-02
3.262814123046629822e-02
3.521830440028107800e-02
3.968736863112007351e-02
4.680891343835932861e-02
5.604928389798383148e-02
5.495677798472834580e-02
4.997492882976993511e-02
4.733174132418080382e-02
4.286860044783145918e-02
3.382549993757860696e-02
3.404272756639982467e-02
3.206616933533949082e-02
2.683689867661103248e-02
2.096063843869310286e-02
2.013564856085433077e-02
2.690680144920577777e-02
3.433661990404857089e-02
4.157826843053442911e-02
7.241019082055266676e-02
1.087655275255103998e-01
1.424235958855623041e-01
1.907681755247657984e-01
2.438333971583716564e-01
3.040198461441975253e-01
3.506542140355834447e-01
4.071082235853550890e-01
4.619458772246497480e-01
5.059031141880869775e-01
5.596954482894078708e-01
5.825057467203470507e-01
5.971914758201766205e-01
6.147227081940662696e-01
6.100455358987674215e-01
5.971217218362124823e-01
5.833843491672188186e-01
5.314661705483816334e-01
4.993425879285821045e-01
4.419990161765640080e-01
3.968844794819401112e-01
3.304616306177899365e-01
2.793687643860209291e-01
2.319471071363675418e-01
1.748541239449495355e-01
1.327482802017477814e-01
9.539132910471430360e-02
6.682733005939826831e-02
3.813710038970154204e-02
3.218748055506523431e-02
1.628215559781779134e-02
1.075714107184329305e-02
9.592972099220345439e-03
1.834932122470727886e-02
2.718686798354417317e-02
3.413702045533982543e-02
3.513796840852288078e-02
3.682695366562120654e-02
3.671139012867410262e-02
4.013905199276824459e-02
4.125545772508026898e-02
4.824292353767606345e-02
3.494791003447458161e-02
3.470687542685945565e-02
3.328773941098382011e-02
3.014390714410430591e-02
2.883431228109640393e-02
1.582432986395448590e-02
4.839576725985453125e-03
2.904222544595208479e-03
1.272643036266809602e-03
1.091950750419049552e-03
1.187742896905968426e-03
2.531726506063364593e-03
6.064269192117747662e-03
8.397400678982520558e-03
1.783758606940332586e-02
1.454790863971260756e-02
2.337945647244760866e-02
1.798567697633169510e-02
2.494403807431172168e-02
2.097544411361899203e-02
2.034573718516949348e-02
2.296052204029406726e-02
1.291259005569370469e-02
6.071176573155567455e-03
5.164053192056109777e-03
3.644810251446931049e-03
9.751326211922980948e-04
8.226241735338267295e-04
9.189692047009238038e-04
9.394096780149733660e-04
1.691815634507768101e-03
1.750583244482362957e-03
2.541704501650931831e-03
4.732082467611300677e-03
2.873451916156352995e-03
8.793744773135958939e-03
3.874860869076165570e-03
9.440016959017380124e-03
5.853326360422157239e-03
7.717606303166950864e-03
7.526513663114381414e-03
4.757391227866072068e-03
2.695388564600368578e-03
1.453764968985309710e-03
9.009568657586996057e-04
1.001384681682456921e-03
6.157123208718237161e-04
4.787160527248383456e-04
5.290155102065141656e-04
1.732249801779737162e-03
9.245701795913252021e-04
8.498958987959962137e-04
1.733226742777004220e-03
2.656562426737142484e-03
1.245285560732614693e-03
3.254533727481950106e-03
2.168900583344748889e-03
1.382830934871167499e-03
6.945104621096289538e-04
2.649496290189160778e-03
5.932596756215127894e-03
2.038907027625440696e-02
2.811805974709412348e-02
3.339513551125158908e-02
3.214311828855666298e-02
3.579163675402319972e-02
3.714402923134285661e-02
3.633688389839148658e-02
3.577135426997147399e-02
3.473078693853727528e-02
3.353264676126642418e-02
3.006718962746323179e-02
2.995128243207888577e-02
1.459777709944746690e-02
1.225321380377471410e-02
1.903367830365449917e-02
1.891684998481405963e-02
2.484317287946839065e-02
2.968155217381367866e-02
3.280522489607273079e-02
3.522289368898918333e-02
3.630701708406249700e-02
3.647165803358200925e-02
3.724838422756758527e-02
3.842394878948116738e-02
3.828878080681356183e-02
3.705065545193218790e-02
3.747874029009940627e-02
3.638057519149058561e-02
3.487022954289858978e-02
3.395212728702089178e-02
3.160102128207890188e-02
2.663587595014972262e-02
2.359260465952506269e-02
1.798386700555010612e-02
2.332915371537460855e-02
3.156020900428410658e-02
3.579040783946574322e-02
3.633104120378741891e-02
3.745825244308458035e-02
3.640770797491956617e-02
4.223994061145968509e-02
5.560985106521029731e-02
4.895915771882893008e-02
4.493754166924166654e-02
4.221536032625505114e-02
3.610852043908652220e-02
3.752774900394841018e-02
3.284571761621145336e-02
2.173642428474537036e-02
1.557034382350143235e-02
6.497562879317897271e-03
5.343347467334291952e-03
1.117664667668535200e-02
1.673988688173023293e-02
3.089606948264013789e-02
3.661156849543880515e-02
4.290154170924047328e-02
6.697871068707596243e-02
7.368986359205505210e-02
9.498549101193805300e-02
1.109153902100956934e-01
1.163582932115483082e-01
1.110422041113367786e-01
1.182235165191962561e-01
1.120088665265407263e-01
1.097317096665053615e-01
8.889539713168179147e-02
7.324392845510420413e-02
4.603853939541451001e-02
3.745841346098358754e-02
3.551760076390124421e-02
3.387022485953195688e-02
3.646272655358884923e-02
3.896686511582660856e-02
7.387945059647571533e-02
1.079333201827620548e-01
1.628357152257082496e-01
2.211784860608365655e-01
3.070422831832350097e-01
3.757664705446354669e-01
4.770523835284734004e-01
5.620209681938679314e-01
6.521910930247667437e-01
7.127887213021423252e-01
7.875654261872415685e-01
8.524899204224924976e-01
8.893453711231269487e-01
9.215965173628967166e-01
9.213834408440032542e-01
9.013298900934778590e-01
8.527956879168925308e-01
8.108661474341906095e-01
7.254554416315576182e-01
6.670846007256168164e-01
5.725232296638245177e-01
4.940493975955519423e-01
4.097814141834513202e-01
3.219035364425262280e-01
2.459201369462980236e-01
1.705239963648515211e-01
1.138915449351506903e-01
7.283032555235645356e-02
4.334308010537101657e-02
3.345926406065294345e-02
2.527240000587248694e-02
3.257795689971067915e-02
3.587042008616949523e-02
4.061300667683211130e-02
6.344827586207071879e-02
7.213994873830681387e-02
7.972588404640115756e-02
9.881844403537091981e-02
1.109170778806544688e-01
1.091572903570639241e-01
1.076324232068212733e-01
9.692983790928945409e-02
8.005071320760839826e-02
7.414810290349063693e-02
6.206718028321635966e-02
4.972563056120458957e-02
3.655674626320084414e-02
2.632651643051069079e-02
1.676742454404703264e-02
4.196956844821127068e-03
2.206668817395292248e-03
1.130258626619431344e-03
1.652957153131154062e-03
1.059805775770047281e-02
2.914782763953288613e-02
3.327376199723174749e-02
3.627340137122452707e-02
3.597356739099578232e-02
3.643671149976533685e-02
3.914953443991411874e-02
3.906174767134591719e-02
3.735225070575100975e-02
3.469891897966676658e-02
3.357659599986514282e-02
3.339599759319491351e-02
2.033512987812942027e-02
1.907125973887113107e-02
4.638918521763472393e-03
1.687942739079232495e-03
1.867249010434596191e-03
7.693127783724365695e-04
3.378943512838073360e-03
1.367305279356068959e-03
3.808189176495670528e-03
1.930268712767511941e-02
1.137634062540628967e-02
2.343181348660413124e-02
3.208112223197493590e-02
1.937795266344902526e-02
2.831352952836126841e-02
2.926910346504019156e-02
1.623562671471070334e-02
2.336620995650541543e-02
8.975233798878377509e-03
7.691140828188509915e-03
8.597959538766002802e-03
2.585846336903361697e-03
8.034537242724315055e-04
1.514226533551025437e-03
1.464943290733676518e-03
9.493147553796937302e-04
9.999548695257761983e-04
3.950169234135428829e-03
4.141578686902338755e-03
3.659816933939446376e-03
9.409646619577622523e-03
1.051687663369037067e-02
1.080456525277204843e-02
1.646193556295728541e-02
1.698649323838756151e-02
8.737984223149579399e-03
5.842210334421706064e-03
8.241375381852454607e-03
5.517614684649310014e-03
7.491908011977883343e-03
9.237109864680140281e-03
1.384231267680100658e-02
1.819735249678302788e-02
1.897224799719827992e-02
2.636154033607086139e-02
2.155678684689701918e-02
2.563380964358384986e-02
2.641118513356748715e-02
2.100467233212112775e-02
2.609840432013861566e-02
1.785095062165175175e-02
1.251629938212944076e-02
1.450558654779493702e-02
1.010499997643789574e-02
9.719609002940729839e-03
1.224616971003019555e-02
5.514318456126662306e-03
6.416111549505637557e-03
9.733998056234503815e-03
2.056646361338214726e-02
2.509192413638438451e-02
2.809539797444667725e-02
3.022720188153378562e-02
2.742058052708798085e-02
2.965287129106982875e-02
3.027668638475704277e-02
2.839087966006723432e-02
2.884929873899316419e-02
2.108820631398008669e-02
1.766416172935447726e-02
1.255849439120331444e-02
9.645091373430279488e-03
4.067774425264871624e-03
3.307810079094832250e-03
3.873889349983479415e-03
5.020558660974994841e-03
1.182516896203639895e-02
2.110832559383990850e-02
2.710798247157104879e-02
3.080295909877995078e-02
3.222841015036780749e-02
3.361262076433520207e-02
4.620500577804075026e-02
4.912358944984630826e-02
5.810112924984685984e-02
5.902882653341989111e-02
5.423829601263813888e-02
4.994031986788677324e-02
3.694413500785076465e-02
3.256027617835288018e-02
3.143777428793712719e-02
2.936089186035918674e-02
1.885704184411305176e-02
1.570266706143887137e-02
2.585321344150372930e-02
3.175780547951691235e-02
3.595015521393874619e-02
6.569237775292993686e-02
9.618571090415159452e-02
1.317286580807164598e-01
1.784903513307689316e-01
2.261152531720415360e-01
2.845413284599883075e-01
3.357527447077348071e-01
4.077334420182626706e-01
4.601680460813798446e-01
5.121409052244031423e-01
5.417560786955140095e-01
5.725365115356438883e-01
5.981370157260886833e-01
6.187513688736729911e-01
6.144570177881720774e-01
5.998549193100624066e-01
5.796403828698744043e-01
5.465607179462852461e-01
5.058304441741202639e-01
4.610247404427484375e-01
4.061808511315539438e-01
3.487879986911744945e-01
2.982332570333948718e-01
2.488374743943900236e-01
1.889538691286369310e-01
1.481549737271084799e-01
1.002589373181734522e-01
7.136528518492897544e-02
5.309991716102883258e-02
3.182682251422697811e-02
2.423455822778669555e-02
1.172178194083402583e-02
1.106314518688357972e-02
1.799491390895344156e-02
2.253140185202244170e-02
2.976800477414173751e-02
3.142164719363935849e-02
3.216554267500214975e-02
4.501046163629487257e-02
4.267687595333866102e-02
4.396782696459231726e-02
4.451843519073504091e-02
3.445572469691829398e-02
3.312100498961958323e-02
3.186508129028479269e-02
3.119650487537108108e-02
2.842191134296728414e-02
1.470667477590738466e-02
6.992802407103758042e-03
2.042736916411875062e-03
9.295804455984852483e-04
6.321113473647265888e-04
1.882617764472876336e-03
1.305260705316624694e-03
5.618104152429773297e-03
6.079891315699673462e-03
1.682996254439149061e-02
2.273950611870942037e-02
2.505816158834264784e-02
1.927423570711951292e-02
2.362036780429322552e-02
2.210983111010192056e-02
2.231008827352090260e-02
2.175642051740672017e-02
1.505280397895505766e-02
5.627746690516514938e-03
6.386994189804726628e-03
1.574096613727485371e-03
2.052880076361375539e-03
7.137704128015874734e-04
5.663710637394627932e-04
5.828333594256963944e-04
7.258279580737922454e-04
2.411807651823302551e-03
2.021094382273419705e-03
4.100041932163995748e-03
3.303788865795132847e-03
4.688167533227065829e-03
7.776476077323105432e-03
1.032951462482924535e-02
1.037782481618624436e-02
1.036870787159753678e-02
5.794919751538055684e-03
4.448454725111034708e-03
1.284876389485749325e-03
1.259115091817904946e-03
4.045977161997633704e-04
5.382499634821152467e-04
9.908198497779153405e-04
1.031150948892524009e-03
1.082024150532296270e-03
7.276830663741427462e-04
6.256478188338218281e-04
8.709390374175950003e-04
1.491086726678257472e-03
8.916234389376414670e-04
1.395478018963214589e-03
4.348565010798726479e-04
7.433513953556162516e-04
1.944763613829558323e-03
1.158133878936772965e-03
1.380659485120379424e-03
9.513903422950798503e-04
1.835823989788807438e-03
1.132109447380539365e-03
1.236398653715030773e-03
9.168057547192721328e-04
7.857570912516639861e-04
1.001723415041775407e-03
1.034216959523646864e-03
7.358177070971346889e-04
7.664214991152378410e-04
1.176054435563579506e-03
1.225911075672843960e-03
3.232454014168828060e-03
2.242522000313885034e-03
4.323212608670861865e-03
2.914084636787506351e-03
5.036126179625105732e-03
5.506270829004027492e-03
1.992152236594696597e-03
5.177842073572818185e-03
3.462012245368774766e-03
2.262608771804843714e-03
2.830572795077403603e-03
2.046450225672587393e-03
1.836601071734897091e-03
1.456592140059208632e-03
2.718671187256385072e-03
2.509884556044030251e-03
6.389765156221327916e-03
9.994689455779821180e-03
1.670708278432756974e-02
2.610917327705500335e-02
2.848329024800807727e-02
2.913574579410197277e-02
3.094237115696128054e-02
3.445193908988180426e-02
4.636909282388369802e-02
5.854340169080859968e-02
6.037040957931449209e-02
6.338773990009836934e-02
6.576490576031893132e-02
7.359293154608496923e-02
7.773374873897929971e-02
7.884335205174415606e-02
8.323118851007949015e-02
8.066332823244556915e-02
7.664843224111266007e-02
6.546455502945996985e-02
6.377453773146410376e-02
6.175575029597916987e-02
5.610047259941518955e-02
4.655219732951557804e-02
3.813516560952348589e-02
3.023888790319015363e-02
2.934527204231861947e-02
2.807508010491224434e-02
2.159866465731575397e-02
1.584553677379094486e-02
7.434978517259522614e-03
3.269497880185415119e-03
2.477659682618045100e-03
1.149761905387344969e-03
1.374277254038246522e-03
1.911593060447879184e-03
7.115285451525912635e-04
1.633261688487877821e-03
2.191557038330627528e-03
1.983849455684110006e-03
1.043804848588875990e-03
2.882084587931798333e-03
4.385851934522100835e-03
2.492590086569311872e-03
3.544931749360316284e-03
4.016606210069982065e-03
1.305595767299078547e-03
1.632758022443046332e-03
7.758397476638234950e-04
7.415610560839445194e-04
7.797768539717083803e-04
8.003746855545277152e-04
5.051046393265810766e-04
4.086786128204962184e-04
7.048144228580307136e-04
5.413374618742859126e-04
6.888226816603104045e-04
9.243822494029732767e-04
4.740317632770772597e-04
4.976909715958921336e-04
1.411692424027709411e-03
4.362673897107388881e-04
9.193605973104251134e-04
1.167672837520669160e-03
5.780414520870095964e-04
6.606612335764237148e-04
2.775086467334681437e-04
6.342693643874081815e-04
1.785371886030502663e-04
4.247813888014715929e-04
8.649752692489008762e-04
6.622104972151075103e-04
6.225302773342676838e-04
2.834884610438218608e-04
4.393147223480567518e-04
3.304042479935541485e-04
1.649158808923154604e-04
9.423269196323986107e-04
3.662653643168900823e-04
8.325788929126158588e-04
1.923278867700135429e-04
4.157114720222473297e-04
1.034845619224128302e-03
4.475041595982507834e-04
2.186953759198529237e-04
3.617428603513532233e-04
8.887970049842788128e-04
1.102018664594089253e-04
2.256106203461670707e-04
7.697140474949454867e-04
5.863239332659186780e-04
5.644590805984873544e-05
4.677487961902336241e-04
4.150540971749877160e-04
2.787119287623234052e-04
1.686367176709409614e-04
4.376912741411144122e-04
3.312258922174378308e-04
4.931624471958750630e-04
2.720837574185974630e-04
-1.366473756539954537e-04
3.870083289989786597e-04
2.668457152480044163e-04
5.906862900565400818e-04
2.953996651442086546e-04
1.608714058711954969e-04
3.273722680903643975e-04
2.457644081704231744e-04
-5.153054482504668860e-18
5.481491849208374855e-04
5.262289408708584410e-04
3.840760950097559358e-04
4.427985981985509676e-04
2.222395434811499741e-04
8.654140277067870653e-04
6.183343844815315793e-04
2.944109472713501139e-04
3.019380800415928960e-04
4.442805914843945799e-04
3.846131961268004136e-04
2.489972510918522135e-04
3.775961041439347492e-04
2.170340280734378709e-04
3.292428373700422733e-04
9.540813819510004113e-04
1.194980449290248235e-03
7.954810497879115415e-04
5.401097471543901034e-04
7.043068442425179376e-04
4.368652795487493147e-04
2.142082828936113070e-04
8.833255730853725772e-04
7.108365052149338619e-04
1.581149693684341315e-03
6.646308171543825012e-04
1.347955818457926939e-03
7.474480118894223386e-04
1.035139422998535745e-03
9.437649621404365892e-04
1.290044289850741021e-03
1.403191664504883441e-03
2.648607943360672869e-03
1.913573526171450821e-03
1.448966267572996845e-03
1.885359658540548995e-03
2.177113866343318750e-03
1.432546167688333524e-03
3.440951142741178505e-03
1.758063075257759473e-03
1.922769999675502271e-03
1.018800257277069268e-03
7.974924840420375858e-04
2.739375479333358652e-03
1.332736865296036809e-03
2.835745002522239988e-03
5.340469167994221214e-04
1.115189694815507801e-03
1.080570524861046433e-03
3.016467837743917204e-04
9.315223814725683265e-04
1.345505996907274708e-03
4.500210232551537636e-04
3.680137677642908250e-04
8.537230067731328611e-04
7.781527430210383048e-04
4.447117022841161468e-04
4.028061728851327697e-04
5.346628038288878766e-04
3.759405683672442829e-04
8.569709578020458761e-04
8.921385506830522205e-04
3.253581681879091133e-04
3.583150682145841014e-04
2.510074822975042115e-04
2.194290194168179418e-04
4.222664035465862557e-04
3.085673885213029003e-04
6.380475654719705569e-04
1.018577615560937620e-03
5.550361447078394102e-05
4.690674861581775037e-04
4.318188289429892202e-04
5.446815111475594983e-05
1.354361438305653326e-04
3.762761620005656183e-04
8.087850634935661608e-05
6.490923341723110101e-04
1.339304638233170344e-04
1.082350687051953785e-04
3.279623745431425419e-04
4.963047957481320303e-04
1.085939170010454051e-04
5.159165211743264043e-04
1.919366891107578501e-04
2.977114320489447261e-04
5.398011173534095599e-04
3.818079036707613884e-04
2.487082997742884999e-04
4.118486593459845264e-04
2.799020795637650861e-04
5.571662990841995703e-04
3.838418720552304363e-04
1.376799686606641933e-04
2.739766594939333074e-04
2.683582907991499591e-04
0.000000000000000000e+00
1.738865865537923209e-04
9.885760106444299068e-04
7.328637009435008806e-04
2.477411326981355188e-04
5.542514900890312774e-04
8.851077638799977705e-04
7.834336560636312018e-04
5.644957906243389285e-04
