# Supplementary material for: Hamiltonian engineering of spin-orbit–coupled fermions in a Wannier-Stark optical lattice clock
Source: Sci Adv. 2022 Oct 12;8(41):eadc9242. doi: 10.1126/sciadv.adc9242 (PMC9555777; doi:10.1126/sciadv.adc9242)
Supplement: Supplementary file 2 — Data file S1 [file sciadv.adc9242_data_file_s1.zip › data_ScienceAdvances/density_shift/shift_g.csv]

trap depth(mV)	density shift	density shift uncertainty	trap depth Erec	trap depth Erec uncert
22	-6.32E-08	1.76E-08	11.782098	0.116377
12	4.87E-06	2.37E-07	6.34002	0.062623
40	-7.75E-07	4.37E-08	21.577838	0.213133
20	4.95E-07	3.84E-08	10.693682	0.105626
24	-2.30E-07	3.92E-08	12.870514	0.127128
18	7.96E-07	3.68E-08	9.605267	0.094875
15	1.69E-06	1.48E-07	7.972644	0.078749
9	1.78E-05	2.46E-06	4.707397	0.046497
21.5	1.28E-07	1.10E-08	11.509994	0.113689
30	-7.20E-07	2.30E-08	16.13576	0.15938
60	-1.93E-06	6.13E-08	32.461993	0.320641
90	-4.80E-06	1.63E-07	48.788226	0.481902
21.8	2.63E-08	1.45E-08	11.673256	0.115302
140	-1.22E-05	3.43E-07	75.998614	0.75067
200	-2.15E-05	2.60E-06	108.651079	1.073193
13.5	3.06E-06	2.34E-07	7.156332	0.070686
10.5	1.26E-05	5.78E-07	5.523709	0.05456
