# Supplementary material for: Hamiltonian engineering of spin-orbit–coupled fermions in a Wannier-Stark optical lattice clock
Source: Sci Adv. 2022 Oct 12;8(41):eadc9242. doi: 10.1126/sciadv.adc9242 (PMC9555777; doi:10.1126/sciadv.adc9242)
Supplement: Supplementary file 2 — Data file S1 [file sciadv.adc9242_data_file_s1.zip › data_ScienceAdvances/density_shift/shift_e.csv]

trap depth(mV)	density shift	density shift uncertainty	trap depth Erec	trap depth Erec uncert
21.8	-6.91E-07	8.51E-08	11.673256	0.115302
25	-4.96E-07	5.64E-08	13.414721	0.132503
35	-8.12E-07	4.24E-08	18.856799	0.186257
60	-1.92E-06	9.87E-08	32.461993	0.320641
90	-8.77E-08	2.26E-07	48.788226	0.481902
20	-9.05E-07	3.44E-08	10.693682	0.105626
15	-1.72E-06	1.64E-07	7.972644	0.078749
10	-1.42E-05	5.51E-06	5.251605	0.051872
12.5	-3.67E-06	3.61E-07	6.612124	0.065311
11.5	-6.92E-06	2.53E-07	6.067917	0.059935
18	-1.07E-06	1.36E-07	9.605267	0.094875
30	-5.16E-07	5.94E-08	16.13576	0.15938
140	-3.86E-06	7.77E-08	75.998614	0.75067
75	-2.17E-06	1.18E-07	40.625109	0.401271
105	-1.77E-06	1.75E-07	56.951342	0.562532
120	-3.50E-06	7.50E-08	65.114458	0.643163
200	-7.65E-06	3.04E-07	108.651079	1.073193
82	-1.90E-06	1.01E-07	44.434564	0.438899
