# Supplementary material for: Hamiltonian engineering of spin-orbit–coupled fermions in a Wannier-Stark optical lattice clock
Source: Sci Adv. 2022 Oct 12;8(41):eadc9242. doi: 10.1126/sciadv.adc9242 (PMC9555777; doi:10.1126/sciadv.adc9242)
Supplement: Supplementary file 2 — Data file S1 [file sciadv.adc9242_data_file_s1.zip › data_ScienceAdvances/dpt/WS1_22Erec_freqs.txt]

-4.519999999999999574e+00
-4.480000000000000426e+00
-4.440000000000000391e+00
-4.400000000000000355e+00
-4.360000000000000320e+00
-4.320000000000000284e+00
-4.280000000000000249e+00
-4.240000000000000213e+00
-4.200000000000000178e+00
-4.160000000000000142e+00
-4.120000000000000107e+00
-4.080000000000000071e+00
-4.040000000000000036e+00
-4.000000000000000000e+00
-3.959999999999999964e+00
-3.919999999999999929e+00
-3.879999999999999893e+00
-3.839999999999999858e+00
-3.799999999999999822e+00
-3.759999999999999787e+00
-3.720000000000000195e+00
-3.680000000000000160e+00
-3.640000000000000124e+00
-3.600000000000000089e+00
-3.560000000000000053e+00
-3.520000000000000018e+00
-3.479999999999999982e+00
-3.439999999999999947e+00
-3.399999999999999911e+00
-3.359999999999999876e+00
-3.319999999999999840e+00
-3.279999999999999805e+00
-3.240000000000000213e+00
-3.200000000000000178e+00
-3.160000000000000142e+00
-3.120000000000000107e+00
-3.080000000000000071e+00
-3.040000000000000036e+00
-3.000000000000000000e+00
-2.959999999999999964e+00
-2.919999999999999929e+00
-2.919999999999999929e+00
-2.879999999999999893e+00
-2.839999999999999858e+00
-2.799999999999999822e+00
-2.759999999999999787e+00
-2.720000000000000195e+00
-2.680000000000000160e+00
-2.640000000000000124e+00
-2.600000000000000089e+00
-2.560000000000000053e+00
-2.520000000000000018e+00
-2.479999999999999982e+00
-2.439999999999999947e+00
-2.399999999999999911e+00
-2.359999999999999876e+00
-2.319999999999999840e+00
-2.279999999999999805e+00
-2.240000000000000213e+00
-2.200000000000000178e+00
-2.160000000000000142e+00
-2.120000000000000107e+00
-2.080000000000000071e+00
-2.040000000000000036e+00
-2.000000000000000000e+00
-1.959999999999999964e+00
-1.919999999999999929e+00
-1.879999999999999893e+00
-1.840000000000000080e+00
-1.800000000000000044e+00
-1.760000000000000009e+00
-1.719999999999999973e+00
-1.679999999999999938e+00
-1.639999999999999902e+00
-1.600000000000000089e+00
-1.560000000000000053e+00
-1.520000000000000018e+00
-1.479999999999999982e+00
-1.439999999999999947e+00
-1.399999999999999911e+00
-1.360000000000000098e+00
-1.320000000000000062e+00
-1.280000000000000027e+00
-1.239999999999999991e+00
-1.199999999999999956e+00
-1.159999999999999920e+00
-1.120000000000000107e+00
-1.080000000000000071e+00
-1.040000000000000036e+00
-1.000000000000000000e+00
-9.599999999999999645e-01
-9.200000000000000400e-01
-8.800000000000000044e-01
-8.399999999999999689e-01
-8.000000000000000444e-01
-7.600000000000000089e-01
-7.199999999999999734e-01
-6.800000000000000488e-01
-6.400000000000000133e-01
-5.999999999999999778e-01
-5.600000000000000533e-01
-5.200000000000000178e-01
-4.799999999999999822e-01
-4.400000000000000022e-01
-4.000000000000000222e-01
-3.599999999999999867e-01
-3.200000000000000067e-01
-2.800000000000000266e-01
-2.399999999999999911e-01
-2.000000000000000111e-01
-1.600000000000000033e-01
-1.199999999999999956e-01
-8.000000000000000167e-02
-4.000000000000000083e-02
0.000000000000000000e+00
4.000000000000000083e-02
8.000000000000000167e-02
1.199999999999999956e-01
1.600000000000000033e-01
2.000000000000000111e-01
2.399999999999999911e-01
2.800000000000000266e-01
3.200000000000000067e-01
3.599999999999999867e-01
4.000000000000000222e-01
4.400000000000000022e-01
4.799999999999999822e-01
5.200000000000000178e-01
5.600000000000000533e-01
5.999999999999999778e-01
6.400000000000000133e-01
6.800000000000000488e-01
7.199999999999999734e-01
7.600000000000000089e-01
8.000000000000000444e-01
8.399999999999999689e-01
8.800000000000000044e-01
9.200000000000000400e-01
9.599999999999999645e-01
1.000000000000000000e+00
1.040000000000000036e+00
1.080000000000000071e+00
1.120000000000000107e+00
1.159999999999999920e+00
1.199999999999999956e+00
1.239999999999999991e+00
1.280000000000000027e+00
1.320000000000000062e+00
1.360000000000000098e+00
1.399999999999999911e+00
1.439999999999999947e+00
1.479999999999999982e+00
1.520000000000000018e+00
1.560000000000000053e+00
1.600000000000000089e+00
1.639999999999999902e+00
1.679999999999999938e+00
1.719999999999999973e+00
1.760000000000000009e+00
1.800000000000000044e+00
1.840000000000000080e+00
1.879999999999999893e+00
1.919999999999999929e+00
1.959999999999999964e+00
2.000000000000000000e+00
2.040000000000000036e+00
2.080000000000000071e+00
2.120000000000000107e+00
2.160000000000000142e+00
2.200000000000000178e+00
2.240000000000000213e+00
2.279999999999999805e+00
2.319999999999999840e+00
2.359999999999999876e+00
2.399999999999999911e+00
2.439999999999999947e+00
2.479999999999999982e+00
2.520000000000000018e+00
2.560000000000000053e+00
2.600000000000000089e+00
2.640000000000000124e+00
2.680000000000000160e+00
2.720000000000000195e+00
2.759999999999999787e+00
2.799999999999999822e+00
2.839999999999999858e+00
2.879999999999999893e+00
2.919999999999999929e+00
