# Supplementary material for: Hamiltonian engineering of spin-orbit–coupled fermions in a Wannier-Stark optical lattice clock
Source: Sci Adv. 2022 Oct 12;8(41):eadc9242. doi: 10.1126/sciadv.adc9242 (PMC9555777; doi:10.1126/sciadv.adc9242)
Supplement: Supplementary file 2 — Data file S1 [file sciadv.adc9242_data_file_s1.zip › data_ScienceAdvances/dpt/WS1_22Erec_atoms_all.txt]

2.009332813295975484e+01 2.009332813295975484e+01 2.025511016301579303e+01 2.319954311003565905e+01 2.426730450840550191e+01 2.290833545593479315e+01 2.549684793683137940e+01 2.284362264391237929e+01 2.756765792154865125e+01 2.481736341059602680e+01 2.552920434284258633e+01 2.853835010188486976e+01 2.527035309475292735e+01 2.967082431227712647e+01 2.834421166581762463e+01 3.064151649261334498e+01 3.128864461283749421e+01 2.970318071828833340e+01 3.028559602649006521e+01 3.627153113856342515e+01 3.148278304890473578e+01 3.733929253693326444e+01 3.491256208609271283e+01 3.400658271777891173e+01 3.371537506367804582e+01 3.996016142384105763e+01 3.792170784513499626e+01 3.727457972491085059e+01 3.863354877738155579e+01 3.818055909322465880e+01 4.034843829597554787e+01 4.083378438614365535e+01 3.720986691288843673e+01 3.779228222109016855e+01 4.018665626591950968e+01 4.222510984462557104e+01 4.659322465613855968e+01 4.287223796484971672e+01 4.559017606979113424e+01 3.970131017575140220e+01 4.455477107743249832e+01 4.578431450585837581e+01 4.096321001018848307e+01 4.452241467142129494e+01 4.377821733316352493e+01 4.601080934793682786e+01 4.222510984462557104e+01 4.400471217524197698e+01 5.028185494141619927e+01 4.707857074630667427e+01 4.691678871625063607e+01 4.604316575394803834e+01 4.662558106214977016e+01 5.012007291136016107e+01 5.028185494141619927e+01 4.672265028018339450e+01 4.976415244523688131e+01 4.889052948293428358e+01 4.950530119714722588e+01 5.254680336220071268e+01 5.422933647478349428e+01 5.358220835455934861e+01 5.536181068517574744e+01 5.500589021905246767e+01 5.740026426388181591e+01 6.264200203769740227e+01 6.196251751146204612e+01 6.118596376719307273e+01 6.112125095517065887e+01 6.018291518084564018e+01 6.008584596281202295e+01 6.183309188741721840e+01 6.600706826286295836e+01 6.280378406775344047e+01 6.956627292409577024e+01 6.315970453387672023e+01 6.558643498471727185e+01 6.781902699949057478e+01 6.794845262353540249e+01 7.108702400662251364e+01 7.513157475802343299e+01 7.953204597554763211e+01 8.108515346408557889e+01 7.438737741976567008e+01 7.804365129903209208e+01 7.571399006622516481e+01 7.299605196128375439e+01 7.416088257768721803e+01 7.875549223127865162e+01 8.047038174987264370e+01 8.267061735863474325e+01 7.988796644167091188e+01 8.493556577941924957e+01 8.441786328323993871e+01 8.377073516301578593e+01 8.415901203515028328e+01 8.936839340295466627e+01 8.720051420020377009e+01 8.865655247070809253e+01 9.240989556800815308e+01 9.279817244014263622e+01 9.454541836474783167e+01 9.409242868059092757e+01 9.185983666581762463e+01 9.231282634997452874e+01 9.253932119205298079e+01 9.231282634997452874e+01 9.794284099592459825e+01 9.677801037952113461e+01 9.842818708609271994e+01 1.040582017320427894e+02 1.014373328451349892e+02 9.875175114620478212e+01 1.072291295211411040e+02 1.082321781074885365e+02 1.081351088894549122e+02 1.120502340168110038e+02 1.091058010697911271e+02 1.067437834309729965e+02 1.114354623025980686e+02 1.109501162124299469e+02 1.101735624681609806e+02 1.114678187086092720e+02 1.069055654610290418e+02 1.117266699566989274e+02 1.103353444982170117e+02 1.126002929190015323e+02 1.159006463321446745e+02 1.136680543173713716e+02 1.157712207080998468e+02 1.176478922567498699e+02 1.198804842715231729e+02 1.172272589786041692e+02 1.166448436704024374e+02 1.251545784513499768e+02 1.235691145568008125e+02 1.266429731278655026e+02 1.270959628120224068e+02 1.320141365257259167e+02 1.313022955934793572e+02 1.344408669765664683e+02 1.320141365257259167e+02 1.364793205552725510e+02 1.328230466760061006e+02 1.427241069154355557e+02 1.441477887799286748e+02 1.474481421930718170e+02 1.477717062531839076e+02 1.467686576668364751e+02 1.587728842969943912e+02 1.534987901171676015e+02 1.528516619969434487e+02 1.628821478604177173e+02 1.578021921166581762e+02 1.712948134233316182e+02 1.710683185812531804e+02 1.666354909577177636e+02 1.707771109271523073e+02 1.762129871370351566e+02 1.853374936321956170e+02 1.771513229113601540e+02 1.870200267447783915e+02 1.842697322338257777e+02 1.841079502037697466e+02 1.907410134360672487e+02 1.918087748344370880e+02 1.847227219179826818e+02 1.897703212557310337e+02 1.964033844880285358e+02 1.936207335710647044e+02 1.954650487137035100e+02 1.963386716760061006e+02 1.987330457208354630e+02 2.024216760061130742e+02 1.996390250891492713e+02 2.096371545466123223e+02 2.064662267575139936e+02 2.092165212684666358e+02 2.101872134488028507e+02 2.120962414034640915e+02 2.191499379139072801e+02 2.191175815078960625e+02 2.184380969816607205e+02 2.230974194472745751e+02 2.150083179444727364e+02 2.266889805145185903e+02 2.324160643785022842e+02 2.326749156265919396e+02 2.404080966632704985e+02 2.298275518976057015e+02 2.445820730387162598e+02 2.362017638818135481e+02 2.356193485736118021e+02 2.443555781966377936e+02 2.455204088130412572e+02 2.447114986627610733e+02 2.432554603922567367e+02 2.405051658813041229e+02 2.448409242868059152e+02 2.443232217906265760e+02 2.438055192944472651e+02 2.431583911742231123e+02 2.349398640473764601e+02 2.388873455807437551e+02 2.454880524070300396e+02 2.383049302725420091e+02 2.367194663779928590e+02 2.424789066479877704e+02 2.369459612200713252e+02 2.315424414161996935e+02 2.301187595517065745e+02 2.315424414161996935e+02 2.326102028145695328e+02 2.247152397478349428e+02 2.257830011462047821e+02 2.209295402445236789e+02 2.195705711920529666e+02 2.236474783494651035e+02 2.017421914798777323e+02 2.073722061258278018e+02 2.097018673586347290e+02 2.012568453897096106e+02 2.026481708481915405e+02 1.941707924732552044e+02 1.898673904737646296e+02 1.795780533622007056e+02 1.839785245797249047e+02 1.788985688359653636e+02 1.827813375573102235e+02 1.791250636780438015e+02 1.765365511971472188e+02 1.754040769867549727e+02 1.739803951222618537e+02 1.762129871370351566e+02 1.655677295593479244e+02 1.704535468670402452e+02 1.734303362200713252e+02 1.759541358889455012e+02 1.742068899643402915e+02 1.786073611818644906e+02 1.817459325649516018e+02 1.837196733316352493e+02 1.827813375573102235e+02 1.854345628502292413e+02 1.842697322338257777e+02 1.837196733316352493e+02 1.915822799923586217e+02 1.943002180973000463e+02 1.903203801579215337e+02 1.891555495415180701e+02 1.910645774961793109e+02 1.855639884742740549e+02 1.950444154355578235e+02 1.894791136016301607e+02 1.808075967906265760e+02 1.858228397223637387e+02 1.856610576923076792e+02 1.879907189251146065e+02 1.763100563550687809e+02 1.915175671803362150e+02 1.873759472109016713e+02 1.813576556928171044e+02 1.813576556928171044e+02 1.778955202496179311e+02 1.827813375573102235e+02 1.798692610163015786e+02 1.725243568517575170e+02 1.731714849719816698e+02 1.638204836347427431e+02 1.674444011079979475e+02 1.744980976184411645e+02 1.647264630030565513e+02 1.688033701604686598e+02 1.686092317244014112e+02 1.685445189123790044e+02 1.641440476948548053e+02 1.633998503565970282e+02 1.545341951095262232e+02 1.581904689887926736e+02 1.589993791390728575e+02 1.538223541772796636e+02 1.591935175751400777e+02 1.541135618313805367e+02 1.467363012608252575e+02 1.506514263881813633e+02 1.441477887799286748e+02 1.421740480132450273e+02 1.388736946001018850e+02 1.365440333672949578e+02 1.320788493377483519e+02 1.350879950967906211e+02 1.233102633087111570e+02 1.232779069026999537e+02 1.221130762862964758e+02 1.163536360163015786e+02 1.150270233698420697e+02 1.103353444982170117e+02 1.143475388436067277e+02 1.079409704533876635e+02 1.041876273560876172e+02 1.067114270249617931e+02 9.794284099592459825e+01 9.477191320682628373e+01 9.700450522159958666e+01 9.137449057564951715e+01 9.295995447019866731e+01 8.749172185430462889e+01 8.551798108762098138e+01 8.771821669638308094e+01 8.137636111818645190e+01 7.788186926897606099e+01 7.264013149516046042e+01 7.577870287824758577e+01 6.704247325522159429e+01 6.730132450331126392e+01 6.464809921039226026e+01 6.024762799286806114e+01 6.008584596281202295e+01 5.604129521141110359e+01 5.290272382832399245e+01 5.571773115129903431e+01 5.047599337748344084e+01 4.656086825012735630e+01 4.859932182883341767e+01 4.316344561895058263e+01 4.374586092715231445e+01 4.054257673204278944e+01 3.607739270249617647e+01 3.585089786041772442e+01 3.614210551451859033e+01 3.381244428171166305e+01 3.445957240193580873e+01 2.827949885379521078e+01 2.905605259806418772e+01 2.582041199694345224e+01 2.591748121497707658e+01 2.543213512480896554e+01 2.316718670402445213e+01 2.164643562149770872e+01 2.135522796739684281e+01 2.125815874936321848e+01 2.336132514009169725e+01 2.132287156138563233e+01 2.154936640346408439e+01 1.944620001273560916e+01 1.663119268976057086e+01 1.695475674987264370e+01 1.523986723127865517e+01 1.494865957717778926e+01 1.617820300560366675e+01 1.384854177279673948e+01 1.320141365257259203e+01 1.294256240448293482e+01 1.365440333672949613e+01 1.255428553234844635e+01 1.449566989302088693e+01 1.100117804381049424e+01 1.181008819409067812e+01 9.512783367294955994e+00 1.116296007386653066e+01 8.477378374936321848e+00 9.415714149261335209e+00 7.700824630667345794e+00 9.642208991339785484e+00 9.059793683138053666e+00 9.771634615384614975e+00 8.445021968925114919e+00 9.318644931227712647e+00 7.280191352521650394e+00 9.577496179317371627e+00 8.347952750891492357e+00 8.186170720835455938e+00 7.894963066734590029e+00 9.253932119205297013e+00 8.218527126846662867e+00 7.441973382577686813e+00 8.283239938869078500e+00 5.662371051961283541e+00 8.089101502801833377e+00 7.959675878757004774e+00 7.150765728476820904e+00 6.891914480387162811e+00 6.018291518084564196e+00 8.833298841059601614e+00 8.477378374936321848e+00 8.768586029037187757e+00 7.441973382577686813e+00 6.730132450331125504e+00 7.797893848700967467e+00 7.344904164544065139e+00 5.921222300050942522e+00 6.956627292409576668e+00 6.180073548140600614e+00 6.277142766174223176e+00 8.542091186958735705e+00 6.762488856342333321e+00 5.500589021905247122e+00 8.283239938869078500e+00 6.471281202241467412e+00 8.283239938869078500e+00 6.600706826286296014e+00 6.827201668364748066e+00 6.374211984207844850e+00 5.047599337748343906e+00 5.985935112073357267e+00 5.500589021905247122e+00 4.562253247580234650e+00 2.879720134997452607e+00 3.979837939378502387e+00 4.109263563423331433e+00 3.170927789098318961e+00 2.815007322975038306e+00 3.332709819154355380e+00 3.170927789098318961e+00 4.885817307692307487e+00 3.623917473255221733e+00 3.559204661232806988e+00 3.559204661232806988e+00 4.206332781456953995e+00 3.300353413143148007e+00 2.006097172694854880e+00 1.747245924605196121e+00 3.203284195109526333e+00 1.520751082526744735e+00 2.362017638818135534e+00 2.394374044829342907e+00 2.232592014773306044e+00 1.811958736627610866e+00 2.038453578706062252e+00 9.059793683138054332e-01 1.779602330616403494e+00 1.294256240448293349e+00 3.009145759042282098e+00 1.553107488537952108e+00 1.229543428425878826e+00 1.714889518593988749e+00 1.197187022414671453e+00 1.003048586347427440e+00 2.426730450840550279e+00 7.118409322465614197e-01 4.853460901681100337e-01 9.059793683138054332e-01 1.358969052470708094e+00 1.132474210392256708e+00 5.177024961793174063e-01 1.229543428425878826e+00 3.882768721344880269e-01 4.206332781456953440e-01 1.585463894549159480e+00 1.553107488537952108e+00 3.559204661232807099e-01 1.358969052470708094e+00 6.471281202241467578e-02 1.294256240448293516e-01 1.617820300560366686e-01 -5.177024961793174063e-01 4.529896841569027166e-01 7.765537442689760539e-01 1.391325458481915467e+00 9.383357743250126948e-01 1.520751082526744735e+00 1.779602330616403494e+00 2.006097172694854880e+00 1.326612646459500722e+00 5.824153082017320404e-01 -6.471281202241467578e-02 5.824153082017320404e-01 -9.706921803362200674e-02 1.100117804381049336e+00 6.794845262353540472e-01 -3.235640601120733789e-02 -5.177024961793174063e-01 -6.471281202241467578e-02 1.326612646459500722e+00 -8.412665562913906880e-01 -2.588512480896587031e-01 2.167879202750891299e+00 -5.500589021905246678e-01 3.559204661232807099e-01 -4.206332781456953440e-01 -9.706921803362200674e-01 -6.471281202241467578e-02 -1.391325458481915467e+00 8.089101502801834265e-01 -1.941384360672440135e-01 -9.383357743250126948e-01 1.714889518593988749e+00 -3.235640601120733789e-02 1.100117804381049336e+00 3.235640601120733373e-01 7.118409322465614197e-01 1.229543428425878826e+00 -1.617820300560366686e-01 -9.383357743250126948e-01 1.585463894549159480e+00 3.235640601120733789e-02 9.706921803362200674e-01 -3.559204661232807099e-01 -1.035404992358634813e+00 9.706921803362200674e-02 -1.294256240448293349e+00 1.844315142638818017e+00 9.706921803362200674e-02 1.617820300560366686e-01 -6.147717142129394130e-01 1.035404992358634813e+00 -7.765537442689760539e-01 9.059793683138054332e-01 1.326612646459500722e+00 -8.089101502801834265e-01 3.882768721344880269e-01 -6.471281202241466746e-01 1.786073611818644835e+01 1.970505126082526814e+01 2.051396141110545202e+01 1.964033844880285073e+01 2.219649452368823361e+01 2.235827655374426826e+01 2.180821765155374337e+01 2.006097172694854791e+01 2.129051515537442540e+01 2.274655342587875495e+01 2.549684793683137940e+01 2.404080966632704985e+01 2.371724560621497702e+01 2.523799668874172042e+01 2.365253279419256316e+01 2.873248853795211488e+01 3.051209086856851727e+01 2.950904228222108827e+01 2.925019103413142929e+01 3.012381399643403057e+01 2.980024993632195418e+01 2.818242963576158999e+01 2.992967556036678545e+01 3.119157539480386987e+01 3.167692148497198090e+01 3.371537506367804582e+01 3.258290085328578556e+01 3.135335742485990806e+01 3.238876241721854399e+01 3.167692148497198090e+01 3.555969020631685851e+01 3.329474178553234509e+01 3.148278304890473578e+01 3.678923363474274311e+01 3.733929253693326444e+01 3.808348987519103446e+01 3.610974910850738695e+01 3.646566957463066672e+01 3.834234112328068989e+01 3.795406425114620674e+01 3.834234112328068989e+01 3.973366658176260557e+01 4.241924828069281972e+01 4.228982265664798490e+01 3.536555177024961694e+01 3.915125127356087376e+01 3.976602298777381606e+01 3.753343097300050601e+01 4.455477107743249832e+01 4.196625859653591561e+01 3.973366658176260557e+01 3.976602298777381606e+01 4.500776076158940242e+01 3.898946924350483556e+01 4.235453546867039876e+01 4.203097140855832947e+01 4.186918937850229128e+01 4.355172249108507287e+01 4.516954279164544062e+01 4.947294479113601540e+01 4.610787856597045220e+01 4.859932182883341767e+01 4.947294479113601540e+01 5.173789321192052881e+01 5.235266492613347111e+01 5.125254712175242133e+01 5.144668555781966290e+01 5.882394612837493497e+01 5.303214945236882016e+01 5.416462366276108042e+01 5.257915976821191606e+01 5.397048522669383175e+01 5.306450585838003065e+01 5.452054412888436019e+01 5.600893880539990022e+01 5.927693581253183908e+01 5.879158972236372449e+01 6.118596376719307273e+01 6.180073548140600792e+01 6.125067657921548658e+01 6.519815811258277449e+01 6.552172217269485088e+01 6.552172217269485088e+01 7.076345994651043725e+01 6.616885029291900366e+01 6.600706826286295836e+01 6.772195778145695044e+01 6.600706826286295836e+01 6.678362200713193886e+01 6.914563964595006951e+01 6.849851152572593094e+01 6.772195778145695044e+01 6.943684730005094252e+01 6.995454979623025338e+01 7.374024929954151730e+01 7.687882068262862845e+01 7.280191352521650572e+01 7.603755412633724120e+01 8.011446128374936393e+01 7.843192817116657523e+01 7.729945396077432918e+01 7.768773083290881232e+01 7.726709755476311159e+01 8.173228158430973167e+01 8.639160404992358622e+01 7.729945396077432918e+01 8.331774547885888182e+01 8.224998408048904253e+01 8.648867326795721056e+01 8.665045529801324165e+01 8.969195746306672845e+01 8.626217842587875850e+01 9.318644931227711936e+01 9.189219307182882801e+01 9.283052884615383959e+01 9.943123567244013827e+01 9.325116212429954032e+01 9.956066129648496599e+01 9.813697943199184692e+01 9.237753916199693549e+01 9.470720039480386276e+01 9.807226661996942596e+01 1.036375684538970887e+02 9.933416645440651394e+01 1.038640632959755408e+02 9.849289989811512669e+01 1.025374506495160460e+02 1.036375684538970887e+02 1.026345198675496704e+02 1.104647701222618394e+02 1.085233857615893953e+02 1.099147112200713110e+02 1.097205727840040765e+02 1.130532826031584221e+02 1.096235035659704522e+02 1.121796596408558315e+02 1.153182310239429427e+02 1.237308965868568436e+02 1.165477744523688273e+02 1.197834150534895485e+02 1.165477744523688273e+02 1.192009997452878167e+02 1.285520010825267434e+02 1.285196446765155258e+02 1.323053441798267897e+02 1.376441511716760147e+02 1.355409847809475252e+02 1.370293794574630510e+02 1.409768609908303461e+02 1.460244603285786980e+02 1.441154323739174572e+02 1.473187165690270035e+02 1.489688932755985604e+02 1.543077002674477853e+02 1.587728842969943912e+02 1.595170816352521683e+02 1.543400566734589745e+02 1.621703069281711578e+02 1.693534290626591883e+02 1.653735911232806757e+02 1.628821478604177173e+02 1.653088783112582689e+02 1.679297471981660692e+02 1.649206014391238000e+02 1.775719561895058689e+02 1.737539002801833874e+02 1.760835615129903147e+02 1.826195555272541924e+02 1.875700856469689199e+02 1.793839149261334569e+02 1.861787601884870185e+02 1.862434730005094252e+02 1.935560207590422692e+02 1.906439442180336243e+02 1.986036200967906211e+02 1.997684507131940848e+02 1.957886127738155722e+02 2.044601295848191569e+02 2.005126480514518619e+02 2.050425448930208745e+02 2.136817052980132416e+02 2.108019851630157859e+02 2.090870956444217938e+02 2.196352840040754018e+02 2.189557994778400314e+02 2.226444297631176710e+02 2.170144151171676015e+02 2.235827655374426968e+02 2.268184061385634323e+02 2.352634281074885223e+02 2.347780820173204290e+02 2.338397462429954032e+02 2.366223971599592346e+02 2.439349449184921070e+02 2.356517049796230197e+02 2.386932071446765065e+02 2.315747978222109111e+02 2.273037522287315255e+02 2.255888627101375334e+02 2.440967269485481381e+02 2.403110274452368742e+02 2.364282587238919859e+02 2.393403352649006592e+02 2.416376400916963689e+02 2.466205266174223141e+02 2.401492454151808431e+02 2.371724560621497631e+02 2.354575665435557710e+02 2.291480673713703595e+02 2.318012926642893490e+02 2.344221615511971493e+02 2.382078610545084132e+02 2.351340024834437088e+02 2.377548713703515091e+02 2.350045768593988669e+02 2.335485385888945586e+02 2.219973016428935182e+02 2.223208657030056088e+02 2.173056227712684745e+02 2.143288334182373944e+02 2.033276553744268824e+02 2.079546214340295478e+02 2.015156966377992944e+02 1.938148720071319246e+02 2.005126480514518619e+02 1.901262417218543135e+02 1.869229575267447672e+02 1.828460503693326586e+02 1.897703212557310337e+02 1.808075967906265760e+02 1.884760650152827282e+02 1.865670370606214874e+02 1.811635172567498557e+02 1.796104097682119232e+02 1.732361977840040765e+02 1.758247102649006592e+02 1.781543714977075865e+02 1.812605864747834801e+02 1.890584803234844458e+02 1.801928250764136408e+02 1.856610576923076792e+02 1.842050194218033710e+02 1.907086570300560311e+02 1.923588337366276164e+02 1.899968160978094716e+02 1.876995112710137619e+02 1.914528543683138082e+02 1.963063152699949114e+02 1.905468750000000000e+02 1.915175671803362150e+02 1.945590693453897018e+02 1.863081858125318320e+02 1.920676260825267434e+02 1.858875525343861455e+02 1.866317498726439226e+02 1.870847395568007983e+02 1.919058440524707123e+02 1.869876703387672023e+02 1.816488633469179774e+02 1.811311608507386666e+02 1.845285834819154331e+02 1.790279944600101771e+02 1.821342094370860991e+02 1.778308074375955243e+02 1.799339738283239853e+02 1.795133405501782988e+02 1.760835615129903147e+02 1.737862566861946050e+02 1.735274054381049496e+02 1.655677295593479244e+02 1.681885984462557246e+02 1.647264630030565513e+02 1.688680829724910950e+02 1.609731199057565050e+02 1.650823834691798311e+02 1.649853142511462067e+02 1.582228253948038628e+02 1.621703069281711578e+02 1.594847252292409507e+02 1.550842540117167516e+02 1.478687754712175320e+02 1.468333704788588818e+02 1.453449758023433560e+02 1.374823691416199551e+02 1.414622070809984677e+02 1.352821335328578698e+02 1.349262130667345900e+02 1.347644310366785589e+02 1.210129584819154331e+02 1.246692323611818551e+02 1.164183488283239853e+02 1.133121338512480918e+02 1.180038127228731497e+02 1.163859924223127820e+02 1.109177598064187436e+02 1.071320603031074796e+02 1.096882163779928590e+02 1.033140043937850265e+02 1.070349910850738695e+02 1.006931355068772262e+02 9.998129457463066672e+01 1.004989970708099776e+02 9.357472618441161671e+01 9.858996911614875103e+01 8.943310621497707302e+01 8.137636111818645190e+01 8.493556577941924957e+01 7.687882068262862845e+01 8.030859971981661261e+01 7.509921835201222962e+01 7.694353349465104941e+01 7.121644963066734135e+01 7.037518307437595411e+01 6.772195778145695044e+01 6.273907125573101951e+01 5.717376942180336385e+01 5.685020536169128746e+01 5.529709787315333358e+01 5.490882100101885044e+01 5.079955743759551723e+01 5.513531584309730249e+01 4.730506558838512632e+01 4.730506558838512632e+01 4.164269453642383922e+01 4.309873280692816877e+01 3.947481533367295015e+01 3.814820268721344831e+01 3.753343097300050601e+01 3.471842365002547126e+01 3.329474178553234509e+01 3.122393180081507680e+01 2.970318071828833340e+01 2.899133978604177386e+01 2.737351948548140612e+01 2.601455043301069736e+01 2.436437372643912269e+01 2.404080966632704985e+01 2.284362264391237929e+01 1.983447688487009586e+01 2.103166390728476642e+01 2.167879202750891565e+01 2.096695109526235257e+01 2.064338703515027973e+01 1.896085392256749813e+01 1.711653877992868189e+01 1.656647987773815700e+01 1.808723096026490040e+01 1.436624426897605744e+01 1.611349019358125290e+01 1.329848287060621459e+01 1.449566989302088693e+01 1.265135475038206714e+01 1.294256240448293482e+01 1.287784959246051919e+01 1.187480100611309197e+01 1.184244460010188504e+01 1.155123694600101913e+01 1.138945491594498272e+01 1.067761398369842141e+01 1.015991148751910345e+01 9.901060239429444465e+00 9.448070555272542137e+00 9.803991021395821903e+00 8.186170720835455938e+00 7.539042600611309375e+00 8.412665562913907991e+00 7.215478540499235649e+00 8.833298841059601614e+00 9.674565397350992413e+00 8.218527126846662867e+00 7.603755412633724120e+00 7.280191352521650394e+00 9.189219307182883156e+00 6.665419638308710759e+00 6.050647924095772012e+00 6.859558074375954995e+00 7.441973382577686813e+00 6.568350420275089085e+00 6.762488856342333321e+00 5.241737773815588142e+00 8.153814314824249010e+00 6.891914480387162811e+00 8.445021968925114919e+00 7.183122134488028721e+00 7.021340104431991413e+00 8.800942435048394685e+00 8.121457908813040305e+00 7.668468224656137977e+00 7.053696510443199230e+00 5.630014645950076613e+00 6.147717142129393686e+00 4.012194345389709760e+00 5.500589021905247122e+00 5.759440269994905215e+00 5.888865894039734705e+00 6.827201668364748066e+00 4.626966059602648507e+00 6.374211984207844850e+00 4.044550751400916688e+00 4.756391683647477997e+00 4.659322465613856323e+00 5.500589021905247122e+00 2.815007322975038306e+00 4.271045593479367852e+00 4.594609653591441578e+00 5.079955743759551723e+00 5.274094179826795958e+00 3.623917473255221733e+00 3.300353413143148007e+00 4.788748089658685814e+00 4.173976375445746179e+00 3.947481533367295015e+00 3.235640601120733706e+00 2.847363728986245679e+00 3.073858571064696843e+00 1.650176706571574003e+00 3.106214977075904216e+00 2.200235608762098671e+00 1.617820300560366853e+00 1.261899834437085977e+00 2.782650916963830934e+00 3.267997007131940634e+00 2.847363728986245679e+00 2.264948420784513416e+00 1.488394676515537363e+00 2.394374044829342907e+00 1.844315142638818017e+00 2.491443262862964581e+00 1.747245924605196121e+00 1.876671548650025390e+00 1.941384360672440135e+00 1.294256240448293349e+00 1.811958736627610866e+00 9.383357743250126948e-01 1.358969052470708094e+00 2.815007322975038306e+00 1.682533112582781376e+00 -5.500589021905246678e-01 1.973740766683647507e+00 9.706921803362200674e-01 5.500589021905246678e-01 1.456038270504329990e+00 1.844315142638818017e+00 -6.147717142129394130e-01 1.164830616403464081e+00 2.070809984717269625e+00 4.206332781456953440e-01 1.941384360672440135e-01 -2.588512480896587031e-01 1.100117804381049336e+00 4.853460901681100337e-01 4.206332781456953440e-01 1.682533112582781376e+00 -1.294256240448293516e-01 4.853460901681100337e-01 -1.197187022414671453e+00 3.235640601120733373e-01 4.529896841569027166e-01 3.559204661232807099e-01 1.100117804381049336e+00 3.235640601120733789e-02 -4.529896841569027166e-01 6.471281202241466746e-01 1.229543428425878826e+00 1.164830616403464081e+00 6.794845262353540472e-01 -1.132474210392256708e+00 1.229543428425878826e+00 2.912076541008660202e-01 1.779602330616403494e+00 -2.912076541008660202e-01 1.650176706571574003e+00 9.706921803362200674e-02 5.500589021905246678e-01 1.294256240448293516e-01 1.294256240448293516e-01 6.471281202241467578e-02 9.706921803362200674e-01 9.059793683138054332e-01 1.294256240448293349e+00 2.588512480896587031e-01 1.941384360672440135e-01 4.529896841569027166e-01 8.736229623025980606e-01 8.089101502801834265e-01 2.232592014773306044e+00 6.794845262353540472e-01 -9.706921803362200674e-02 -1.294256240448293516e-01 1.197187022414671453e+00 1.294256240448293349e+00 -7.118409322465614197e-01 3.235640601120733373e-01 -1.100117804381049336e+00 -1.941384360672440135e+00 -1.456038270504329990e+00 3.235640601120733373e-01 2.912076541008660202e-01 1.456038270504329990e+00 9.059793683138054332e-01 -2.264948420784513583e-01 5.177024961793174063e-01 1.197187022414671453e+00 2.135522796739683926e+00 3.203284195109526333e+00 6.794845262353540472e-01 6.147717142129394130e-01 -6.794845262353540472e-01 -1.067761398369841963e+00 -3.235640601120733373e-01 3.235640601120733373e-01 -6.471281202241467578e-02 2.530270950076413428e+01 2.656460933520122225e+01 2.708231183138054021e+01 2.795593479368313794e+01 2.656460933520122225e+01 2.520564028273051349e+01 3.096508055272542137e+01 2.821478604177279692e+01 2.685581698930208816e+01 3.119157539480386987e+01 2.876484494396332181e+01 2.963846790626591954e+01 2.834421166581762463e+01 3.258290085328578556e+01 3.358594943963321100e+01 3.429779037187977764e+01 3.691865925878757082e+01 3.646566957463066672e+01 3.345652381558838329e+01 3.814820268721344831e+01 3.475078005603667464e+01 3.698337207080998468e+01 3.727457972491085059e+01 3.996016142384105763e+01 3.853647955934793856e+01 3.620681832654101129e+01 4.125441766428934898e+01 4.047786392002037559e+01 3.669216441670911877e+01 4.335758405501783130e+01 4.112499204024452126e+01 4.177212016046866694e+01 4.520189919765664399e+01 4.245160468670402309e+01 4.293695077687213058e+01 4.872874745287824538e+01 4.313108921293937925e+01 4.568724528782475858e+01 4.607552215995924172e+01 4.529896841569026833e+01 4.406942498726439084e+01 4.513718638563423013e+01 4.698150152827304993e+01 4.384293014518593878e+01 4.536368122771268219e+01 4.743449121242995403e+01 4.439298904737646723e+01 4.856696542282220719e+01 5.083191384360672060e+01 5.199674446001018424e+01 5.296743664034640631e+01 5.079955743759551723e+01 5.047599337748344084e+01 4.957001400916963973e+01 5.345278273051452089e+01 5.005536009933774722e+01 5.005536009933774722e+01 5.232030852012226063e+01 5.180260602394294267e+01 5.542652349719816840e+01 5.694727457972491180e+01 6.027998439887926452e+01 6.131538939123790044e+01 6.231843797758532588e+01 6.066826127101375477e+01 6.118596376719307273e+01 6.345091218797758614e+01 6.590999904482934824e+01 6.477752483443708797e+01 6.956627292409577024e+01 6.726896809730004634e+01 7.066639072847681291e+01 6.830437308965868226e+01 6.843379871370350997e+01 7.626404896841569325e+01 6.956627292409577024e+01 7.723474114875190821e+01 7.170179572083544883e+01 8.014681768976056730e+01 7.943497675751400777e+01 7.707295911869587712e+01 8.221762767447783915e+01 7.655525662251655206e+01 7.846428457717779281e+01 8.173228158430973167e+01 7.597284131431482024e+01 7.775244364493123328e+01 8.063216377992867478e+01 8.580918874172185440e+01 7.969382800560366320e+01 7.972618441161486658e+01 8.655338607997961731e+01 8.739465263627101876e+01 9.024201636525725689e+01 9.354236977840039913e+01 8.914189856087621422e+01 9.173041104177279692e+01 9.499840804890473578e+01 9.383357743250127214e+01 9.512783367294956349e+01 9.690743600356596232e+01 9.590438741721854399e+01 1.005637098828323985e+02 9.758692052980131848e+01 9.820169224401426789e+01 9.723100006367803871e+01 9.917238442435048285e+01 1.024080250254712183e+02 1.047376862582781456e+02 1.043494093861436625e+02 1.057407348446255639e+02 1.107236213703514949e+02 1.099470676260825286e+02 1.104324137162506361e+02 1.089440190397350960e+02 1.124061544829342836e+02 1.166448436704024374e+02 1.129885697911360154e+02 1.126326493250127356e+02 1.160624283622007056e+02 1.180361691288843531e+02 1.152211618059093183e+02 1.209806020759042298e+02 1.216600866021395859e+02 1.218542250382068204e+02 1.185215152190524748e+02 1.226954915944982076e+02 1.180038127228731497e+02 1.180685255348955707e+02 1.245398067371370274e+02 1.213041661360163062e+02 1.273548140601120764e+02 1.304610290371879842e+02 1.315287904355578235e+02 1.334701747962302534e+02 1.365440333672949578e+02 1.306551674732552328e+02 1.349262130667345900e+02 1.370293794574630510e+02 1.386148433520122296e+02 1.436624426897605815e+02 1.404268020886398460e+02 1.376441511716760147e+02 1.446978476821192032e+02 1.475775678171166589e+02 1.562167282221090261e+02 1.556343129139072801e+02 1.551813232297503760e+02 1.550195411996943449e+02 1.619438120860927199e+02 1.703564776490066208e+02 1.693857854686704059e+02 1.765041947911360012e+02 1.673149754839531340e+02 1.791897764900662082e+02 1.770218972873153405e+02 1.836226041136016249e+02 1.939766540371879842e+02 1.832666836474783452e+02 1.876347984589913267e+02 1.841403066097809358e+02 1.965651665180845669e+02 1.952061974656138545e+02 1.985712636907794035e+02 1.941060796612327977e+02 2.015480530438104836e+02 1.969857997962302534e+02 2.000596583672949578e+02 2.082458290881304208e+02 2.063044447274579625e+02 2.105431339149261305e+02 2.048807628629648434e+02 2.060779498853795246e+02 2.150406743504839540e+02 2.164967126209882906e+02 2.079222650280183302e+02 2.251358730259806293e+02 2.181792457335710651e+02 2.221267272669383601e+02 2.164967126209882906e+02 2.206383325904228059e+02 2.283068008150789581e+02 2.282420880030565513e+02 2.314777286041772868e+02 2.379490098064187293e+02 2.294392750254712041e+02 2.488531186321956170e+02 2.499855928425878631e+02 2.445497166327050422e+02 2.426083322720326123e+02 2.451968447529291950e+02 2.436760936704024516e+02 2.490472570682628657e+02 2.511180670529801375e+02 2.557126767065715569e+02 2.544507768721344689e+02 2.572981406011207355e+02 2.517328387671930727e+02 2.532535898497198161e+02 2.478824264518594021e+02 2.553243998344370880e+02 2.531888770376974094e+02 2.583659019994905748e+02 2.443879346026490111e+02 2.521858284513499768e+02 2.497914544065206144e+02 2.463616753693326586e+02 2.423494810239429285e+02 2.537389359398879094e+02 2.514092747070809821e+02 2.447438550687722909e+02 2.462969625573102235e+02 2.476235752037697466e+02 2.425759758660213947e+02 2.397933249490575633e+02 2.352310717014773331e+02 2.312835901681100381e+02 2.326425592205807504e+02 2.261389216123280619e+02 2.248123089658685672e+02 2.175321176133469123e+02 2.191175815078960625e+02 2.167879202750891352e+02 2.117079645313295941e+02 2.066927215995924598e+02 2.059808806673459003e+02 1.992183918110035563e+02 1.963710280820173182e+02 1.985389072847682144e+02 1.937501591951095179e+02 1.991860354049923671e+02 1.958209691798267897e+02 1.928118234207845205e+02 1.908057262480896554e+02 1.917440620224146812e+02 1.922941209246051812e+02 1.909351518721344974e+02 1.971152254202750953e+02 2.000596583672949578e+02 1.980212047885889035e+02 2.001243711793173645e+02 2.002861532093733956e+02 2.041042091186958771e+02 2.045248423968415636e+02 1.990566097809475252e+02 2.027452400662251648e+02 2.031335169383596622e+02 2.071780676897605531e+02 2.047189808329088123e+02 2.031011605323484446e+02 2.007714992995415173e+02 1.962739588639836938e+02 2.072104240957717707e+02 1.946237821574121085e+02 1.951414846535914478e+02 1.916469928043810569e+02 1.885731342333163525e+02 1.836226041136016249e+02 1.956268307437595411e+02 1.831049016174223141e+02 1.770542536933265296e+02 1.864699678425878631e+02 1.823930606851757545e+02 1.760512051069790971e+02 1.771836793173713716e+02 1.824901299032093789e+02 1.711006749872643979e+02 1.720713671676006129e+02 1.766336204151808431e+02 1.712948134233316182e+02 1.699358443708609343e+02 1.603907045975547589e+02 1.723302184156902683e+02 1.645970373790117094e+02 1.670884806418746678e+02 1.661825012735608595e+02 1.597112200713194170e+02 1.519456826286296405e+02 1.567020743122771194e+02 1.579963305527254249e+02 1.577051228986245519e+02 1.511367724783494566e+02 1.444066400280183302e+02 1.397473175624044757e+02 1.378706460137544525e+02 1.367058153973509889e+02 1.353792027508914941e+02 1.310110879393785126e+02 1.266753295338767202e+02 1.224042839403973488e+02 1.223072147223637245e+02 1.219189378502292413e+02 1.169036949184921070e+02 1.138621927534386060e+02 1.104647701222618394e+02 1.101088496561385597e+02 1.083939601375445676e+02 1.005313534768211952e+02 1.066143578069281688e+02 9.936652286041773152e+01 9.554846695109526422e+01 9.370415180845644443e+01 9.299231087620988490e+01 9.160098541772796921e+01 8.648867326795721056e+01 8.506499140346407728e+01 8.315596344880285073e+01 8.105279705807437551e+01 7.299605196128375439e+01 7.403145695364237611e+01 7.273720071319408476e+01 7.076345994651043725e+01 6.950156011207334927e+01 6.697776044319918753e+01 6.432453515028018387e+01 6.474516842842587039e+01 5.720612582781456723e+01 5.500589021905246767e+01 5.329100070045848270e+01 5.361456476057055198e+01 4.727270918237391584e+01 4.992593447529291950e+01 4.494304794956698856e+01 4.455477107743249832e+01 4.196625859653591561e+01 3.788935143912379289e+01 4.096321001018848307e+01 3.258290085328578556e+01 3.649802598064187720e+01 3.365066225165563196e+01 3.141807023688232192e+01 2.840892447784003849e+01 2.963846790626591954e+01 2.902369619205298079e+01 2.669403495924604997e+01 2.630575808711156327e+01 2.475265059857361294e+01 2.310247389200203827e+01 2.245534577177788904e+01 2.258477139582272031e+01 2.209942530565460928e+01 2.316718670402445213e+01 2.213178171166581620e+01 1.896085392256749813e+01 2.132287156138563233e+01 1.905792314060111892e+01 1.854022064442180451e+01 1.815194377228731426e+01 1.536929285532348466e+01 1.559578769740193493e+01 1.698711315588385062e+01 1.365440333672949613e+01 1.621055941161487368e+01 1.265135475038206714e+01 1.465745192307692335e+01 1.423681864493122795e+01 1.087175241976566475e+01 1.216600866021395788e+01 1.174537538206826248e+01 9.512783367294955994e+00 1.161594975802343299e+01 1.210129584819154402e+01 1.255428553234844635e+01 8.024388690779419520e+00 9.124506495160469299e+00 9.674565397350992413e+00 9.771634615384614975e+00 9.577496179317371627e+00 9.706921803362201118e+00 8.380309156902699286e+00 8.024388690779419520e+00 7.668468224656137977e+00 1.119531647987773759e+01 6.212429954151808431e+00 8.768586029037187757e+00 7.312547758532857323e+00 9.577496179317371627e+00 7.636111818644931049e+00 7.506686194600101558e+00 7.668468224656137977e+00 6.600706826286296014e+00 6.535994014263881269e+00 6.827201668364748066e+00 6.827201668364748066e+00 8.380309156902699286e+00 6.859558074375954995e+00 8.024388690779419520e+00 7.150765728476820904e+00 8.542091186958735705e+00 6.665419638308710759e+00 5.662371051961283541e+00 6.600706826286296014e+00 6.762488856342333321e+00 7.539042600611309375e+00 7.636111818644931049e+00 6.471281202241467412e+00 6.083004330106978941e+00 6.309499172185430105e+00 5.241737773815588142e+00 6.050647924095772012e+00 4.335758405501782597e+00 6.018291518084564196e+00 6.050647924095772012e+00 4.853460901681100559e+00 4.724035277636271069e+00 4.594609653591441578e+00 5.144668555781966468e+00 4.950530119714722233e+00 5.500589021905247122e+00 3.656273879266428661e+00 4.529896841569026833e+00 2.653225292919001443e+00 3.267997007131940634e+00 5.597658239938868796e+00 3.041502165053489470e+00 3.882768721344880269e+00 4.497540435557819904e+00 3.009145759042282098e+00 3.720986691288843407e+00 3.462135443199184870e+00 1.941384360672440135e+00 3.494491849210392242e+00 2.135522796739683926e+00 8.736229623025980606e-01 3.106214977075904216e+00 1.261899834437085977e+00 3.267997007131940634e+00 2.782650916963830934e+00 1.520751082526744735e+00 3.559204661232807099e-01 7.765537442689760539e-01 1.100117804381049336e+00 1.456038270504329990e+00 1.229543428425878826e+00 2.038453578706062252e+00 1.067761398369841963e+00 1.747245924605196121e+00 1.520751082526744735e+00 2.264948420784513416e+00 8.412665562913906880e-01 9.706921803362200674e-01 1.844315142638818017e+00 5.177024961793174063e-01 5.177024961793174063e-01 1.326612646459500722e+00 9.706921803362200674e-01 2.912076541008660202e-01 1.585463894549159480e+00 9.383357743250126948e-01 -2.264948420784513583e-01 0.000000000000000000e+00 -1.617820300560366686e-01 -5.824153082017320404e-01 -4.853460901681100337e-01 1.714889518593988749e+00 1.035404992358634813e+00 2.588512480896587031e-01 2.038453578706062252e+00 3.559204661232807099e-01 1.229543428425878826e+00 1.132474210392256708e+00 -9.706921803362200674e-02 1.844315142638818017e+00 2.912076541008660202e-01 8.089101502801834265e-01 3.882768721344880269e-01 6.471281202241466746e-01 4.206332781456953440e-01 -8.089101502801834265e-01 -5.177024961793174063e-01 1.941384360672440135e-01 -8.736229623025980606e-01 3.559204661232807099e-01 6.794845262353540472e-01 7.765537442689760539e-01 1.100117804381049336e+00 2.912076541008660202e-01 -4.529896841569027166e-01 5.177024961793174063e-01 5.500589021905246678e-01 1.294256240448293349e+00 -1.617820300560366686e-01 4.853460901681100337e-01 9.059793683138054332e-01 1.617820300560366686e-01 -3.882768721344880269e-01 -8.736229623025980606e-01 1.358969052470708094e+00 -4.529896841569027166e-01 6.147717142129394130e-01 -1.617820300560366686e-01 -1.941384360672440135e-01 8.089101502801834265e-01 9.383357743250126948e-01 -6.471281202241467578e-02 -8.736229623025980606e-01 6.147717142129394130e-01 1.456038270504329990e+00 -1.941384360672440135e-01 4.529896841569027166e-01 5.500589021905246678e-01 -4.529896841569027166e-01 -1.003048586347427440e+00 1.358969052470708094e+00 7.765537442689760539e-01 -8.089101502801834265e-01 1.941384360672440135e-01 -4.529896841569027166e-01 -2.264948420784513583e-01 4.853460901681100337e-01 1.132474210392256708e+00 -5.177024961793174063e-01 2.099930750127355950e+01 2.478500700458481987e+01 1.993154610290371664e+01 2.439673013245032962e+01 2.206706889964340235e+01 2.362017638818135623e+01 2.316718670402445213e+01 2.439673013245032962e+01 2.190528686958736415e+01 2.501150184666326837e+01 2.614397605705552508e+01 2.789122198166072408e+01 2.688817339531329509e+01 2.756765792154865125e+01 2.760001432755985817e+01 3.009145759042282009e+01 2.805300401171675873e+01 2.692052980132450202e+01 2.921783462812022236e+01 3.077094211665817625e+01 3.119157539480386987e+01 3.128864461283749421e+01 3.310060334946510352e+01 3.267997007131940990e+01 2.944432947019867441e+01 3.051209086856851727e+01 2.980024993632195418e+01 2.980024993632195418e+01 3.132100101884870114e+01 3.219462398115129531e+01 3.429779037187977764e+01 3.403893912379011510e+01 3.585089786041772442e+01 3.368301865766683534e+01 3.374773146968924920e+01 3.766285659704534083e+01 3.620681832654101129e+01 3.682159004075394648e+01 4.128677407030055946e+01 3.808348987519103446e+01 4.093085360417727969e+01 3.769521300305654421e+01 3.769521300305654421e+01 3.953952814569536400e+01 3.918360767957208424e+01 4.238689187468160924e+01 4.057493313805399993e+01 4.051022032603158607e+01 3.869826158940396965e+01 4.381057373917472830e+01 4.296930718288334106e+01 4.274281234080488900e+01 4.115734844625573174e+01 4.332522764900662082e+01 4.300166358889455154e+01 4.533132482170147881e+01 4.403706858125318035e+01 4.458712748344370880e+01 4.759627324248599223e+01 5.193203164798777038e+01 4.889052948293428358e+01 5.280565461029036811e+01 5.222323930208863629e+01 5.494117740703005381e+01 5.581480036933265154e+01 5.630014645950076613e+01 5.458525694090677405e+01 5.552359271523178563e+01 5.662371051961283541e+01 5.642957208354559384e+01 5.765911551197147134e+01 6.180073548140600792e+01 6.102418173713703453e+01 5.911515378247580088e+01 5.697963098573611518e+01 6.251257641365257456e+01 6.254493281966377793e+01 6.374211984207845205e+01 6.681597841314314223e+01 7.024575745033112639e+01 6.969569854814059795e+01 6.985748057819664325e+01 6.862793714977075865e+01 6.817494746561385455e+01 6.875736277381558637e+01 6.891914480387161746e+01 6.866029355578196203e+01 7.069874713448803050e+01 7.011633182628629868e+01 6.985748057819664325e+01 7.108702400662251364e+01 7.461387226184410792e+01 7.542278241212429180e+01 7.833485895313296510e+01 8.127929190015282757e+01 8.276768657666836759e+01 8.153814314824248299e+01 8.024388690779419164e+01 8.263826095262353988e+01 8.302653782475802302e+01 8.131164830616403094e+01 8.144107393020885866e+01 7.713767193071828387e+01 8.286475579470199193e+01 8.794471153846153300e+01 8.435315047121751775e+01 8.470907093734079751e+01 9.020965995924605352e+01 9.302466728222108827e+01 8.726522701222617684e+01 9.464248758278145601e+01 9.596910022924095074e+01 9.755456412379011510e+01 9.671329756749872786e+01 1.015020456571574101e+02 9.956066129648496599e+01 9.648680272542027581e+01 1.037022812659195097e+02 1.045759042282221003e+02 1.053848143785022842e+02 1.030875095517065745e+02 1.030551531456953569e+02 1.002401458227203221e+02 1.030875095517065745e+02 1.008872739429444749e+02 1.070026346790626519e+02 1.044464786041772726e+02 1.133444902572592952e+02 1.054818835965359085e+02 1.139269055654610270e+02 1.134415594752929195e+02 1.107559777763627125e+02 1.126973621370351424e+02 1.169036949184921070e+02 1.076497627992868047e+02 1.123090852649006592e+02 1.208188200458481845e+02 1.184568024070300538e+02 1.204305431737137013e+02 1.253487168874172113e+02 1.210129584819154331e+02 1.286490703005603677e+02 1.297491881049414246e+02 1.255428553234844600e+02 1.293285548267957097e+02 1.325318390219052560e+02 1.375147255476311727e+02 1.432418094116148666e+02 1.415592762990320921e+02 1.428858889454915868e+02 1.477393498471726900e+02 1.549871847936831273e+02 1.602936353795211346e+02 1.539517798013245056e+02 1.577051228986245519e+02 1.623320889582271889e+02 1.596788636653081994e+02 1.642087605068772120e+02 1.628497914544065281e+02 1.690622214085583153e+02 1.716830902954661155e+02 1.661501448675496704e+02 1.754040769867549727e+02 1.733332670020377009e+02 1.782514407157412109e+02 1.764071255731023768e+02 1.845609398879266507e+02 1.844962270759042156e+02 1.794486277381558921e+02 1.935560207590422692e+02 1.905468750000000000e+02 1.780573022796739622e+02 1.825548427152317856e+02 1.956915435557819762e+02 1.923911901426388056e+02 1.964680973000509425e+02 1.991536789989811496e+02 2.041042091186958771e+02 2.031335169383596622e+02 2.153965948166072337e+02 2.091194520504330114e+02 2.234209835073866373e+02 2.186969482297503760e+02 2.217384503948038628e+02 2.224826477330616399e+02 2.301511159577177636e+02 2.298922647096281082e+02 2.274978906647987742e+02 2.370430304381049496e+02 2.355546357615893953e+02 2.376578021523178847e+02 2.320925003183902220e+02 2.452615575649516018e+02 2.397609685430463458e+02 2.403433838512480918e+02 2.322866387544574707e+02 2.441937961665817625e+02 2.438378757004584827e+02 2.339691718670402452e+02 2.346486563932755871e+02 2.424465502419765528e+02 2.362988330998471724e+02 2.353928537315333642e+02 2.386284943326540997e+02 2.475912187977585290e+02 2.404404530692817161e+02 2.430613219561894880e+02 2.367518227840040765e+02 2.444202910086602003e+02 2.368165355960264833e+02 2.381431482424859780e+02 2.361046946637799238e+02 2.400845326031584364e+02 2.435466680463576097e+02 2.345192307692307736e+02 2.261712780183392795e+02 2.295039878374936393e+02 2.247475961538461604e+02 2.254594370860927199e+02 2.174026919893020704e+02 2.075663445618950504e+02 2.123227362455425293e+02 2.053661089531329651e+02 2.027775964722363824e+02 1.954650487137035100e+02 1.950120590295466059e+02 1.909351518721344974e+02 1.928441798267957097e+02 1.933618823229750205e+02 1.793839149261334569e+02 1.889290546994396323e+02 1.886054906393275701e+02 1.942355052852776396e+02 1.870523831507896091e+02 1.917440620224146812e+02 1.916146363983698393e+02 1.797721917982679543e+02 1.854022064442180238e+02 1.893820443835965364e+02 1.968563741721854399e+02 1.856610576923076792e+02 1.916146363983698393e+02 1.932001002929189895e+02 1.880230753311258241e+02 1.914852107743249974e+02 2.029717349083036027e+02 1.973417202623535331e+02 2.023893196001018850e+02 2.022275375700458540e+02 2.001890839913397713e+02 2.054955345771777786e+02 1.992831046230259631e+02 1.966298793301069736e+02 2.050749012990320921e+02 1.971152254202750953e+02 1.990566097809475252e+02 1.990566097809475252e+02 1.945590693453897018e+02 1.898350340677534405e+02 1.951738410596026370e+02 1.936854463830871111e+02 1.874730164289352956e+02 1.895761828196637850e+02 1.908380826541008730e+02 1.872465215868568578e+02 1.821018530310748815e+02 1.888966982934284147e+02 1.787044303998981150e+02 1.843020886398369669e+02 1.802898942944472651e+02 1.846903655119714642e+02 1.768601152572592810e+02 1.753717205807437551e+02 1.799986866403463921e+02 1.771513229113601540e+02 1.788014996179317393e+02 1.732685541900152657e+02 1.709712493632195560e+02 1.686415881304126287e+02 1.623968017702496240e+02 1.662148576795720771e+02 1.651470962812022378e+02 1.610701891237901009e+02 1.587081714849719845e+02 1.582875382068262695e+02 1.496483778018339308e+02 1.485159035914416563e+02 1.404268020886398460e+02 1.423358300433010584e+02 1.432094530056036774e+02 1.343761541645440616e+02 1.318523544956698856e+02 1.351850643148242455e+02 1.268371115639327513e+02 1.289402779546612408e+02 1.229543428425878773e+02 1.222748583163525211e+02 1.154800130539989738e+02 1.181655947529291808e+02 1.135386286933265438e+02 1.076821192052980081e+02 1.030875095517065745e+02 1.023433122134487974e+02 9.813697943199184692e+01 9.567789257514009194e+01 9.541904132705043651e+01 9.325116212429954032e+01 8.839770122261843710e+01 8.626217842587875850e+01 8.441786328323993871e+01 8.250883532857869795e+01 8.072923299796229912e+01 7.674939505858380073e+01 7.558456444218033710e+01 7.383731851757514164e+01 7.066639072847681291e+01 6.823966027763627551e+01 6.370976343606724157e+01 6.002113315078960909e+01 6.293320969179826818e+01 6.031234080489047500e+01 5.720612582781456723e+01 5.096133946765155542e+01 5.138197274579724905e+01 4.617259137799286606e+01 4.400471217524197698e+01 4.144855610035659765e+01 4.148091250636780103e+01 3.960424095771777786e+01 3.805113346917982398e+01 3.222698038716250579e+01 3.565675942435048285e+01 3.297117772542027581e+01 2.908840900407539465e+01 2.928254744014263977e+01 2.834421166581762463e+01 2.779415276362709974e+01 2.420259169638308805e+01 2.666167855323484304e+01 2.717938104941416100e+01 2.319954311003565905e+01 2.297304826795720700e+01 2.031982297503820689e+01 2.213178171166581620e+01 1.993154610290371664e+01 1.614584659959245982e+01 1.711653877992868189e+01 1.773131049414162064e+01 1.711653877992868189e+01 1.468980832908813028e+01 1.676061831380539857e+01 1.533693644931227595e+01 1.436624426897605744e+01 1.320141365257259203e+01 1.423681864493122795e+01 1.536929285532348466e+01 1.041876273560876243e+01 1.184244460010188504e+01 1.138945491594498272e+01 1.181008819409067812e+01 1.109824726184411681e+01 1.009519867549668781e+01 1.032169351757513986e+01 1.038640632959755372e+01 9.577496179317371627e+00 9.545139773306164699e+00 9.415714149261335209e+00 9.771634615384614975e+00 1.025698070555272601e+01 8.542091186958735705e+00 1.012755508150789652e+01 6.762488856342333321e+00 7.830250254712175284e+00 7.053696510443199230e+00 9.545139773306164699e+00 6.147717142129393686e+00 6.730132450331125504e+00 7.571399006622516303e+00 6.891914480387162811e+00 7.441973382577686813e+00 7.700824630667345794e+00 6.018291518084564196e+00 4.141619969434539250e+00 6.503637608252674340e+00 6.147717142129393686e+00 7.280191352521650394e+00 8.024388690779419520e+00 6.956627292409576668e+00 5.727083863983698286e+00 5.500589021905247122e+00 7.474329788588894630e+00 5.888865894039734705e+00 5.985935112073357267e+00 6.244786360163015360e+00 5.144668555781966468e+00 6.827201668364748066e+00 5.856509488028527777e+00 5.630014645950076613e+00 6.697776044319918576e+00 5.856509488028527777e+00 4.756391683647477997e+00 5.274094179826795958e+00 5.112312149770758651e+00 4.303401999490575669e+00 4.659322465613856323e+00 6.147717142129393686e+00 4.141619969434539250e+00 4.691678871625063252e+00 4.497540435557819904e+00 2.362017638818135534e+00 5.306450585838002887e+00 4.012194345389709760e+00 3.365066225165562752e+00 4.432827623535405159e+00 4.044550751400916688e+00 3.397422631176770125e+00 2.329661232806928162e+00 3.267997007131940634e+00 1.811958736627610866e+00 1.747245924605196121e+00 4.173976375445746179e+00 2.491443262862964581e+00 2.426730450840550279e+00 2.653225292919001443e+00 2.523799668874171953e+00 2.782650916963830934e+00 1.811958736627610866e+00 2.200235608762098671e+00 2.329661232806928162e+00 2.847363728986245679e+00 1.909027954661232762e+00 1.941384360672440135e+00 1.941384360672440135e+00 2.588512480896587031e-01 4.529896841569027166e-01 -1.035404992358634813e+00 7.765537442689760539e-01 1.035404992358634813e+00 1.617820300560366686e-01 6.471281202241466746e-01 -2.588512480896587031e-01 1.520751082526744735e+00 1.617820300560366686e-01 1.779602330616403494e+00 -9.706921803362200674e-02 1.747245924605196121e+00 4.853460901681100337e-01 6.471281202241466746e-01 1.197187022414671453e+00 9.706921803362200674e-02 -7.118409322465614197e-01 1.650176706571574003e+00 1.067761398369841963e+00 -9.383357743250126948e-01 9.706921803362200674e-01 2.912076541008660202e-01 1.423681864493122839e+00 5.500589021905246678e-01 1.488394676515537363e+00 4.853460901681100337e-01 7.441973382577686813e-01 -4.853460901681100337e-01 1.391325458481915467e+00 9.706921803362200674e-02 8.736229623025980606e-01 -3.235640601120733373e-01 -2.264948420784513583e-01 -3.559204661232807099e-01 -1.941384360672440135e-01 -3.235640601120733789e-02 6.147717142129394130e-01 -5.824153082017320404e-01 -6.794845262353540472e-01 -1.164830616403464081e+00 -1.941384360672440135e-01 -1.617820300560366686e-01 -2.912076541008660202e-01 8.412665562913906880e-01 -1.294256240448293516e-01 9.059793683138054332e-01 3.235640601120733373e-01 -8.412665562913906880e-01 -3.235640601120733789e-02 9.706921803362200674e-01 -1.035404992358634813e+00 3.235640601120733789e-02 1.294256240448293349e+00 3.559204661232807099e-01 1.197187022414671453e+00 -9.706921803362200674e-02 1.132474210392256708e+00 1.229543428425878826e+00 8.089101502801834265e-01 -3.235640601120733789e-02 -1.909027954661232762e+00 2.264948420784513583e-01 1.456038270504329990e+00 -1.617820300560366686e-01 1.003048586347427440e+00 -1.617820300560366686e-01 5.500589021905246678e-01 -1.682533112582781376e+00 -4.853460901681100337e-01 1.941384360672440135e-01 7.765537442689760539e-01 3.235640601120733373e-01 5.177024961793174063e-01 0.000000000000000000e+00 -3.235640601120733373e-01 2.912076541008660202e-01 1.261899834437085977e+00 8.412665562913906880e-01 2.708231183138054021e+01 2.329661232806927984e+01 2.420259169638308805e+01 2.556156074885379326e+01 2.630575808711156327e+01 2.760001432755985817e+01 2.847363728986245590e+01 2.711466823739174714e+01 2.802064760570555180e+01 2.999438837238919930e+01 2.915312181609780851e+01 2.637047089913397713e+01 3.047973446255731034e+01 2.688817339531329509e+01 3.083565492868059010e+01 3.119157539480386987e+01 3.617446192052980081e+01 3.229169319918491965e+01 3.348888022159959377e+01 3.546262098828324127e+01 3.329474178553234509e+01 3.798642065715741012e+01 3.530083895822720308e+01 3.675687722873153263e+01 3.572147223637289670e+01 3.840705393530310374e+01 3.918360767957208424e+01 3.523612614620478922e+01 3.882768721344880447e+01 3.850412315333672808e+01 3.986309220580743329e+01 4.102792282221090403e+01 4.190154578451350176e+01 3.918360767957208424e+01 4.316344561895058263e+01 4.578431450585837581e+01 4.154562531839021489e+01 3.847176674732552470e+01 4.287223796484971672e+01 4.377821733316352493e+01 4.704621434029546378e+01 4.322815843097299648e+01 4.445770185939888108e+01 4.225746625063678152e+01 5.028185494141619927e+01 4.982886525725929516e+01 5.015242931737137155e+01 5.063777540753947903e+01 4.730506558838512632e+01 4.872874745287824538e+01 5.138197274579724905e+01 5.244973414416708835e+01 5.141432915180845242e+01 5.270858539225675088e+01 4.908466791900152515e+01 5.575008755731023768e+01 5.280565461029036811e+01 5.319393148242485836e+01 5.387341600866021452e+01 5.545887990320937178e+01 5.290272382832399245e+01 6.115360736118186225e+01 5.639721567753438336e+01 6.299792250382068204e+01 6.474516842842587039e+01 6.018291518084564018e+01 6.338619937595517229e+01 6.299792250382068204e+01 6.652477075904228343e+01 6.487459405247071231e+01 6.532758373662761642e+01 7.050460869842078182e+01 7.050460869842078182e+01 6.759253215741212273e+01 7.299605196128375439e+01 7.189593415690269751e+01 6.794845262353540249e+01 7.257541868313805367e+01 7.668468224656137977e+01 7.872313582526744824e+01 7.613462334437086554e+01 8.396487359908303461e+01 8.208820205043301144e+01 8.114986627610799985e+01 7.509921835201222962e+01 7.759066161487518798e+01 7.522864397605705733e+01 7.594048490830361686e+01 7.600519772032602361e+01 7.943497675751400777e+01 8.076158940397350250e+01 8.024388690779419164e+01 8.771821669638308094e+01 8.263826095262353988e+01 8.823591919256240601e+01 8.690930654610289707e+01 9.438363633469180058e+01 9.056558042536933328e+01 9.962537410850738695e+01 9.493369523688231482e+01 9.402771586856852082e+01 9.169805463576159354e+01 1.003048586347427431e+02 9.684272319154355557e+01 9.551611054508404663e+01 9.736042568772286643e+01 9.671329756749872786e+01 9.981951254457463563e+01 1.004989970708099776e+02 1.033787172058074333e+02 1.064525757768721377e+02 1.070026346790626519e+02 1.083292473255221608e+02 1.126973621370351424e+02 1.136033415053489506e+02 1.105618393402954638e+02 1.125679365129903147e+02 1.154153002419765670e+02 1.175508230387162456e+02 1.127297185430463600e+02 1.144769644676515554e+02 1.068408526490066208e+02 1.146387464977075865e+02 1.114678187086092720e+02 1.119531647987773795e+02 1.138945491594498236e+02 1.193304253693326586e+02 1.206246816097809500e+02 1.202040483316352493e+02 1.229219864365766597e+02 1.264488346917982682e+02 1.291667727967396786e+02 1.297491881049414246e+02 1.309140187213448883e+02 1.324024133978604141e+02 1.339231644803871575e+02 1.349262130667345900e+02 1.298139009169638314e+02 1.379677152317880768e+02 1.387766253820682607e+02 1.371264486754966754e+02 1.406532969307182839e+02 1.441154323739174572e+02 1.490012496816097780e+02 1.487747548395313402e+02 1.450537681482424830e+02 1.579963305527254249e+02 1.527222363728986352e+02 1.601642097554763211e+02 1.678326779801324449e+02 1.612319711538461604e+02 1.645323245669893026e+02 1.641116912888436161e+02 1.781220150916963689e+02 1.761159179190015323e+02 1.728479209118695792e+02 1.825548427152317856e+02 1.759217794829342836e+02 1.912910723382577771e+02 1.910645774961793109e+02 1.899968160978094716e+02 1.847227219179826818e+02 1.925529721726948651e+02 1.898673904737646296e+02 1.894144007896077255e+02 2.016451222618441079e+02 1.998331635252164915e+02 2.002537968033622064e+02 1.967269485481405979e+02 2.118050337493632185e+02 2.057867422312786516e+02 2.069839292536933328e+02 2.091518084564442006e+02 2.090223828323993871e+02 2.128080823357106510e+02 2.147818231023942985e+02 2.180174637035150340e+02 2.146200410723382674e+02 2.186645918237391584e+02 2.164967126209882906e+02 2.264301292664289349e+02 2.293745622134487974e+02 2.305717492358634786e+02 2.314777286041772868e+02 2.365576843479368279e+02 2.344545179572083384e+02 2.367841791900152657e+02 2.379813662124299469e+02 2.436437372643912340e+02 2.453262703769740085e+02 2.426406886780438015e+02 2.426406886780438015e+02 2.450997755348955707e+02 2.513769183010697930e+02 2.472029419256240317e+02 2.465558138053999073e+02 2.562950920147732745e+02 2.446467858507386666e+02 2.486589801961283683e+02 2.469440906775343763e+02 2.457145472491085059e+02 2.479794956698930264e+02 2.516034131431482308e+02 2.466205266174223141e+02 2.580746943453897302e+02 2.529623821956189431e+02 2.532859462557310053e+02 2.484001289480387129e+02 2.548714101502801839e+02 2.523476104814060079e+02 2.392109096408558173e+02 2.518299079852266971e+02 2.452292011589403842e+02 2.503738697147223604e+02 2.518299079852266971e+02 2.378195841823739158e+02 2.379490098064187293e+02 2.325778464085583153e+02 2.360723382577687062e+02 2.200882736882323059e+02 2.121933106214977158e+02 2.198617788461538396e+02 2.132610720198675551e+02 2.093459468925114493e+02 2.039747834946510352e+02 1.982153432246561238e+02 1.908380826541008730e+02 1.979888483825776859e+02 1.875377292409577024e+02 1.955621179317371343e+02 1.880877881431482308e+02 1.954326923076922924e+02 1.931030310748853651e+02 1.944943565333672950e+02 1.935883771650534868e+02 1.926500413907284610e+02 1.916146363983698393e+02 1.873435908048904821e+02 1.971152254202750953e+02 1.927147542027508962e+02 2.028746656902699783e+02 1.930383182628629584e+02 1.981506304126337170e+02 1.976976407284768129e+02 1.978270663525216548e+02 2.020981119460010120e+02 2.035541502165053487e+02 1.960798204279164452e+02 2.007714992995415173e+02 1.976652843224656237e+02 1.891879059475292877e+02 1.957886127738155722e+02 1.976976407284768129e+02 1.915822799923586217e+02 1.887996290753947903e+02 1.947208513754457329e+02 1.899644596917982540e+02 1.861140473764645833e+02 1.861787601884870185e+02 1.855963448802852724e+02 1.931030310748853651e+02 1.851109987901171507e+02 1.828460503693326586e+02 1.814870813168619463e+02 1.812929428807946977e+02 1.818753581889964437e+02 1.741421771523178847e+02 1.819400710010188504e+02 1.814223685048395396e+02 1.664089961156393258e+02 1.636910580106979012e+02 1.670884806418746678e+02 1.700329135888945586e+02 1.700976264009169654e+02 1.617173172440142537e+02 1.651147398751910202e+02 1.561520154100865909e+02 1.612643275598573496e+02 1.557960949439633112e+02 1.486129728094752807e+02 1.508132084182373944e+02 1.460568167345899155e+02 1.490983188996434023e+02 1.442125015919510815e+02 1.352497771268466522e+02 1.364793205552725510e+02 1.351850643148242455e+02 1.310110879393785126e+02 1.349909258787569968e+02 1.245721631431482450e+02 1.232131940906775327e+02 1.133444902572592952e+02 1.099470676260825286e+02 1.156094386780438015e+02 1.108530469943963368e+02 1.059025168746816092e+02 1.084586729495669886e+02 1.058054476566479849e+02 9.994893816861946334e+01 9.823404865002547126e+01 1.018579661232806899e+02 9.907531520631685851e+01 8.930368059093224531e+01 8.642396045593478959e+01 8.467671453132959414e+01 8.215291486245541819e+01 8.613275280183393079e+01 7.739652317880793930e+01 7.623169256240447567e+01 7.273720071319408476e+01 7.183122134488029076e+01 7.005161901426387772e+01 6.759253215741212273e+01 6.756017575140091935e+01 6.040941002292409223e+01 6.083004330106979296e+01 6.290085328578705770e+01 5.672077973764645975e+01 5.817681800815078930e+01 5.345278273051452089e+01 5.367927757259296584e+01 5.073484462557310337e+01 4.856696542282220719e+01 4.636672981406010763e+01 4.355172249108507287e+01 3.821291549923586217e+01 3.478313646204788512e+01 3.766285659704534083e+01 3.410365193581252896e+01 2.999438837238919930e+01 3.245347522924095784e+01 3.109450617677024908e+01 2.672639136525726045e+01 3.090036774070300396e+01 2.617633246306673556e+01 2.371724560621497702e+01 2.310247389200203827e+01 2.255241498981151338e+01 2.310247389200203827e+01 2.035217938104941382e+01 2.051396141110545202e+01 2.028746656902699996e+01 1.854022064442180451e+01 2.041689219307182768e+01 1.756952846408558244e+01 1.737539002801833732e+01 1.617820300560366675e+01 1.566050050942435057e+01 1.459273911105450772e+01 1.368675974274070306e+01 1.281313678043810533e+01 1.456038270504330079e+01 1.598406456953642341e+01 1.281313678043810533e+01 1.232779069026999430e+01 1.278078037442689663e+01 1.116296007386653066e+01 1.242485990830361686e+01 1.229543428425878737e+01 9.480426961283749066e+00 9.577496179317371627e+00 1.074232679572083526e+01 9.998129457463067027e+00 8.315596344880285429e+00 1.003048586347427396e+01 7.959675878757004774e+00 8.736229623025980828e+00 8.800942435048394685e+00 6.633063232297503831e+00 8.412665562913907991e+00 9.545139773306164699e+00 7.409616976566479885e+00 8.153814314824249010e+00 7.894963066734590029e+00 7.409616976566479885e+00 8.250883532857869795e+00 8.121457908813040305e+00 6.050647924095772012e+00 7.150765728476820904e+00 7.636111818644931049e+00 7.959675878757004774e+00 8.930368059093224176e+00 7.797893848700967467e+00 4.173976375445746179e+00 6.697776044319918576e+00 7.668468224656137977e+00 7.474329788588894630e+00 7.183122134488028721e+00 6.374211984207844850e+00 6.050647924095772012e+00 7.344904164544065139e+00 6.827201668364748066e+00 5.953578706062149450e+00 6.083004330106978941e+00 7.215478540499235649e+00 6.762488856342333321e+00 6.438924796230259595e+00 6.309499172185430105e+00 6.859558074375954995e+00 6.730132450331125504e+00 6.600706826286296014e+00 4.724035277636271069e+00 5.824153082017319960e+00 5.662371051961283541e+00 3.915125127356087642e+00 5.274094179826795958e+00 3.526848255221599615e+00 5.015242931737136978e+00 3.526848255221599615e+00 5.177024961793173397e+00 3.623917473255221733e+00 4.529896841569026833e+00 3.300353413143148007e+00 2.362017638818135534e+00 4.173976375445746179e+00 2.362017638818135534e+00 3.429779037187977497e+00 3.203284195109526333e+00 1.714889518593988749e+00 2.879720134997452607e+00 3.300353413143148007e+00 2.200235608762098671e+00 2.588512480896586698e+00 2.653225292919001443e+00 2.006097172694854880e+00 7.441973382577686813e-01 1.747245924605196121e+00 6.794845262353540472e-01 2.038453578706062252e+00 2.847363728986245679e+00 1.682533112582781376e+00 2.070809984717269625e+00 6.794845262353540472e-01 8.089101502801834265e-01 1.035404992358634813e+00 1.456038270504329990e+00 1.585463894549159480e+00 9.059793683138054332e-01 1.520751082526744735e+00 -3.882768721344880269e-01 1.197187022414671453e+00 1.423681864493122839e+00 1.100117804381049336e+00 5.824153082017320404e-01 9.706921803362200674e-02 1.197187022414671453e+00 -1.941384360672440135e-01 2.459086856851757652e+00 6.794845262353540472e-01 3.235640601120733373e-01 1.229543428425878826e+00 9.706921803362200674e-02 3.882768721344880269e-01 1.876671548650025390e+00 -6.471281202241467578e-02 7.118409322465614197e-01 1.779602330616403494e+00 -6.471281202241467578e-02 1.197187022414671453e+00 2.006097172694854880e+00 2.264948420784513583e-01 6.471281202241466746e-01 6.794845262353540472e-01 2.912076541008660202e-01 5.824153082017320404e-01 4.206332781456953440e-01 -8.736229623025980606e-01 7.765537442689760539e-01 1.617820300560366853e+00 -4.853460901681100337e-01 -9.059793683138054332e-01 1.164830616403464081e+00 -3.235640601120733373e-01 -9.706921803362200674e-02 1.261899834437085977e+00 -1.261899834437085977e+00 2.912076541008660202e-01 -2.912076541008660202e-01 9.706921803362200674e-02 1.132474210392256708e+00 -4.206332781456953440e-01 -1.035404992358634813e+00 -3.235640601120733373e-01 -2.912076541008660202e-01 1.488394676515537363e+00 4.853460901681100337e-01 1.164830616403464081e+00 -4.529896841569027166e-01 4.529896841569027166e-01 1.520751082526744735e+00 2.264948420784513583e-01 2.264948420784513583e-01 6.147717142129394130e-01 -8.089101502801834265e-01 6.471281202241466746e-01 1.617820300560366686e-01 5.824153082017320404e-01 -2.912076541008660202e-01 -6.147717142129394130e-01 -6.147717142129394130e-01 1.294256240448293516e-01 1.391325458481915467e+00 3.559204661232807099e-01 3.235640601120733373e-01 5.177024961793174063e-01 1.229543428425878826e+00 3.235640601120733789e-02 -1.617820300560366686e-01 -9.706921803362200674e-01 3.235640601120733373e-01 -1.617820300560366686e-01 6.794845262353540472e-01 2.054631781711665894e+01 2.028746656902699996e+01 2.141994077941925667e+01 2.488207622261844065e+01 2.442908653846153655e+01 2.145229718543046360e+01 2.546449153082017247e+01 2.433201732042791576e+01 2.640282730514518406e+01 2.873248853795211488e+01 2.481736341059602680e+01 2.682346058329088123e+01 2.510857106469689271e+01 2.947668587620988134e+01 2.857070650789607669e+01 3.012381399643403057e+01 2.892662697401935645e+01 2.960611150025471261e+01 3.248583163525216122e+01 3.300353413143147918e+01 3.491256208609271283e+01 3.145042664289352885e+01 3.138571383087111499e+01 3.543026458227203079e+01 3.212991116912888145e+01 3.543026458227203079e+01 3.297117772542027581e+01 3.468606724401426078e+01 3.507434411614875103e+01 3.284175210137544809e+01 3.533319536423840646e+01 3.746871816097809216e+01 3.500963130412633717e+01 3.963659736372898834e+01 3.730693613092205396e+01 3.915125127356087376e+01 3.724222331889964011e+01 4.138384328833418380e+01 3.640095676260825286e+01 4.044550751400917221e+01 3.750107456698930264e+01 3.924832049159449809e+01 4.387528655119714927e+01 3.801877706316862060e+01 4.274281234080488900e+01 4.206332781456953285e+01 4.552546325776872038e+01 4.025136907794192354e+01 4.610787856597045220e+01 4.154562531839021489e+01 4.656086825012735630e+01 4.041315110799796173e+01 4.468419670147733314e+01 4.591374012990321063e+01 4.578431450585837581e+01 4.643144262608252859e+01 4.578431450585837581e+01 4.656086825012735630e+01 4.591374012990321063e+01 4.740213480641874355e+01 4.914938073102393901e+01 5.516767224910850587e+01 5.160846758787570110e+01 5.539416709118695792e+01 5.047599337748344084e+01 5.277329820427916474e+01 5.471468256495160176e+01 5.403519803871625271e+01 5.817681800815078930e+01 5.827388722618441363e+01 5.600893880539990022e+01 5.652664130157921107e+01 5.422933647478349428e+01 5.814446160213957882e+01 6.361269421803361723e+01 6.053883564696892705e+01 5.943871784258787727e+01 6.053883564696892705e+01 6.390390187213449025e+01 6.561879139072847522e+01 6.788373981151299574e+01 6.794845262353540249e+01 6.888678839786041408e+01 6.798080902954660587e+01 6.937213448802852156e+01 7.354611086347426863e+01 6.781902699949057478e+01 7.056932151044320278e+01 6.976041136016301891e+01 7.014868823229750205e+01 7.157237009679062112e+01 7.600519772032602361e+01 7.092524197656648255e+01 7.225185462302597728e+01 7.626404896841569325e+01 7.894963066734590029e+01 7.937026394549158681e+01 8.069687659195109575e+01 8.470907093734079751e+01 8.283239938869077434e+01 8.500027859144167053e+01 8.661809889200203827e+01 8.202348923841059047e+01 8.474142734335201510e+01 8.713580138818134913e+01 8.891540371879776217e+01 8.985373949312277375e+01 9.121270854559347185e+01 9.244225197401935645e+01 8.920661137289862097e+01 8.936839340295466627e+01 1.026345198675496704e+02 9.237753916199693549e+01 9.891353317626082742e+01 9.629266428935302713e+01 1.013402636271013790e+02 9.998129457463066672e+01 9.846054349210392331e+01 1.000136509806418701e+02 9.991658176260824575e+01 1.000783637926642911e+02 9.975479973255221466e+01 1.042846965741212415e+02 1.020197481533367210e+02 1.026345198675496704e+02 1.029257275216505292e+02 1.089440190397350960e+02 1.048023990703005524e+02 1.070673474910850729e+02 1.077468320173204290e+02 1.137651235354049959e+02 1.106265521523178847e+02 1.197187022414671418e+02 1.177126050687722909e+02 1.186832972491085059e+02 1.159330027381558779e+02 1.236014709628120158e+02 1.253487168874172113e+02 1.232455504966887361e+02 1.250898656393275559e+02 1.170007641365257172e+02 1.291020599847172718e+02 1.334054619842078466e+02 1.360586872771268361e+02 1.375470819536423903e+02 1.354762719689251185e+02 1.440507195618950504e+02 1.378382896077432349e+02 1.454744014263881695e+02 1.368352410213958308e+02 1.420446223892002138e+02 1.521721774707081067e+02 1.534987901171676015e+02 1.579316177407029897e+02 1.597759328833418238e+02 1.578992613346918006e+02 1.647264630030565513e+02 1.634969195746306525e+02 1.652118090932246446e+02 1.673149754839531340e+02 1.718448723255221466e+02 1.716830902954661155e+02 1.778631638436067135e+02 1.753717205807437551e+02 1.902556673458991270e+02 1.852727808201732103e+02 1.862111165944982076e+02 1.815194377228731639e+02 1.859846217524197698e+02 1.986036200967906211e+02 1.959503948038716317e+02 1.924235465486500232e+02 1.968887305781966290e+02 1.920676260825267434e+02 2.043630603667855326e+02 1.980212047885889035e+02 2.041689219307182839e+02 2.028099528782475716e+02 1.999949455552725510e+02 2.060455934793683070e+02 2.082781854941416100e+02 2.114814696892511279e+02 2.226444297631176710e+02 2.150406743504839540e+02 2.198294224401426220e+02 2.220296580489047358e+02 2.230003502292409507e+02 2.237121911614875103e+02 2.171761971472236326e+02 2.306688184538971029e+02 2.329661232806928126e+02 2.309923825140091651e+02 2.322866387544574707e+02 2.252329422440142537e+02 2.312512337620988205e+02 2.376578021523178847e+02 2.358134870096790507e+02 2.376578021523178847e+02 2.336132514009169654e+02 2.411199375955170581e+02 2.399551069791135944e+02 2.428995399261334569e+02 2.488854750382068346e+02 2.405375222873153405e+02 2.411846504075394648e+02 2.488531186321956170e+02 2.433201732042791718e+02 2.487236930081507751e+02 2.354899229495669886e+02 2.367518227840040765e+02 2.379813662124299469e+02 2.362988330998471724e+02 2.359429126337238927e+02 2.314777286041772868e+02 2.284362264391237716e+02 2.246181705298013185e+02 2.268831189505858390e+02 2.123550926515537469e+02 2.158819409067753270e+02 2.078575522159959235e+02 2.058514550433010584e+02 1.976652843224656237e+02 1.965328101120733493e+02 1.958856819918491965e+02 1.978917791645440616e+02 1.927794670147733029e+02 1.942031488792664220e+02 1.974064330743759399e+02 1.877642240830361686e+02 1.867611754966887361e+02 1.902233109398879094e+02 1.911940031202241528e+02 1.898997468797758472e+02 1.910645774961793109e+02 1.973740766683647507e+02 1.911292903082017176e+02 1.932648131049414246e+02 1.925529721726948651e+02 1.916793492103922461e+02 1.841726630157921534e+02 1.965004537060621317e+02 1.871818087748344226e+02 1.936530899770758936e+02 1.937825156011207355e+02 1.939766540371879842e+02 1.963386716760061006e+02 1.995743122771268361e+02 1.929736054508405516e+02 1.927147542027508962e+02 1.926500413907284610e+02 1.899644596917982540e+02 1.870523831507896091e+02 1.874730164289352956e+02 1.913234287442689663e+02 1.910645774961793109e+02 1.852404244141619927e+02 1.839138117677024979e+02 1.863081858125318320e+02 1.888643418874172255e+02 1.845932962939378399e+02 1.886054906393275701e+02 1.789956380539989880e+02 1.807105275725929801e+02 1.787367868059093325e+02 1.732361977840040765e+02 1.760835615129903147e+02 1.761482743250127214e+02 1.725243568517575170e+02 1.734626926260825144e+02 1.718772287315333642e+02 1.649529578451349892e+02 1.634322067626082458e+02 1.603907045975547589e+02 1.633027811385634323e+02 1.591611611691288886e+02 1.568638563423331505e+02 1.567344307182883369e+02 1.601965661614875103e+02 1.561843718160978085e+02 1.488718240575649361e+02 1.516868313805399850e+02 1.499719418619459930e+02 1.426270376974019314e+02 1.466068756367804440e+02 1.432094530056036774e+02 1.440830759679062680e+02 1.336319568262862845e+02 1.361881129011716780e+02 1.291667727967396786e+02 1.278725165562913872e+02 1.209482456698930122e+02 1.258987757896077397e+02 1.249280836092715248e+02 1.157388643020886434e+02 1.135709850993377472e+02 1.106589085583290881e+02 1.062584373408048890e+02 1.035728556418746820e+02 1.030551531456953569e+02 1.031522223637289812e+02 9.852525630412633006e+01 9.687507959755475895e+01 9.011259074121242918e+01 8.758879107233825323e+01 9.050086761334691232e+01 8.707108857615894237e+01 8.461200171930718739e+01 8.218527126846663577e+01 7.276955711920530234e+01 7.441973382577687346e+01 7.215478540499235294e+01 7.335197242740703416e+01 6.846615511971472756e+01 6.581292982679572390e+01 6.396861468415690410e+01 6.147717142129393864e+01 5.911515378247580088e+01 5.707670020376973952e+01 5.338806991849209993e+01 5.565301833927661335e+01 5.044363697147223746e+01 4.707857074630667427e+01 4.656086825012735630e+01 4.416649420529801517e+01 4.313108921293937925e+01 3.966895376974019172e+01 3.746871816097809216e+01 3.623917473255221466e+01 3.543026458227203079e+01 3.187105992103922603e+01 3.151513945491594271e+01 2.779415276362709974e+01 2.970318071828833340e+01 2.672639136525726045e+01 2.711466823739174714e+01 2.627340168110035634e+01 2.666167855323484304e+01 2.378195841823739087e+01 2.514092747070809963e+01 2.290833545593479315e+01 2.303776107997962086e+01 2.148465359144167053e+01 2.051396141110545202e+01 1.854022064442180451e+01 1.824901299032093860e+01 1.938148720071319531e+01 1.504572879521141004e+01 1.430153145695364181e+01 1.792544893020886221e+01 1.397796739684156897e+01 1.430153145695364181e+01 1.410739302088639846e+01 1.426917505094243488e+01 1.358969052470708050e+01 1.355733411869587357e+01 1.261899834437086021e+01 1.287784959246051919e+01 1.245721631431482379e+01 9.577496179317371627e+00 1.177773178807946941e+01 1.077468320173204219e+01 8.833298841059601614e+00 8.315596344880285429e+00 1.038640632959755372e+01 8.930368059093224176e+00 8.056745096790626448e+00 9.998129457463067027e+00 9.092150089149260594e+00 8.315596344880285429e+00 8.089101502801833377e+00 8.089101502801833377e+00 7.668468224656137977e+00 6.503637608252674340e+00 6.956627292409576668e+00 6.988983698420784485e+00 5.500589021905247122e+00 3.559204661232806988e+00 8.186170720835455938e+00 6.083004330106978941e+00 7.539042600611309375e+00 6.147717142129393686e+00 5.824153082017319960e+00 6.568350420275089085e+00 6.535994014263881269e+00 7.700824630667345794e+00 5.435876209882832377e+00 6.568350420275089085e+00 5.759440269994905215e+00 5.888865894039734705e+00 6.924270886398369740e+00 6.438924796230259595e+00 5.597658239938868796e+00 5.565301833927661868e+00 5.565301833927661868e+00 6.827201668364748066e+00 6.309499172185430105e+00 6.180073548140600614e+00 5.112312149770758651e+00 5.532945427916454051e+00 3.818055909322465524e+00 4.368114811512990414e+00 5.727083863983698286e+00 4.044550751400916688e+00 4.465184029546612088e+00 3.947481533367295015e+00 5.468232615894039306e+00 4.497540435557819904e+00 3.785699503311258152e+00 4.950530119714722233e+00 4.076907157412124505e+00 4.594609653591441578e+00 3.494491849210392242e+00 3.559204661232806988e+00 3.397422631176770125e+00 3.267997007131940634e+00 3.009145759042282098e+00 2.717938104941416189e+00 3.300353413143148007e+00 2.750294510952623561e+00 2.944432947019867353e+00 1.553107488537952108e+00 1.488394676515537363e+00 3.818055909322465524e+00 1.488394676515537363e+00 1.714889518593988749e+00 2.264948420784513416e+00 1.164830616403464081e+00 2.653225292919001443e+00 1.650176706571574003e+00 1.811958736627610866e+00 1.488394676515537363e+00 2.006097172694854880e+00 1.197187022414671453e+00 2.459086856851757652e+00 1.553107488537952108e+00 1.747245924605196121e+00 5.824153082017320404e-01 1.779602330616403494e+00 1.391325458481915467e+00 5.500589021905246678e-01 -8.412665562913906880e-01 8.412665562913906880e-01 5.500589021905246678e-01 6.794845262353540472e-01 3.235640601120733373e-01 1.197187022414671453e+00 7.118409322465614197e-01 1.326612646459500722e+00 5.824153082017320404e-01 -8.736229623025980606e-01 8.736229623025980606e-01 8.736229623025980606e-01 6.794845262353540472e-01 6.471281202241466746e-01 7.441973382577686813e-01 1.941384360672440135e-01 1.941384360672440135e-01 -8.412665562913906880e-01 6.471281202241467578e-02 8.736229623025980606e-01 1.100117804381049336e+00 1.067761398369841963e+00 -4.529896841569027166e-01 2.264948420784513583e-01 1.326612646459500722e+00 9.059793683138054332e-01 -1.229543428425878826e+00 5.177024961793174063e-01 -7.118409322465614197e-01 1.035404992358634813e+00 -3.235640601120733789e-02 -3.235640601120733373e-01 1.617820300560366853e+00 5.500589021905246678e-01 3.882768721344880269e-01 5.824153082017320404e-01 1.294256240448293516e-01 8.412665562913906880e-01 3.235640601120733373e-01 -1.294256240448293516e-01 1.229543428425878826e+00 1.035404992358634813e+00 5.500589021905246678e-01 4.206332781456953440e-01 5.177024961793174063e-01 2.264948420784513583e-01 -1.035404992358634813e+00 1.067761398369841963e+00 9.706921803362200674e-02 5.177024961793174063e-01 4.206332781456953440e-01 1.132474210392256708e+00 9.706921803362200674e-02 -7.441973382577686813e-01 3.882768721344880269e-01 8.736229623025980606e-01 -3.882768721344880269e-01 -9.706921803362200674e-02 4.529896841569027166e-01 5.824153082017320404e-01 1.844315142638818017e+00 -1.617820300560366686e-01 1.423681864493122839e+00 -2.264948420784513583e-01 2.588512480896587031e-01 6.794845262353540472e-01 -1.617820300560366686e-01 7.118409322465614197e-01 -1.294256240448293516e-01 3.235640601120733373e-01 1.294256240448293516e-01 -3.235640601120733373e-01 2.164643562149770872e+01 2.190528686958736415e+01 2.242298936576668211e+01 2.132287156138563233e+01 2.484971981660723372e+01 2.488207622261844065e+01 2.374960201222618394e+01 2.646754011716760147e+01 2.459086856851757474e+01 2.724409386143657485e+01 2.776179635761589282e+01 2.921783462812022236e+01 2.701759901935812636e+01 3.170927789098318783e+01 2.808536041772796565e+01 3.025323962047885828e+01 3.125628820682628728e+01 3.128864461283749421e+01 3.549497739429444465e+01 3.361830584564442148e+01 3.284175210137544809e+01 3.242111882322974736e+01 3.665980801069790829e+01 3.565675942435048285e+01 3.520376974019357874e+01 3.746871816097809216e+01 3.575382864238410718e+01 3.598032348446255924e+01 3.546262098828324127e+01 3.792170784513499626e+01 3.426543396586856716e+01 3.617446192052980081e+01 3.539790817626082742e+01 3.843941034131431422e+01 3.944245892766173966e+01 4.083378438614365535e+01 4.051022032603158607e+01 4.267809952878247515e+01 4.277516874681609949e+01 3.898946924350483556e+01 3.708044128884360902e+01 4.216039703260315719e+01 4.164269453642383922e+01 3.889240002547121833e+01 4.387528655119714927e+01 4.368114811512990059e+01 4.248396109271523358e+01 4.584902731788079677e+01 4.381057373917472830e+01 4.461948388945491217e+01 4.283988155883851334e+01 4.500776076158940242e+01 4.439298904737646723e+01 4.523425560366785447e+01 4.546075044574630653e+01 4.775805527254202332e+01 4.804926292664288923e+01 4.649615543810494245e+01 4.714328355832908812e+01 4.846989620478858996e+01 5.057306259551706518e+01 5.299979304635761679e+01 5.390577241467141789e+01 5.681784895568007698e+01 5.727083863983698109e+01 5.484410818899642948e+01 6.267435844370860565e+01 5.270858539225675088e+01 5.875923331635252111e+01 5.814446160213957882e+01 5.911515378247580088e+01 5.924457940652062859e+01 6.513344530056036774e+01 5.992406393275598475e+01 6.396861468415690410e+01 6.218901235354049817e+01 6.422746593224655953e+01 6.555407857870605426e+01 6.878971917982678974e+01 6.869264996179316540e+01 7.147530087875699678e+01 7.150765728476821437e+01 7.270484430718288138e+01 6.979276776617422229e+01 6.985748057819664325e+01 6.678362200713193886e+01 7.037518307437595411e+01 6.775431418746815382e+01 7.063403432246560953e+01 6.946920370606214590e+01 7.412852617167600044e+01 7.199300337493632185e+01 7.344904164544064429e+01 7.726709755476311159e+01 8.254119173458991554e+01 8.496792218543046715e+01 8.525912983953132596e+01 8.723287060621497346e+01 8.199113283239938710e+01 8.703873217014772479e+01 8.228234048650026011e+01 8.571211952368823006e+01 8.373837875700458255e+01 8.464435812531839076e+01 8.933603699694344868e+01 8.771821669638308094e+01 8.898011653082016892e+01 9.134213416963831378e+01 8.655338607997961731e+01 9.603381304126337170e+01 9.907531520631685851e+01 9.648680272542027581e+01 9.888117677024960983e+01 1.007578483188996472e+02 9.687507959755475895e+01 1.004019278527763674e+02 1.063231501528273100e+02 1.046406170402445213e+02 1.009196303489556783e+02 1.014049764391237858e+02 1.036699248599083063e+02 1.071967731151299006e+02 1.036699248599083063e+02 1.047376862582781456e+02 1.062907937468160924e+02 1.077144756113092114e+02 1.026992326795720771e+02 1.065820014009169654e+02 1.040258453260315861e+02 1.073585551451859317e+02 1.145740336856851798e+02 1.121796596408558315e+02 1.112089674605196166e+02 1.131179954151808431e+02 1.180361691288843531e+02 1.203011175496688736e+02 1.209806020759042298e+02 1.201716919256240459e+02 1.252192912633723836e+02 1.264811910978094716e+02 1.218542250382068204e+02 1.260605578196637708e+02 1.307845930973000463e+02 1.379677152317880768e+02 1.331466107361181912e+02 1.362528257131940848e+02 1.454096886143657628e+02 1.440830759679062680e+02 1.488071112455425293e+02 1.504249315461028971e+02 1.496160213958227132e+02 1.605848430336220076e+02 1.569609255603667748e+02 1.544371258914925988e+02 1.629468606724401525e+02 1.724272876337238927e+02 1.671531934538971029e+02 1.738833259042282293e+02 1.659236500254712041e+02 1.710036057692307736e+02 1.706800417091186830e+02 1.777337382195619000e+02 1.765041947911360012e+02 1.747569488665308199e+02 1.802898942944472651e+02 1.886378470453387592e+02 1.825548427152317856e+02 1.910969339021905284e+02 1.891555495415180701e+02 1.962092460519612871e+02 1.993154610290371807e+02 1.951414846535914478e+02 1.906115878120224068e+02 1.951091282475802302e+02 2.034894374044829419e+02 2.075339881558838613e+02 2.076957701859398924e+02 2.090223828323993871e+02 2.117079645313295941e+02 2.179527508914925988e+02 2.118697465613856252e+02 2.108990543810494103e+02 2.213501735226693654e+02 2.163349305909322311e+02 2.257182883341823754e+02 2.379490098064187293e+02 2.307335312659195097e+02 2.323837079724910666e+02 2.295687006495160460e+02 2.369783176260825144e+02 2.407963735354049959e+02 2.354575665435557710e+02 2.349722204533876777e+02 2.409257991594498094e+02 2.478824264518594021e+02 2.435143116403463921e+02 2.472029419256240317e+02 2.441614397605705449e+02 2.466528830234335032e+02 2.447438550687722909e+02 2.519593336092715106e+02 2.508268593988792645e+02 2.541919256240448135e+02 2.496296723764645833e+02 2.461351805272541924e+02 2.518622643912378862e+02 2.523799668874172255e+02 2.445820730387162598e+02 2.480442084819154331e+02 2.384343558965868510e+02 2.377872277763626983e+02 2.470735163015792182e+02 2.503738697147223604e+02 2.405375222873153405e+02 2.366871099719816698e+02 2.347133692052980223e+02 2.368488920020377009e+02 2.260094959882832484e+02 2.261389216123280619e+02 2.274978906647987742e+02 2.129375079597554645e+02 2.135846360799796173e+02 2.180498201095262232e+02 2.068545036296484909e+02 2.042012783367295015e+02 2.051396141110544988e+02 2.016127658558329188e+02 1.965004537060621317e+02 1.973740766683647507e+02 1.907733698420784378e+02 1.999625891492613334e+02 1.910322210901680933e+02 1.912587159322465595e+02 1.875053728349465132e+02 1.950767718415690126e+02 1.981829868186449346e+02 1.940413668492103909e+02 1.949797026235353883e+02 1.966298793301069736e+02 1.976652843224656237e+02 2.025834580361691337e+02 2.026158144421803229e+02 2.025511016301579161e+02 2.048160500509424367e+02 2.099607186067243845e+02 2.076957701859398924e+02 2.029717349083036027e+02 2.012568453897096106e+02 2.106078467269485373e+02 2.034247245924605068e+02 2.032952989684156933e+02 2.026805272542027581e+02 1.976652843224656237e+02 2.014186274197656701e+02 1.970505126082526601e+02 2.015480530438104836e+02 2.005773608634742686e+02 1.922294081125827745e+02 1.980535611946000927e+02 1.990242533749363076e+02 1.931353874808965827e+02 1.903203801579215337e+02 1.879583625191034173e+02 1.908057262480896554e+02 1.905468750000000000e+02 1.859522653464085522e+02 1.798369046102903610e+02 1.928765362328069273e+02 1.718448723255221466e+02 1.787691432119205217e+02 1.835255348955680006e+02 1.773454613474274026e+02 1.721037235736118021e+02 1.734950490320937320e+02 1.692887162506367815e+02 1.678650343861436625e+02 1.673796882959755408e+02 1.752422949566989132e+02 1.727184952878247657e+02 1.684474496943453801e+02 1.571550639964340235e+02 1.561196590040754018e+02 1.580286869587366141e+02 1.566373615002547126e+02 1.489365368695873713e+02 1.444066400280183302e+02 1.473510729750381927e+02 1.459273911105450736e+02 1.391972586602139472e+02 1.336319568262862845e+02 1.275813089021905284e+02 1.288108523306163988e+02 1.205599687977585290e+02 1.223395711283749279e+02 1.197187022414671418e+02 1.147034593097300075e+02 1.121473032348446282e+02 1.091705138818135481e+02 1.127620749490575633e+02 1.137651235354049959e+02 1.048347554763117699e+02 1.047700426642893490e+02 9.629266428935302713e+01 9.690743600356596232e+01 9.803991021395822258e+01 9.040379839531328798e+01 9.153627260570554824e+01 9.134213416963831378e+01 8.535619905756495029e+01 8.639160404992358622e+01 8.017917409577177068e+01 7.623169256240447567e+01 7.484036710392255998e+01 7.331961602139581657e+01 6.759253215741212273e+01 6.908092683392766276e+01 6.493930686449311906e+01 6.215665594752928769e+01 5.943871784258787727e+01 5.924457940652062859e+01 5.487646459500763996e+01 5.312921867040244450e+01 5.183496242995415315e+01 4.740213480641874355e+01 4.811397573866531019e+01 4.542839403973509604e+01 4.093085360417727969e+01 4.180447656647987742e+01 4.080142798013245198e+01 3.769521300305654421e+01 3.607739270249617647e+01 3.200048554508405374e+01 3.109450617677024908e+01 2.947668587620988134e+01 2.934726025216505363e+01 2.763237073357106510e+01 2.737351948548140612e+01 2.442908653846153655e+01 2.297304826795720700e+01 2.323189951604686598e+01 2.284362264391237929e+01 2.151700999745287746e+01 2.261712780183392724e+01 2.138758437340804974e+01 1.996390250891492713e+01 2.086988187722873178e+01 1.876671548650025301e+01 1.566050050942435057e+01 1.572521332144676443e+01 1.553107488537952108e+01 1.527222363728986210e+01 1.520751082526744824e+01 1.520751082526744824e+01 1.446331348700967823e+01 1.213365225420275095e+01 1.177773178807946941e+01 1.591935175751400955e+01 1.284549318644931226e+01 1.239250350229240993e+01 1.190715741212429890e+01 1.303963162251655561e+01 1.067761398369842141e+01 9.156862901171676228e+00 1.025698070555272601e+01 9.318644931227712647e+00 9.124506495160469299e+00 7.797893848700967467e+00 9.868703833418237537e+00 7.150765728476820904e+00 8.865655247070810319e+00 6.535994014263881269e+00 8.639160404992358266e+00 8.250883532857869795e+00 8.639160404992358266e+00 7.150765728476820904e+00 8.089101502801833377e+00 8.283239938869078500e+00 8.153814314824249010e+00 7.571399006622516303e+00 1.025698070555272601e+01 6.503637608252674340e+00 5.597658239938868796e+00 6.762488856342333321e+00 7.636111818644931049e+00 8.736229623025980828e+00 7.894963066734590029e+00 7.280191352521650394e+00 5.468232615894039306e+00 7.927319472745796958e+00 6.891914480387162811e+00 4.982886525725929161e+00 6.956627292409576668e+00 4.432827623535405159e+00 7.247834946510443466e+00 5.888865894039734705e+00 6.697776044319918576e+00 3.591561067244014360e+00 6.535994014263881269e+00 5.565301833927661868e+00 5.888865894039734705e+00 5.630014645950076613e+00 5.112312149770758651e+00 4.432827623535405159e+00 5.856509488028527777e+00 5.435876209882832377e+00 4.335758405501782597e+00 3.850412315333672897e+00 4.076907157412124505e+00 4.562253247580234650e+00 3.882768721344880269e+00 4.724035277636271069e+00 4.271045593479367852e+00 5.144668555781966468e+00 3.009145759042282098e+00 5.306450585838002887e+00 2.394374044829342907e+00 2.167879202750891299e+00 1.650176706571574003e+00 1.909027954661232762e+00 8.089101502801834265e-01 2.264948420784513416e+00 2.329661232806928162e+00 1.294256240448293349e+00 1.164830616403464081e+00 2.685581698930208816e+00 2.620868886907794071e+00 3.462135443199184870e+00 1.714889518593988749e+00 1.682533112582781376e+00 2.491443262862964581e+00 1.488394676515537363e+00 6.147717142129394130e-01 1.941384360672440135e+00 1.714889518593988749e+00 5.177024961793174063e-01 1.844315142638818017e+00 -6.471281202241467578e-02 1.229543428425878826e+00 1.423681864493122839e+00 2.588512480896587031e-01 1.261899834437085977e+00 2.329661232806928162e+00 4.206332781456953440e-01 2.006097172694854880e+00 6.794845262353540472e-01 4.529896841569027166e-01 1.164830616403464081e+00 1.003048586347427440e+00 1.326612646459500722e+00 1.617820300560366686e-01 -2.588512480896587031e-01 1.164830616403464081e+00 8.089101502801834265e-01 2.588512480896587031e-01 -5.824153082017320404e-01 1.229543428425878826e+00 3.559204661232807099e-01 1.326612646459500722e+00 1.844315142638818017e+00 4.206332781456953440e-01 1.294256240448293349e+00 6.471281202241467578e-02 6.147717142129394130e-01 6.471281202241467578e-02 -1.003048586347427440e+00 8.412665562913906880e-01 -2.912076541008660202e-01 -6.471281202241467578e-02 1.164830616403464081e+00 4.206332781456953440e-01 6.471281202241466746e-01 4.853460901681100337e-01 1.358969052470708094e+00 6.471281202241466746e-01 -7.441973382577686813e-01 -6.471281202241467578e-02 -1.941384360672440135e-01 1.229543428425878826e+00 9.383357743250126948e-01 6.147717142129394130e-01 9.059793683138054332e-01 -2.912076541008660202e-01 -3.559204661232807099e-01 5.824153082017320404e-01 4.529896841569027166e-01 8.412665562913906880e-01 2.006097172694854880e+00 6.471281202241466746e-01 6.147717142129394130e-01 3.235640601120733373e-01 1.067761398369841963e+00 6.471281202241466746e-01 2.264948420784513583e-01 8.412665562913906880e-01 1.035404992358634813e+00 1.164830616403464081e+00 -5.824153082017320404e-01 -2.200235608762098671e+00 -9.059793683138054332e-01 2.135522796739683926e+00 -3.882768721344880269e-01 1.391325458481915467e+00 -7.441973382577686813e-01 6.471281202241467578e-02 -2.588512480896587031e-01 8.089101502801834265e-01 1.553107488537952108e+00 -3.009145759042282098e+00 -6.471281202241467578e-02 1.132474210392256708e+00 -3.235640601120733789e-02 5.177024961793174063e-01
2.381431482424859780e+01 2.517328387671930656e+01 2.387902763627101166e+01 2.585276840295465917e+01 2.413787888436067064e+01 2.400845326031584293e+01 2.627340168110035634e+01 2.604690683902190429e+01 2.465558138053998860e+01 2.349075076413652496e+01 2.802064760570555180e+01 2.802064760570555180e+01 2.692052980132450202e+01 2.866777572592969747e+01 3.190341632705043295e+01 3.044737805654610341e+01 3.238876241721854399e+01 3.332709819154355557e+01 3.378008787570045968e+01 3.258290085328578556e+01 3.630388754457462852e+01 3.601267989047376261e+01 3.216226757514009194e+01 3.410365193581252896e+01 3.801877706316862060e+01 3.500963130412633717e+01 3.649802598064187720e+01 3.271232647733061327e+01 3.497727489811512669e+01 3.695101566479877420e+01 3.814820268721344831e+01 3.986309220580743329e+01 3.763050019103413035e+01 3.653038238665308057e+01 4.063964595007641378e+01 4.303401999490575491e+01 4.122206125827814560e+01 4.063964595007641378e+01 4.135148688232297332e+01 4.533132482170147881e+01 4.264574312277126467e+01 4.578431450585837581e+01 4.458712748344370880e+01 4.361643530310748673e+01 4.662558106214977016e+01 4.879346026490065924e+01 4.756391683647478175e+01 4.753156043046357837e+01 4.594609653591441401e+01 5.018478572338257493e+01 4.746684761844115741e+01 4.843753979877737947e+01 4.931116276107997720e+01 4.817868855068772405e+01 5.164082399388690447e+01 5.209381367804380858e+01 5.219088289607743292e+01 5.287036742231278197e+01 4.911702432501273563e+01 5.455290053489556357e+01 5.261151617422312654e+01 5.672077973764645975e+01 5.966521268466632932e+01 5.921222300050942522e+01 5.982699471472236041e+01 5.633250286551196950e+01 6.018291518084564018e+01 6.713954247325521862e+01 6.070061767702495814e+01 6.034469721090167837e+01 6.607178107488537933e+01 6.186544829342842178e+01 6.455102999235863592e+01 6.600706826286295836e+01 6.358033781202241386e+01 6.749546293937849839e+01 6.811023465359143358e+01 6.820730387162505792e+01 6.988983698420784663e+01 7.183122134488029076e+01 7.212242899898114956e+01 7.516393116403463637e+01 7.027811385634232977e+01 7.309312117931736452e+01 7.312547758532858211e+01 7.746123599083036027e+01 7.325490320937340982e+01 7.063403432246560953e+01 7.283426993122770909e+01 7.425795179572082816e+01 7.493743632195618432e+01 8.364130953897095822e+01 7.862606660723382390e+01 8.208820205043301144e+01 8.496792218543046715e+01 8.613275280183393079e+01 8.755643466632704985e+01 8.580918874172185440e+01 8.370602235099337918e+01 8.868890887671931011e+01 8.898011653082016892e+01 8.765350388436067419e+01 9.156862901171675162e+01 9.457777477075903505e+01 9.399535946255730323e+01 9.250696478604177742e+01 9.286288525216505718e+01 9.406007227457972419e+01 1.024727378374936251e+02 9.681036678553235220e+01 1.007254919128884296e+02 1.027963018976057015e+02 1.026668762735608738e+02 1.083939601375445676e+02 1.049965375063678010e+02 1.046729734462557246e+02 1.086851677916454406e+02 1.073909115511971493e+02 1.062907937468160924e+02 1.073585551451859317e+02 1.067114270249617931e+02 1.090410882577687204e+02 1.086204549796230197e+02 1.051259631304126287e+02 1.111766110545083990e+02 1.097852855960264833e+02 1.099470676260825286e+02 1.155447258660213947e+02 1.126973621370351424e+02 1.174861102266938389e+02 1.148328849337748352e+02 1.159653591441670955e+02 1.207541072338257777e+02 1.245074503311258241e+02 1.264164782857870648e+02 1.270312500000000000e+02 1.283902190524707123e+02 1.270636064060112034e+02 1.297168316989302070e+02 1.250251528273051491e+02 1.332436799541518155e+02 1.341820157284768129e+02 1.412033558329088123e+02 1.453773322083545452e+02 1.382912792919001390e+02 1.449243425241976411e+02 1.367058153973509889e+02 1.505867135761589282e+02 1.446978476821192032e+02 1.565402922822210883e+02 1.488071112455425293e+02 1.596788636653081994e+02 1.644999681609780851e+02 1.680591728222109111e+02 1.698064187468160924e+02 1.683827368823229733e+02 1.789309252419765528e+02 1.771513229113601540e+02 1.778955202496179311e+02 1.776366690015282757e+02 1.792868457080998326e+02 1.819400710010188504e+02 1.844638706698930264e+02 1.904498057819663757e+02 1.917764184284258704e+02 1.910969339021905284e+02 1.977623535404992197e+02 1.910322210901680933e+02 1.987330457208354630e+02 1.941707924732552044e+02 1.960798204279164452e+02 1.996713814951604604e+02 1.969534433902190358e+02 2.080193342460519546e+02 2.047189808329088123e+02 2.060455934793683070e+02 2.036188630285277554e+02 2.154613076286296405e+02 2.177909688614365677e+02 2.181145329215486584e+02 2.146847538843606742e+02 2.279508803489556783e+02 2.214795991467142073e+02 2.204765505603667748e+02 2.313483029801324449e+02 2.344545179572083384e+02 2.367841791900152657e+02 2.307335312659195097e+02 2.469117342715231871e+02 2.441290833545593557e+02 2.416699964977075865e+02 2.423171246179317393e+02 2.536095103158430959e+02 2.539654307819663757e+02 2.512151362710137619e+02 2.460057549032093789e+02 2.501797312786551117e+02 2.600484351120733777e+02 2.551302613983698393e+02 2.522828976693836012e+02 2.495002467524197698e+02 2.516681259551706660e+02 2.400198197911360012e+02 2.524446796994396323e+02 2.509562850229240780e+02 2.504062261207335780e+02 2.596601582399388803e+02 2.506650773688232334e+02 2.538360051579215337e+02 2.487236930081507751e+02 2.497590980005094252e+02 2.560362407666836475e+02 2.447438550687722909e+02 2.498885236245542387e+02 2.443879346026490111e+02 2.444202910086602003e+02 2.434495988283239853e+02 2.333867565588384991e+02 2.337750334309729965e+02 2.283715136271013648e+02 2.196352840040754018e+02 2.167232074630667285e+02 2.113196876591950968e+02 2.150406743504839540e+02 2.099607186067243845e+02 2.043954167727967217e+02 2.041689219307182839e+02 2.064662267575139936e+02 2.024216760061130742e+02 2.046219116148751880e+02 1.939442976311767666e+02 1.960151076158940384e+02 1.974064330743759399e+02 1.931353874808965827e+02 1.929088926388181449e+02 1.939442976311767666e+02 1.917764184284258704e+02 1.968563741721854399e+02 1.967593049541518155e+02 1.991860354049923671e+02 2.044924859908303461e+02 1.951091282475802302e+02 1.999302327432501158e+02 2.020010427279673877e+02 1.983771252547121833e+02 2.085370367422312654e+02 1.999625891492613334e+02 2.029393785022924135e+02 2.130022207717778997e+02 2.057543858252674340e+02 1.990242533749363076e+02 2.014186274197656701e+02 1.989918969689251185e+02 1.950767718415690126e+02 1.980859176006113103e+02 1.879583625191034173e+02 1.948502769994905748e+02 1.925853285787060543e+02 1.853374936321956170e+02 1.868906011207335780e+02 1.829754759933774722e+02 1.768277588512480918e+02 1.864376114365766739e+02 1.806781711665817625e+02 1.782190843097299933e+02 1.769895408813041229e+02 1.779925894676515554e+02 1.748216616785532267e+02 1.739803951222618537e+02 1.725890696637799238e+02 1.688033701604686598e+02 1.643381861309220540e+02 1.657942244014263906e+02 1.742068899643402915e+02 1.635292759806418701e+02 1.582875382068262695e+02 1.602289225674987279e+02 1.567991435303107437e+02 1.600347841314314792e+02 1.506190699821701457e+02 1.527222363728986352e+02 1.478040626591950968e+02 1.455714706444217938e+02 1.494542393657666821e+02 1.445684220580743613e+02 1.451831937722873249e+02 1.397796739684156933e+02 1.364146077432501158e+02 1.323377005858380073e+02 1.231808376846663293e+02 1.253487168874172113e+02 1.305257418492103909e+02 1.216277301961283683e+02 1.178420306928171186e+02 1.158682899261334711e+02 1.134092030692817161e+02 1.078439012353540534e+02 1.104647701222618394e+02 1.080056832654100845e+02 1.031845787697401846e+02 1.033463607997962299e+02 9.810462302598064355e+01 9.703686162761080425e+01 9.655151553744268256e+01 9.396300305654609986e+01 9.208633150789607669e+01 8.713580138818134913e+01 8.241176611054508783e+01 8.402958641110545557e+01 7.535806960010188504e+01 7.354611086347426863e+01 7.755830520886398460e+01 7.309312117931736452e+01 6.558643498471727185e+01 6.377447624808965543e+01 5.911515378247580088e+01 6.063590486500254428e+01 6.341855578196637566e+01 5.875923331635252111e+01 5.623543364747834516e+01 5.167318039989811496e+01 5.361456476057055198e+01 5.238502133214467449e+01 4.662558106214977016e+01 4.274281234080488900e+01 4.452241467142129494e+01 4.177212016046866694e+01 3.869826158940396965e+01 3.695101566479877420e+01 3.604503629648497309e+01 3.533319536423840646e+01 3.015617040244523750e+01 3.077094211665817625e+01 3.229169319918491965e+01 2.730880667345899226e+01 2.785886557564951715e+01 2.565862996688741759e+01 2.559391715486500374e+01 2.268184061385634109e+01 2.459086856851757474e+01 2.271419701986754802e+01 2.319954311003565905e+01 1.802251814824248655e+01 1.986683329088130279e+01 1.999625891492613405e+01 1.708418237391747141e+01 1.931677438869077790e+01 2.002861532093734098e+01 1.695475674987264370e+01 1.472216473509933721e+01 1.582228253948038699e+01 1.578992613346918006e+01 1.307198802852776254e+01 1.371911614875190999e+01 1.423681864493122795e+01 1.291020599847172612e+01 1.213365225420275095e+01 1.239250350229240993e+01 9.577496179317371627e+00 1.184244460010188504e+01 1.381618536678553255e+01 1.126002929190015323e+01 1.015991148751910345e+01 9.901060239429444465e+00 1.096882163779928732e+01 9.901060239429444465e+00 9.189219307182883156e+00 8.574447592969944409e+00 8.606803998981151338e+00 9.771634615384614975e+00 8.347952750891492357e+00 1.113060366785532374e+01 8.865655247070810319e+00 8.186170720835455938e+00 7.668468224656137977e+00 7.668468224656137977e+00 7.441973382577686813e+00 7.183122134488028721e+00 6.730132450331125504e+00 4.821104495669892742e+00 6.471281202241467412e+00 7.636111818644931049e+00 8.153814314824249010e+00 6.309499172185430105e+00 8.024388690779419520e+00 6.633063232297503831e+00 7.280191352521650394e+00 6.180073548140600614e+00 7.733181036678552722e+00 5.985935112073357267e+00 5.112312149770758651e+00 6.374211984207844850e+00 8.606803998981151338e+00 6.438924796230259595e+00 4.691678871625063252e+00 6.633063232297503831e+00 5.791796676006113032e+00 4.497540435557819904e+00 5.565301833927661868e+00 6.309499172185430105e+00 6.212429954151808431e+00 6.665419638308710759e+00 6.600706826286296014e+00 5.209381367804381213e+00 3.656273879266428661e+00 3.947481533367295015e+00 5.565301833927661868e+00 4.853460901681100559e+00 4.821104495669892742e+00 5.338806991849210704e+00 4.950530119714722233e+00 3.623917473255221733e+00 3.818055909322465524e+00 3.785699503311258152e+00 3.170927789098318961e+00 2.879720134997452607e+00 3.494491849210392242e+00 2.912076541008659980e+00 3.041502165053489470e+00 3.623917473255221733e+00 2.297304826795720789e+00 2.491443262862964581e+00 1.391325458481915467e+00 1.423681864493122839e+00 2.717938104941416189e+00 2.459086856851757652e+00 1.520751082526744735e+00 1.553107488537952108e+00 2.879720134997452607e+00 1.941384360672440135e-01 8.736229623025980606e-01 1.456038270504329990e+00 2.782650916963830934e+00 9.706921803362200674e-01 2.264948420784513416e+00 1.456038270504329990e+00 1.811958736627610866e+00 1.132474210392256708e+00 9.383357743250126948e-01 3.559204661232807099e-01 2.912076541008660202e-01 1.585463894549159480e+00 1.617820300560366853e+00 1.294256240448293349e+00 7.765537442689760539e-01 1.747245924605196121e+00 1.358969052470708094e+00 -5.177024961793174063e-01 1.100117804381049336e+00 2.264948420784513583e-01 6.794845262353540472e-01 1.003048586347427440e+00 1.164830616403464081e+00 -2.264948420784513583e-01 5.177024961793174063e-01 -4.529896841569027166e-01 1.391325458481915467e+00 -1.423681864493122839e+00 1.100117804381049336e+00 7.765537442689760539e-01 -1.617820300560366686e-01 0.000000000000000000e+00 5.500589021905246678e-01 8.412665562913906880e-01 9.706921803362200674e-02 8.412665562913906880e-01 1.132474210392256708e+00 4.529896841569027166e-01 1.100117804381049336e+00 -6.147717142129394130e-01 5.500589021905246678e-01 -3.235640601120733373e-01 3.235640601120733789e-02 2.006097172694854880e+00 1.132474210392256708e+00 -5.177024961793174063e-01 1.844315142638818017e+00 6.471281202241467578e-02 9.706921803362200674e-02 1.035404992358634813e+00 1.617820300560366686e-01 6.471281202241467578e-02 7.118409322465614197e-01 1.100117804381049336e+00 4.853460901681100337e-01 -9.706921803362200674e-02 9.706921803362200674e-02 -6.471281202241467578e-02 5.177024961793174063e-01 -5.500589021905246678e-01 5.500589021905246678e-01 -8.736229623025980606e-01 2.912076541008660202e-01 1.941384360672440135e-01 1.941384360672440135e-01 -1.617820300560366686e-01 4.853460901681100337e-01 1.294256240448293349e+00 -7.118409322465614197e-01 4.206332781456953440e-01 -9.059793683138054332e-01 5.824153082017320404e-01 2.912076541008660202e-01 -7.765537442689760539e-01 3.235640601120733373e-01 7.118409322465614197e-01 1.747245924605196121e+00 1.229543428425878826e+00 -1.229543428425878826e+00 6.794845262353540472e-01 3.235640601120733789e-02 -1.617820300560366686e-01 2.022275375700458611e+01 2.067574344116148666e+01 2.339368154610290418e+01 2.112873312531839076e+01 1.993154610290371664e+01 2.345839435812531804e+01 2.449379935048395396e+01 2.171114843352012258e+01 2.611161965104431815e+01 2.484971981660723372e+01 2.465558138053998860e+01 2.514092747070809963e+01 2.692052980132450202e+01 2.572334277890983145e+01 2.472029419256240246e+01 2.747058870351502691e+01 2.556156074885379326e+01 2.620868886907794248e+01 3.086801133469179703e+01 2.776179635761589282e+01 3.073858571064696932e+01 3.145042664289352885e+01 3.057680368059093112e+01 3.245347522924095784e+01 3.284175210137544809e+01 3.284175210137544809e+01 3.190341632705043295e+01 3.193577273306163988e+01 2.996203196637799238e+01 3.238876241721854399e+01 3.080329852266938317e+01 3.458899802598064355e+01 3.157985226693836012e+01 3.187105992103922603e+01 3.209755476311767808e+01 3.659509519867549443e+01 3.708044128884360902e+01 3.465371083800305740e+01 3.491256208609271283e+01 3.924832049159449809e+01 3.653038238665308057e+01 3.759814378502291987e+01 3.863354877738155579e+01 3.672452082272032214e+01 3.698337207080998468e+01 3.960424095771777786e+01 4.025136907794192354e+01 4.267809952878247515e+01 3.931303330361691195e+01 3.973366658176260557e+01 4.060728954406520330e+01 4.222510984462557104e+01 3.947481533367295015e+01 4.073671516811003812e+01 4.355172249108507287e+01 4.254867390473764743e+01 4.057493313805399993e+01 4.643144262608252859e+01 4.442534545338767060e+01 4.856696542282220719e+01 4.756391683647478175e+01 4.843753979877737947e+01 5.122019071574121085e+01 5.167318039989811496e+01 5.309686226439123402e+01 5.594422599337747926e+01 5.678549254966887361e+01 5.393812882068262837e+01 5.642957208354559384e+01 5.516767224910850587e+01 5.248209055017829883e+01 5.474703897096281224e+01 5.458525694090677405e+01 5.665606692562404589e+01 5.510295943708609201e+01 5.814446160213957882e+01 5.846802566225165521e+01 5.843566925624044472e+01 6.112125095517065887e+01 6.066826127101375477e+01 6.697776044319918753e+01 6.749546293937849839e+01 6.778667059347937141e+01 6.535994014263881979e+01 6.092711251910341019e+01 6.610413748089658270e+01 6.260964563168619179e+01 6.571586060876209956e+01 6.542465295466122654e+01 6.561879139072847522e+01 6.791609621752419912e+01 6.804552184156902683e+01 7.056932151044320278e+01 7.752594880285278123e+01 7.448444663779928021e+01 7.619933615639327229e+01 8.040566893785022273e+01 7.707295911869587712e+01 7.817307692307691980e+01 7.720238474274070484e+01 7.564927725420274385e+01 7.422559538970962478e+01 7.493743632195618432e+01 7.917612550942435234e+01 8.490320937340804619e+01 8.445021968925114209e+01 8.257354814060111892e+01 8.613275280183393079e+01 8.732993982424859780e+01 8.755643466632704985e+01 8.872126528273051349e+01 9.221575713194090440e+01 9.312173650025471261e+01 9.577496179317371627e+01 9.506312086092715674e+01 9.538668492103921892e+01 9.308938009424350923e+01 9.619559507131940279e+01 9.338058774834436804e+01 9.409242868059092757e+01 9.858996911614875103e+01 9.862232552215995440e+01 9.266874681609780851e+01 9.596910022924095074e+01 1.026992326795720771e+02 9.803991021395822258e+01 1.003372150407539465e+02 1.027315890855832947e+02 1.038317068899643374e+02 1.072938423331635249e+02 1.045435478222108969e+02 1.100441368441161529e+02 1.069379218670402452e+02 1.140563311895058547e+02 1.139592619714722304e+02 1.108206905883851192e+02 1.119855212047885828e+02 1.148005285277636318e+02 1.183273767829852261e+02 1.162242103922567509e+02 1.209158892638818088e+02 1.248957272032603072e+02 1.207541072338257777e+02 1.233426197147223604e+02 1.320141365257259167e+02 1.302992470071319246e+02 1.347967874426897481e+02 1.366087461793173645e+02 1.426593941034131490e+02 1.476746370351502833e+02 1.430153145695364287e+02 1.437271555017829883e+02 1.505220007641365214e+02 1.526251671548650108e+02 1.514279801324503296e+02 1.600994969434538859e+02 1.499395854559348038e+02 1.698387751528273100e+02 1.622673761462047821e+02 1.675091139200203827e+02 1.664737089276617326e+02 1.693534290626591883e+02 1.692240034386143748e+02 1.725890696637799238e+02 1.747569488665308199e+02 1.712624570173204290e+02 1.847227219179826818e+02 1.779925894676515554e+02 1.769248280692817161e+02 1.829431195873662830e+02 1.819077145950076329e+02 1.819077145950076329e+02 1.860493345644421765e+02 1.903850929699439689e+02 1.861464037824758009e+02 1.880877881431482308e+02 1.849815731660723372e+02 1.973093638563423156e+02 2.006744300815078930e+02 2.020010427279673877e+02 2.037159322465613798e+02 2.101548570427916331e+02 2.097342237646459466e+02 2.066280087875700531e+02 2.090547392384106047e+02 2.249740909959245982e+02 2.276920291008660229e+02 2.203147685303107437e+02 2.267536933265409971e+02 2.237445475674987279e+02 2.291480673713703595e+02 2.280803059730004918e+02 2.281450187850229270e+02 2.342603795211411182e+02 2.182116021395822543e+02 2.288245033112582689e+02 2.296334134615384528e+02 2.335808949949057478e+02 2.336132514009169654e+02 2.292774929954151730e+02 2.285980084691798311e+02 2.323189951604686598e+02 2.352957845134997399e+02 2.317689362582781314e+02 2.283391572210901757e+02 2.401168890091696255e+02 2.265271984844625592e+02 2.336779642129393721e+02 2.317689362582781314e+02 2.335485385888945586e+02 2.374960201222618252e+02 2.288892161232806757e+02 2.265919112964849660e+02 2.322219259424350355e+02 2.262359908303616862e+02 2.253623678680590956e+02 2.222885092969943912e+02 2.241975372516556320e+02 2.148141795084054877e+02 2.090223828323993871e+02 2.061103062913907138e+02 2.053337525471217475e+02 2.011921325776872038e+02 1.982476996306673414e+02 1.974711458863983751e+02 1.927794670147733029e+02 1.884437086092715106e+02 1.935236643530310801e+02 1.932971695109526138e+02 1.888643418874172255e+02 1.808399531966377936e+02 1.843668014518594021e+02 1.867611754966887361e+02 1.750805129266428821e+02 1.799663302343352029e+02 1.773131049414161851e+02 1.740774643402954496e+02 1.762776999490575633e+02 1.937501591951095179e+02 1.922617645185939921e+02 1.812605864747834801e+02 1.875700856469689199e+02 1.898997468797758472e+02 1.903850929699439689e+02 1.855316320682628657e+02 1.906115878120224068e+02 1.904174493759551581e+02 1.915822799923586217e+02 1.924235465486500232e+02 1.912587159322465595e+02 1.892849751655629120e+02 1.916793492103922461e+02 1.893820443835965364e+02 1.883466393912378862e+02 1.868258883087111428e+02 1.832019708354559384e+02 1.794162713321446745e+02 1.845932962939378399e+02 1.842050194218033710e+02 1.831372580234335032e+02 1.862434730005094252e+02 1.764071255731023768e+02 1.778308074375955243e+02 1.857257705043301144e+02 1.765689076031584364e+02 1.781867279037188041e+02 1.730097029419256103e+02 1.688357265664798774e+02 1.684474496943453801e+02 1.608113378757004455e+02 1.629145042664289349e+02 1.602612789735099170e+02 1.589993791390728575e+02 1.646941065970453337e+02 1.589023099210392331e+02 1.544371258914925988e+02 1.604554174095771657e+02 1.579316177407029897e+02 1.550195411996943449e+02 1.504572879521141147e+02 1.587728842969943912e+02 1.441801451859398924e+02 1.483864779673968428e+02 1.409121481788079393e+02 1.420769787952114029e+02 1.385501305399898229e+02 1.350232822847682144e+02 1.342790849465104372e+02 1.308816623153336707e+02 1.274195268721344831e+02 1.231484812786551117e+02 1.214983045720835406e+02 1.146387464977075865e+02 1.161918539862455333e+02 1.100117804381049353e+02 1.019550353413143142e+02 1.101412060621497631e+02 1.040905581380539928e+02 1.012108380030565371e+02 9.907531520631685851e+01 1.016638276872134412e+02 9.503076445491593915e+01 9.247460838003055983e+01 9.305702368823229165e+01 8.846241403464085806e+01 8.160285596026490396e+01 8.509734780947529487e+01 7.927319472745797668e+01 8.224998408048904253e+01 7.568163366021396143e+01 7.467858507386652889e+01 7.432266460774324912e+01 6.691304763117676657e+01 6.574821701477330294e+01 6.759253215741212273e+01 6.086239970708099634e+01 5.956814346663270499e+01 5.824153082017320315e+01 5.532945427916454406e+01 5.406755444472745609e+01 5.303214945236882016e+01 4.853460901681100381e+01 4.633437340804890425e+01 4.471655310748853651e+01 4.322815843097299648e+01 3.759814378502291987e+01 3.788935143912379289e+01 3.785699503311258241e+01 3.766285659704534083e+01 3.303589053744268966e+01 2.866777572592969747e+01 3.361830584564442148e+01 3.035030883851247907e+01 2.679110417727967430e+01 2.549684793683137940e+01 2.452615575649516089e+01 2.417023529037187757e+01 2.342603795211411111e+01 2.226120733571064747e+01 2.229356374172185440e+01 2.232592014773306133e+01 2.310247389200203827e+01 2.206706889964340235e+01 1.886378470453387735e+01 1.744010284004075473e+01 1.802251814824248655e+01 1.543400566734589852e+01 1.504572879521141004e+01 1.633998503565970495e+01 1.507808520122261875e+01 1.523986723127865517e+01 1.226307787824758044e+01 1.155123694600101913e+01 1.333083927661742152e+01 1.164830616403463992e+01 9.901060239429444465e+00 1.148652413397860350e+01 8.995080871115639809e+00 1.100117804381049424e+01 9.318644931227712647e+00 9.577496179317371627e+00 1.051583195364238321e+01 9.577496179317371627e+00 8.445021968925114919e+00 9.965773051451858322e+00 1.025698070555272601e+01 6.180073548140600614e+00 6.277142766174223176e+00 5.630014645950076613e+00 5.824153082017319960e+00 7.409616976566479885e+00 7.603755412633724120e+00 8.671516811003565195e+00 7.636111818644931049e+00 6.697776044319918576e+00 7.539042600611309375e+00 7.312547758532857323e+00 8.962724465104431104e+00 7.474329788588894630e+00 7.247834946510443466e+00 5.532945427916454051e+00 4.691678871625063252e+00 5.856509488028527777e+00 5.047599337748343906e+00 5.112312149770758651e+00 6.891914480387162811e+00 7.636111818644931049e+00 5.015242931737136978e+00 7.183122134488028721e+00 6.115360736118186757e+00 6.244786360163015360e+00 5.435876209882832377e+00 6.309499172185430105e+00 6.147717142129393686e+00 5.371163397860417632e+00 6.309499172185430105e+00 5.630014645950076613e+00 4.594609653591441578e+00 3.300353413143148007e+00 4.206332781456953995e+00 3.235640601120733706e+00 4.562253247580234650e+00 4.918173713703515304e+00 5.274094179826795958e+00 3.235640601120733706e+00 4.853460901681100559e+00 4.432827623535405159e+00 2.620868886907794071e+00 3.753343097300050779e+00 4.465184029546612088e+00 3.397422631176770125e+00 2.912076541008659980e+00 3.850412315333672897e+00 2.491443262862964581e+00 4.303401999490575669e+00 2.750294510952623561e+00 3.526848255221599615e+00 2.879720134997452607e+00 3.462135443199184870e+00 2.329661232806928162e+00 8.412665562913906880e-01 1.100117804381049336e+00 1.844315142638818017e+00 2.006097172694854880e+00 2.491443262862964581e+00 1.456038270504329990e+00 8.736229623025980606e-01 1.973740766683647507e+00 7.441973382577686813e-01 2.976789353031074725e+00 1.326612646459500722e+00 9.706921803362200674e-01 1.585463894549159480e+00 1.326612646459500722e+00 9.059793683138054332e-01 1.714889518593988749e+00 1.488394676515537363e+00 8.736229623025980606e-01 8.736229623025980606e-01 3.882768721344880269e-01 1.456038270504329990e+00 8.089101502801834265e-01 1.488394676515537363e+00 1.941384360672440135e-01 -1.941384360672440135e-01 1.229543428425878826e+00 7.765537442689760539e-01 0.000000000000000000e+00 3.559204661232807099e-01 1.067761398369841963e+00 4.853460901681100337e-01 -2.588512480896587031e-01 -1.294256240448293516e-01 -8.089101502801834265e-01 8.089101502801834265e-01 1.520751082526744735e+00 4.529896841569027166e-01 1.035404992358634813e+00 1.197187022414671453e+00 5.177024961793174063e-01 2.912076541008660202e-01 7.118409322465614197e-01 5.824153082017320404e-01 -3.882768721344880269e-01 5.500589021905246678e-01 6.794845262353540472e-01 1.617820300560366686e-01 8.089101502801834265e-01 2.264948420784513583e-01 -1.617820300560366686e-01 1.035404992358634813e+00 -1.617820300560366686e-01 8.736229623025980606e-01 2.006097172694854880e+00 2.264948420784513583e-01 6.794845262353540472e-01 -9.706921803362200674e-02 1.520751082526744735e+00 2.200235608762098671e+00 -6.794845262353540472e-01 9.706921803362200674e-01 2.264948420784513583e-01 1.294256240448293516e-01 -6.471281202241467578e-02 1.164830616403464081e+00 -9.383357743250126948e-01 4.853460901681100337e-01 -4.206332781456953440e-01 -2.912076541008660202e-01 -8.412665562913906880e-01 1.100117804381049336e+00 1.229543428425878826e+00 -6.794845262353540472e-01 -5.500589021905246678e-01 -7.118409322465614197e-01 5.824153082017320404e-01 -1.617820300560366686e-01 1.197187022414671453e+00 9.706921803362200674e-02 1.100117804381049336e+00 -2.264948420784513583e-01 0.000000000000000000e+00 -3.882768721344880269e-01 1.650176706571574003e+00 9.706921803362200674e-02 1.132474210392256708e+00 4.853460901681100337e-01 -1.456038270504329990e+00 -1.035404992358634813e+00 1.520751082526744735e+00 4.853460901681100337e-01 8.089101502801834265e-01 2.772943995160468589e+01 2.679110417727967430e+01 2.743823229750381998e+01 2.769708354559347896e+01 2.837656807182883156e+01 2.912076541008660158e+01 3.015617040244523750e+01 2.921783462812022236e+01 3.161220867294956705e+01 3.261525725929699604e+01 3.287410850738665147e+01 3.148278304890473578e+01 3.310060334946510352e+01 3.164456507896077397e+01 3.416836474783494282e+01 3.743636175496688878e+01 3.672452082272032214e+01 3.733929253693326444e+01 3.772756940906775469e+01 3.636860035659704238e+01 3.860119237137035242e+01 3.552733380030565513e+01 3.630388754457462852e+01 3.979837939378501943e+01 3.746871816097809216e+01 4.044550751400917221e+01 3.953952814569536400e+01 3.814820268721344831e+01 3.607739270249617647e+01 4.021901267193072016e+01 4.047786392002037559e+01 3.879533080743759399e+01 4.355172249108507287e+01 4.338994046102903468e+01 4.274281234080488900e+01 4.478126591951095037e+01 4.335758405501783130e+01 4.355172249108507287e+01 4.484597873153336423e+01 4.478126591951095037e+01 4.423120701732042903e+01 4.546075044574630653e+01 4.633437340804890425e+01 4.736977840040754018e+01 4.669029387417218402e+01 4.814633214467651356e+01 4.348700967906265902e+01 4.772569886653081994e+01 4.824340136271013790e+01 4.898759870096790792e+01 5.215852649006622244e+01 5.125254712175242133e+01 4.937587557310239106e+01 5.222323930208863629e+01 4.704621434029546378e+01 5.086427024961793109e+01 5.257915976821191606e+01 5.484410818899642948e+01 5.571773115129903431e+01 5.791796676006112676e+01 5.905044097045338702e+01 5.917986659449821474e+01 5.856509488028527954e+01 6.393625827814569362e+01 6.406568390219052844e+01 6.610413748089658270e+01 6.348326859398878952e+01 6.607178107488537933e+01 6.565114779673967860e+01 6.872500636780438299e+01 6.704247325522159429e+01 6.513344530056036774e+01 6.603942466887417595e+01 6.985748057819664325e+01 7.095759838257768592e+01 7.111938041263371701e+01 7.464622866785532551e+01 7.361082367549668959e+01 7.749359239684156364e+01 7.911141269740193138e+01 7.901434347936830704e+01 7.907905629139072801e+01 7.704060271268465954e+01 7.979089722363728754e+01 8.014681768976056730e+01 7.681410787060620748e+01 7.535806960010188504e+01 8.312360704279164736e+01 8.247647892256749458e+01 8.270297376464594663e+01 8.008210487773816055e+01 8.409429922312786232e+01 8.503263499745287390e+01 8.716815779419256671e+01 9.072736245542536437e+01 8.940074980896586965e+01 8.917425496688741759e+01 9.386593383851247552e+01 9.386593383851247552e+01 9.050086761334691232e+01 9.723100006367803871e+01 9.412478508660213095e+01 9.156862901171675162e+01 9.619559507131940279e+01 9.263639041008660513e+01 9.803991021395822258e+01 9.185983666581762463e+01 9.930181004839531056e+01 1.012755508150789581e+02 1.011137687850229270e+02 1.063231501528273100e+02 1.094293651299032035e+02 1.087175241976566440e+02 1.140886875955170581e+02 1.131827082272032641e+02 1.148652413397860386e+02 1.162565667982679543e+02 1.123414416709118626e+02 1.184568024070300538e+02 1.199775534895567972e+02 1.127620749490575633e+02 1.158035771141110502e+02 1.200099098955680006e+02 1.162242103922567509e+02 1.161918539862455333e+02 1.174537538206826213e+02 1.222748583163525211e+02 1.179067435048395254e+02 1.244427375191034173e+02 1.266106167218542993e+02 1.253810732934284289e+02 1.267723987519103446e+02 1.291991292027508962e+02 1.284225754584819015e+02 1.328554030820173182e+02 1.292638420147733029e+02 1.389384074121242918e+02 1.323700569918491965e+02 1.405562277126846595e+02 1.404268020886398460e+02 1.472863601630157859e+02 1.448272733061640452e+02 1.433712350356597085e+02 1.486453292154864982e+02 1.425946812913907138e+02 1.475452114111054414e+02 1.519456826286296405e+02 1.581257561767702384e+02 1.589023099210392331e+02 1.609731199057565050e+02 1.689975085965359085e+02 1.710359621752419628e+02 1.698387751528273100e+02 1.822959914671421302e+02 1.792221328960774258e+02 1.765041947911360012e+02 1.851757116021395859e+02 1.826519119332654100e+02 1.816165069409067598e+02 1.892849751655629120e+02 1.957562563678043830e+02 1.970505126082526601e+02 1.958856819918491965e+02 2.004155788334182375e+02 2.028746656902699783e+02 1.980212047885889035e+02 2.053013961411105299e+02 2.042012783367295015e+02 2.105754903209373481e+02 2.117403209373408117e+02 2.070809984717269572e+02 2.170791279291900082e+02 2.082134726821192032e+02 2.107049159449821616e+02 2.144259026362710188e+02 2.178233252674477853e+02 2.157201588767192959e+02 2.117403209373408117e+02 2.240033988155883833e+02 2.207677582144676478e+02 2.253623678680590956e+02 2.350692896714213020e+02 2.249740909959245982e+02 2.266242677024961836e+02 2.358134870096790507e+02 2.396962557310239390e+02 2.391138404228221930e+02 2.453586267829852261e+02 2.402786710392256566e+02 2.472352983316352493e+02 2.530270950076413499e+02 2.502120876846663293e+02 2.517004823611818551e+02 2.609220580743759683e+02 2.551302613983698393e+02 2.552596870224146528e+02 2.575893482552215801e+02 2.536742231278655026e+02 2.513769183010697930e+02 2.591748121497707302e+02 2.592395249617931654e+02 2.554214690524707123e+02 2.469764470835455938e+02 2.456174780310748815e+02 2.540301435939887824e+02 2.567480816989302070e+02 2.524770361054508214e+02 2.496943851884870185e+02 2.504709389327559848e+02 2.445497166327050422e+02 2.483354161360163062e+02 2.478500700458481845e+02 2.469117342715231871e+02 2.328043412506367815e+02 2.406993043173713716e+02 2.431260347682119232e+02 2.356840613856342372e+02 2.263007036423840930e+02 2.265919112964849660e+02 2.287921469052470798e+02 2.168849894931227595e+02 2.179527508914925988e+02 2.188910866658176246e+02 2.131316463958227132e+02 2.119991721854304672e+02 2.093459468925114493e+02 2.024540324121242918e+02 2.081164034640855789e+02 2.055602473892002138e+02 1.967916613601630047e+02 2.068221472236372733e+02 1.957886127738155722e+02 1.968563741721854399e+02 1.959503948038716317e+02 1.956915435557819762e+02 1.991536789989811496e+02 2.030364477203260378e+02 1.994448866530820226e+02 1.987977585328578698e+02 2.050101884870096853e+02 2.008362121115639241e+02 2.035217938104941311e+02 2.031335169383596622e+02 2.032952989684156933e+02 2.025511016301579161e+02 2.089253136143657628e+02 2.099283622007131953e+02 1.992183918110035563e+02 2.005773608634742686e+02 1.999625891492613334e+02 1.999949455552725510e+02 2.054308217651553718e+02 1.979564919765664683e+02 1.933618823229750205e+02 1.998655199312277091e+02 1.954650487137035100e+02 1.957562563678043830e+02 1.866641062786551117e+02 1.936207335710647044e+02 1.916146363983698393e+02 1.905145185939887824e+02 1.927794670147733029e+02 1.844315142638818088e+02 1.861787601884870185e+02 1.838167425496688736e+02 1.795133405501782988e+02 1.772807485354049959e+02 1.810340916327050422e+02 1.754364333927661619e+02 1.709712493632195560e+02 1.686092317244014112e+02 1.730744157539480454e+02 1.653088783112582689e+02 1.655353731533367352e+02 1.640793348828323985e+02 1.561843718160978085e+02 1.515574057564951715e+02 1.589346663270504223e+02 1.534340773051451947e+02 1.543400566734589745e+02 1.476099242231278765e+02 1.494218829597554645e+02 1.405562277126846595e+02 1.393266842842587891e+02 1.400708816225165663e+02 1.312375827814569504e+02 1.306875238792664220e+02 1.308816623153336707e+02 1.257046373535404911e+02 1.211423841059602609e+02 1.255428553234844600e+02 1.193951381813550654e+02 1.115648879266428963e+02 1.100764932501273563e+02 1.033463607997962299e+02 1.062907937468160924e+02 1.068408526490066208e+02 9.923709723637288960e+01 1.042199837620988205e+02 9.519254648497198446e+01 9.616323866530819942e+01 8.658574248599083489e+01 9.075971886143658196e+01 8.927132418492104193e+01 8.396487359908303461e+01 8.059980737391747141e+01 7.924083832144675910e+01 7.924083832144675910e+01 7.869077941925624486e+01 7.218714181100357052e+01 6.849851152572593094e+01 6.950156011207334927e+01 6.393625827814569362e+01 6.083004330106979296e+01 5.892101534640855931e+01 5.950343065461029113e+01 5.448818772287314971e+01 5.820917441416199267e+01 5.089662665562914157e+01 4.681971949821701173e+01 4.309873280692816877e+01 4.219275343861436767e+01 4.115734844625573174e+01 4.018665626591950968e+01 3.785699503311258241e+01 3.617446192052980081e+01 3.361830584564442148e+01 3.429779037187977764e+01 3.122393180081507680e+01 3.002674477840040623e+01 3.047973446255731034e+01 3.025323962047885828e+01 2.630575808711156327e+01 2.349075076413652496e+01 2.721173745542536793e+01 2.209942530565460928e+01 2.332896873408049032e+01 2.239063295975547518e+01 2.206706889964340235e+01 2.329661232806927984e+01 1.899321032857870506e+01 2.099930750127355950e+01 1.870200267447783915e+01 1.653412347172694652e+01 1.737539002801833732e+01 1.540164926133469159e+01 1.436624426897605744e+01 1.698711315588385062e+01 1.630762862964849802e+01 1.255428553234844635e+01 1.595170816352521648e+01 1.210129584819154402e+01 1.355733411869587357e+01 1.113060366785532374e+01 1.329848287060621459e+01 1.226307787824758044e+01 1.093646523178807861e+01 1.255428553234844635e+01 1.171301897605705555e+01 1.261899834437086021e+01 1.355733411869587357e+01 1.019226789353031037e+01 8.606803998981151338e+00 9.706921803362201118e+00 9.674565397350992413e+00 8.995080871115639809e+00 9.027437277126846737e+00 1.003048586347427396e+01 8.250883532857869795e+00 9.124506495160469299e+00 1.028933711156393294e+01 8.768586029037187757e+00 9.674565397350992413e+00 8.930368059093224176e+00 8.121457908813040305e+00 6.762488856342333321e+00 7.150765728476820904e+00 7.474329788588894630e+00 7.894963066734590029e+00 8.089101502801833377e+00 6.244786360163015360e+00 8.153814314824249010e+00 7.474329788588894630e+00 9.221575713194090085e+00 6.277142766174223176e+00 8.153814314824249010e+00 5.532945427916454051e+00 8.121457908813040305e+00 5.791796676006113032e+00 7.474329788588894630e+00 5.662371051961283541e+00 6.212429954151808431e+00 7.733181036678552722e+00 4.918173713703515304e+00 7.733181036678552722e+00 6.083004330106978941e+00 4.303401999490575669e+00 5.630014645950076613e+00 5.565301833927661868e+00 6.665419638308710759e+00 7.086052916454406159e+00 5.338806991849210704e+00 4.076907157412124505e+00 5.888865894039734705e+00 5.338806991849210704e+00 5.241737773815588142e+00 3.462135443199184870e+00 4.465184029546612088e+00 3.882768721344880269e+00 4.173976375445746179e+00 3.850412315333672897e+00 2.847363728986245679e+00 2.976789353031074725e+00 2.426730450840550279e+00 3.138571383087111588e+00 3.882768721344880269e+00 2.944432947019867353e+00 2.135522796739683926e+00 4.012194345389709760e+00 3.462135443199184870e+00 3.656273879266428661e+00 3.203284195109526333e+00 2.620868886907794071e+00 2.556156074885379326e+00 2.264948420784513416e+00 2.815007322975038306e+00 3.462135443199184870e+00 8.736229623025980606e-01 1.488394676515537363e+00 1.941384360672440135e+00 2.135522796739683926e+00 2.912076541008660202e-01 1.326612646459500722e+00 1.164830616403464081e+00 7.765537442689760539e-01 5.500589021905246678e-01 1.682533112582781376e+00 1.197187022414671453e+00 1.714889518593988749e+00 4.853460901681100337e-01 6.471281202241466746e-01 1.682533112582781376e+00 -2.264948420784513583e-01 1.067761398369841963e+00 1.973740766683647507e+00 6.794845262353540472e-01 6.471281202241466746e-01 9.383357743250126948e-01 -9.706921803362200674e-02 1.100117804381049336e+00 4.529896841569027166e-01 1.100117804381049336e+00 2.588512480896587031e-01 1.132474210392256708e+00 1.294256240448293516e-01 3.559204661232807099e-01 2.070809984717269625e+00 -2.264948420784513583e-01 -7.765537442689760539e-01 3.882768721344880269e-01 9.383357743250126948e-01 4.206332781456953440e-01 9.059793683138054332e-01 1.650176706571574003e+00 1.811958736627610866e+00 -3.882768721344880269e-01 -7.441973382577686813e-01 7.118409322465614197e-01 1.229543428425878826e+00 -3.235640601120733373e-01 2.588512480896587031e-01 9.059793683138054332e-01 -4.529896841569027166e-01 -6.471281202241467578e-02 7.765537442689760539e-01 4.206332781456953440e-01 5.824153082017320404e-01 1.423681864493122839e+00 -3.882768721344880269e-01 -2.912076541008660202e-01 9.059793683138054332e-01 4.853460901681100337e-01 -4.853460901681100337e-01 1.391325458481915467e+00 -9.706921803362200674e-02 2.588512480896587031e-01 6.147717142129394130e-01 -1.067761398369841963e+00 2.264948420784513583e-01 9.706921803362200674e-01 9.059793683138054332e-01 -1.229543428425878826e+00 2.588512480896587031e-01 0.000000000000000000e+00 -2.588512480896587031e-01 1.100117804381049336e+00 2.912076541008660202e-01 1.197187022414671453e+00 -1.941384360672440135e+00 7.441973382577686813e-01 1.294256240448293516e-01 -2.588512480896587031e-01 1.164830616403464081e+00 8.736229623025980606e-01 3.559204661232807099e-01 6.471281202241467578e-02 9.706921803362200674e-02 1.650176706571574003e+00 -1.003048586347427440e+00 1.197187022414671453e+00 1.067761398369841963e+00 -1.067761398369841963e+00 1.811958736627610733e+01 2.090223828323993871e+01 2.064338703515027973e+01 2.365253279419256316e+01 1.918734876464595018e+01 2.261712780183392724e+01 1.753717205807437551e+01 2.258477139582272031e+01 2.300540467396841393e+01 2.378195841823739087e+01 2.349075076413652496e+01 2.342603795211411111e+01 2.465558138053998860e+01 3.018852680845644443e+01 2.575569918492103838e+01 2.996203196637799238e+01 2.837656807182883156e+01 3.167692148497198090e+01 3.090036774070300396e+01 3.507434411614875103e+01 2.902369619205298079e+01 3.148278304890473578e+01 2.983260634233316466e+01 3.475078005603667464e+01 3.012381399643403057e+01 3.216226757514009194e+01 3.193577273306163988e+01 3.352123662761079714e+01 3.287410850738665147e+01 3.390951349974528739e+01 3.420072115384615330e+01 3.672452082272032214e+01 3.682159004075394648e+01 3.869826158940396965e+01 3.902182564951604604e+01 4.209568422058074333e+01 3.704808488283239853e+01 4.135148688232297332e+01 3.886004361946000785e+01 4.025136907794192354e+01 4.015429985990830630e+01 3.850412315333672808e+01 3.879533080743759399e+01 3.830998471726948651e+01 4.219275343861436767e+01 4.148091250636780103e+01 4.021901267193072016e+01 3.779228222109016855e+01 4.271045593479368563e+01 4.274281234080488900e+01 4.419885061130921855e+01 3.853647955934793856e+01 4.374586092715231445e+01 4.452241467142129494e+01 4.329287124299541745e+01 4.620494778400407654e+01 4.749920402445236789e+01 5.070248821956189289e+01 4.669029387417218402e+01 4.539603763372389267e+01 4.843753979877737947e+01 4.850225261079979333e+01 5.542652349719816840e+01 5.416462366276108042e+01 5.520002865511971635e+01 5.092898306164034494e+01 5.490882100101885044e+01 5.312921867040244450e+01 6.044176642893530271e+01 5.875923331635252111e+01 5.678549254966887361e+01 5.633250286551196950e+01 5.626779005348955565e+01 5.820917441416199267e+01 5.879158972236372449e+01 6.121832017320427610e+01 6.027998439887926452e+01 6.681597841314314223e+01 6.374211984207845205e+01 6.419510952623535616e+01 6.662183997707590777e+01 6.943684730005094252e+01 6.853086793173713431e+01 7.393438773560876598e+01 6.982512417218542566e+01 6.781902699949057478e+01 6.959862933010697361e+01 6.914563964595006951e+01 7.154001369077941774e+01 7.157237009679062112e+01 7.131351884870096569e+01 7.422559538970962478e+01 7.179886493886907317e+01 7.710531552470708050e+01 7.797893848700967112e+01 7.852899738920019956e+01 7.801129489302088871e+01 7.940262035150280440e+01 8.169992517829851408e+01 8.364130953897095822e+01 8.315596344880285073e+01 7.862606660723382390e+01 8.344717110290372375e+01 8.127929190015282757e+01 7.937026394549158681e+01 8.982138308711155616e+01 8.160285596026490396e+01 8.677988092205806936e+01 8.794471153846153300e+01 9.234518275598573211e+01 9.240989556800815308e+01 9.024201636525725689e+01 9.389829024452369310e+01 1.010814123790117094e+02 9.849289989811512669e+01 9.357472618441161671e+01 9.956066129648496599e+01 1.008549175369332573e+02 9.635737710137544809e+01 1.032816479877738089e+02 9.295995447019866731e+01 9.755456412379011510e+01 1.015667584691798311e+02 1.044141221981660692e+02 1.022138865894039697e+02 1.026021634615384528e+02 1.017932533112582831e+02 1.039934889200203685e+02 1.039611325140091651e+02 1.080056832654100845e+02 1.058378040626591883e+02 1.106265521523178847e+02 1.095587907539480312e+02 1.101088496561385597e+02 1.152535182119205217e+02 1.186509408430973025e+02 1.223072147223637245e+02 1.161918539862455333e+02 1.211100276999490575e+02 1.201716919256240459e+02 1.268694679699439547e+02 1.187480100611309126e+02 1.305580982552216085e+02 1.267400423458991270e+02 1.285843574885379610e+02 1.336966696383087196e+02 1.369323102394294551e+02 1.418828403591441543e+02 1.405562277126846595e+02 1.406209405247070663e+02 1.472216473509933792e+02 1.458950347045338845e+02 1.480952703132959698e+02 1.568638563423331505e+02 1.578345485226693938e+02 1.595170816352521683e+02 1.631086427024961836e+02 1.678003215741212273e+02 1.642087605068772120e+02 1.695152110927152194e+02 1.717801595134997399e+02 1.780896586856851798e+02 1.809046660086602003e+02 1.809693788206826355e+02 1.813576556928171044e+02 1.799663302343352029e+02 1.838167425496688736e+02 1.848845039480387129e+02 1.838490989556800912e+02 1.979241355705552792e+02 1.983124124426897481e+02 2.014186274197656701e+02 1.976652843224656237e+02 1.977947099465104372e+02 1.980212047885889035e+02 2.060455934793683070e+02 2.045248423968415636e+02 2.085693931482424830e+02 2.051719705170657164e+02 2.130022207717778997e+02 2.168202766811003528e+02 2.099930750127356021e+02 2.128727951477330578e+02 2.211236786805909276e+02 2.367841791900152657e+02 2.277890983188996472e+02 2.304746800178298543e+02 2.239386860035659765e+02 2.304099672058074191e+02 2.271419701986754944e+02 2.231621322592969818e+02 2.360076254457462994e+02 2.342927359271523073e+02 2.342927359271523073e+02 2.314777286041772868e+02 2.385314251146204754e+02 2.432554603922567367e+02 2.498561672185430496e+02 2.387902763627101308e+02 2.428671835201222677e+02 2.424465502419765528e+02 2.449379935048395396e+02 2.516034131431482308e+02 2.484001289480387129e+02 2.456821908430972883e+02 2.410875811895058405e+02 2.464263881813550654e+02 2.455527652190524748e+02 2.439025885124808894e+02 2.417023529037188041e+02 2.413140760315843067e+02 2.338397462429954032e+02 2.355546357615893953e+02 2.334514693708609343e+02 2.338073898369842141e+02 2.270449009806418701e+02 2.284362264391237716e+02 2.234533399133978548e+02 2.114491132832399387e+02 2.117726773433520009e+02 2.089253136143657628e+02 2.071780676897605531e+02 1.956268307437595411e+02 2.004479352394294267e+02 1.819077145950076329e+02 1.865670370606214874e+02 1.845609398879266507e+02 1.845609398879266507e+02 1.923264773306163988e+02 1.802251814824248584e+02 1.868582447147223604e+02 1.812282300687722909e+02 1.816488633469179774e+02 1.833313964595007519e+02 1.785102919638308663e+02 1.878612933010697930e+02 1.777013818135506824e+02 1.812282300687722909e+02 1.823607042791645370e+02 1.910969339021905284e+02 1.847874347300050886e+02 1.936854463830871111e+02 1.951738410596026370e+02 1.898673904737646296e+02 1.919058440524707123e+02 1.946884949694345437e+02 1.976005715104431886e+02 1.950120590295466059e+02 1.962092460519612871e+02 2.013539146077432349e+02 1.870847395568007983e+02 1.954974051197147276e+02 1.953356230896586681e+02 1.876024420529801375e+02 1.908057262480896554e+02 1.943002180973000463e+02 1.950120590295466059e+02 1.890261239174732566e+02 1.846580091059602751e+02 1.946561385634233261e+02 1.887349162633723836e+02 1.939766540371879842e+02 1.912263595262353419e+02 1.911940031202241528e+02 1.848845039480387129e+02 1.837843861436576560e+02 1.826519119332654100e+02 1.809693788206826355e+02 1.804516763245032962e+02 1.799016174223127962e+02 1.827166247452878167e+02 1.772160357233825607e+02 1.703888340550178384e+02 1.702270520249617789e+02 1.650500270631686135e+02 1.711653877992868047e+02 1.713918826413652425e+02 1.702917648369842141e+02 1.752422949566989132e+02 1.657618679954151730e+02 1.632057119205298079e+02 1.605201302215996009e+02 1.611996147478349428e+02 1.576404100866021452e+02 1.554078180718288422e+02 1.507484956062149877e+02 1.471245781329597548e+02 1.477069934411614724e+02 1.417210583290881232e+02 1.362851821192053023e+02 1.342790849465104372e+02 1.382912792919001390e+02 1.319817801197147276e+02 1.271606756240448277e+02 1.212718097300050886e+02 1.256075681355068809e+02 1.204628995797249047e+02 1.196539894294447208e+02 1.159977155501782988e+02 1.150270233698420697e+02 1.094617215359144211e+02 1.116943135506877240e+02 1.088793062277126893e+02 1.035404992358634786e+02 1.044788350101884902e+02 9.862232552215995440e+01 9.389829024452369310e+01 8.726522701222617684e+01 8.771821669638308094e+01 7.830250254712174751e+01 8.305889423076922640e+01 8.069687659195109575e+01 7.933790753948038343e+01 7.558456444218033710e+01 7.412852617167600044e+01 7.079581635252165484e+01 6.859558074375955528e+01 6.836908590168110322e+01 6.147717142129393864e+01 6.231843797758532588e+01 5.769147191798268182e+01 5.358220835455934861e+01 4.950530119714722588e+01 4.963472682119205359e+01 4.636672981406010763e+01 4.267809952878247515e+01 4.283988155883851334e+01 4.280752515282730286e+01 3.892475643148242170e+01 3.653038238665308057e+01 3.332709819154355557e+01 3.452428521395822969e+01 3.161220867294956705e+01 3.297117772542027581e+01 2.837656807182883156e+01 2.834421166581762463e+01 2.698524261334691587e+01 2.737351948548140612e+01 2.164643562149770872e+01 2.533506590677534476e+01 2.313483029801324520e+01 2.116108953132959769e+01 2.268184061385634109e+01 2.148465359144167053e+01 2.148465359144167053e+01 1.912263595262353633e+01 1.799016174223127962e+01 1.653412347172694652e+01 1.766659768211920323e+01 1.731067721599592346e+01 1.501337238920020312e+01 1.485159035914416670e+01 1.320141365257259203e+01 1.430153145695364181e+01 1.316905724656138510e+01 1.129238569791136015e+01 1.090410882577687168e+01 1.329848287060621459e+01 1.148652413397860350e+01 1.106589085583290810e+01 1.184244460010188504e+01 9.836347427407030608e+00 1.012755508150789652e+01 1.248957272032603072e+01 9.901060239429444465e+00 1.077468320173204219e+01 9.092150089149260594e+00 8.412665562913907991e+00 7.862606660723382213e+00 7.118409322465613975e+00 8.671516811003565195e+00 9.156862901171676228e+00 8.445021968925114919e+00 9.318644931227712647e+00 7.636111818644931049e+00 6.244786360163015360e+00 5.338806991849210704e+00 6.471281202241467412e+00 5.888865894039734705e+00 7.086052916454406159e+00 6.406568390219052667e+00 8.024388690779419520e+00 7.700824630667345794e+00 7.183122134488028721e+00 6.762488856342333321e+00 6.924270886398369740e+00 8.056745096790626448e+00 6.697776044319918576e+00 7.053696510443199230e+00 7.959675878757004774e+00 7.377260570555272068e+00 6.600706826286296014e+00 6.924270886398369740e+00 6.309499172185430105e+00 7.150765728476820904e+00 4.821104495669892742e+00 4.821104495669892742e+00 6.277142766174223176e+00 3.203284195109526333e+00 5.662371051961283541e+00 5.435876209882832377e+00 5.565301833927661868e+00 6.600706826286296014e+00 7.118409322465613975e+00 4.173976375445746179e+00 4.465184029546612088e+00 3.656273879266428661e+00 2.394374044829342907e+00 4.012194345389709760e+00 3.850412315333672897e+00 3.850412315333672897e+00 4.885817307692307487e+00 2.620868886907794071e+00 3.494491849210392242e+00 2.232592014773306044e+00 4.432827623535405159e+00 3.688630285277636034e+00 2.717938104941416189e+00 3.947481533367295015e+00 2.782650916963830934e+00 3.559204661232806988e+00 2.459086856851757652e+00 1.488394676515537363e+00 2.070809984717269625e+00 8.089101502801834265e-01 2.620868886907794071e+00 1.909027954661232762e+00 9.383357743250126948e-01 1.197187022414671453e+00 1.553107488537952108e+00 6.794845262353540472e-01 1.520751082526744735e+00 6.147717142129394130e-01 1.779602330616403494e+00 1.682533112582781376e+00 1.229543428425878826e+00 1.067761398369841963e+00 1.391325458481915467e+00 -2.912076541008660202e-01 1.132474210392256708e+00 3.559204661232807099e-01 4.206332781456953440e-01 1.585463894549159480e+00 1.229543428425878826e+00 5.500589021905246678e-01 1.811958736627610866e+00 7.765537442689760539e-01 3.235640601120733789e-02 -3.235640601120733373e-01 1.358969052470708094e+00 -3.235640601120733789e-02 1.164830616403464081e+00 3.559204661232807099e-01 1.456038270504329990e+00 1.132474210392256708e+00 0.000000000000000000e+00 5.824153082017320404e-01 8.089101502801834265e-01 -8.412665562913906880e-01 7.765537442689760539e-01 1.941384360672440135e-01 6.147717142129394130e-01 7.765537442689760539e-01 6.147717142129394130e-01 1.164830616403464081e+00 -2.362017638818135534e+00 1.132474210392256708e+00 -2.912076541008660202e-01 1.100117804381049336e+00 1.973740766683647507e+00 -6.471281202241466746e-01 0.000000000000000000e+00 4.206332781456953440e-01 6.794845262353540472e-01 3.235640601120733789e-02 1.941384360672440135e-01 1.164830616403464081e+00 -1.391325458481915467e+00 7.118409322465614197e-01 2.912076541008660202e-01 -1.941384360672440135e-01 -9.383357743250126948e-01 -1.941384360672440135e-01 6.794845262353540472e-01 2.912076541008660202e-01 5.500589021905246678e-01 2.264948420784513583e-01 3.882768721344880269e-01 -3.235640601120733373e-01 -1.294256240448293516e-01 8.736229623025980606e-01 -6.147717142129394130e-01 -2.588512480896587031e-01 -3.235640601120733373e-01 6.471281202241467578e-02 -2.588512480896587031e-01 7.765537442689760539e-01 1.617820300560366686e-01 5.500589021905246678e-01 -1.456038270504329990e+00 3.882768721344880269e-01 8.736229623025980606e-01 -2.588512480896587031e-01 1.456038270504329990e+00 4.529896841569027166e-01 1.488394676515537363e+00 1.326612646459500722e+00 1.164830616403464081e+00 -3.235640601120733789e-02 -3.882768721344880269e-01 9.706921803362200674e-02 -2.264948420784513583e-01 2.591748121497707658e+01 2.517328387671930656e+01 2.549684793683137940e+01 2.889427056800814952e+01 2.714702464340295407e+01 2.614397605705552508e+01 2.611161965104431815e+01 2.999438837238919930e+01 2.698524261334691587e+01 2.866777572592969747e+01 2.824714244778400385e+01 2.882955775598573567e+01 3.219462398115129531e+01 3.394186990575649787e+01 3.277703928935302713e+01 3.397422631176770125e+01 3.310060334946510352e+01 3.329474178553234509e+01 3.416836474783494282e+01 3.365066225165563196e+01 4.199861500254711899e+01 3.759814378502291987e+01 3.895711283749363218e+01 3.733929253693326444e+01 3.672452082272032214e+01 3.798642065715741012e+01 3.960424095771777786e+01 3.772756940906775469e+01 4.099556641619969355e+01 3.827762831125827603e+01 4.096321001018848307e+01 4.031608188996433739e+01 4.028372548395313402e+01 4.300166358889455154e+01 4.326051483698420697e+01 4.516954279164544062e+01 4.555781966377993086e+01 4.455477107743249832e+01 4.219275343861436767e+01 4.597845294192562449e+01 4.817868855068772405e+01 4.662558106214977016e+01 4.571960169383596195e+01 4.856696542282220719e+01 4.830811417473255176e+01 5.141432915180845242e+01 5.028185494141619927e+01 5.345278273051452089e+01 5.348513913652572427e+01 4.992593447529291950e+01 5.413226725674986994e+01 5.202910086602139472e+01 5.435876209882832200e+01 5.507060303107488153e+01 5.380870319663780066e+01 5.474703897096281224e+01 6.002113315078960909e+01 5.714141301579215337e+01 5.720612582781456723e+01 6.060354845899134091e+01 6.251257641365257456e+01 6.092711251910341019e+01 6.435689155629138725e+01 6.270671484971981613e+01 6.904857042791645938e+01 6.435689155629138725e+01 6.691304763117676657e+01 6.924270886398369385e+01 7.202535978094752522e+01 6.963098573611819120e+01 7.157237009679062112e+01 6.950156011207334927e+01 7.616697975038206891e+01 7.448444663779928021e+01 7.477565429190015323e+01 7.639347459246052097e+01 7.435502101375445250e+01 7.839957176515537185e+01 7.522864397605705733e+01 7.940262035150280440e+01 7.898198707335710367e+01 8.351188391492613050e+01 8.066452018593989237e+01 8.351188391492613050e+01 8.344717110290372375e+01 8.189406361436576276e+01 8.584154514773305777e+01 7.891727426133469692e+01 8.470907093734079751e+01 8.192642002037696614e+01 8.610039639582271320e+01 8.632689123790116525e+01 9.283052884615383959e+01 9.085678807947019209e+01 9.321880571828833695e+01 9.147155979368314149e+01 9.674565397350993123e+01 9.441599274070300396e+01 9.221575713194090440e+01 9.668094116148751027e+01 9.755456412379011510e+01 9.710157443963321100e+01 9.813697943199184692e+01 1.026992326795720771e+02 1.015344020631686135e+02 1.030227967396841535e+02 1.028933711156393258e+02 1.042199837620988205e+02 1.057730912506367815e+02 1.122120160468670349e+02 1.138298363474274026e+02 1.057407348446255639e+02 1.161271411742231265e+02 1.106912649643402915e+02 1.151240925878756940e+02 1.141210440015282757e+02 1.206570380157921534e+02 1.107236213703514949e+02 1.166448436704024374e+02 1.143151824375955101e+02 1.178420306928171186e+02 1.177126050687722909e+02 1.151888053998981150e+02 1.185215152190524748e+02 1.194274945873662688e+02 1.210453148879266365e+02 1.253810732934284289e+02 1.199128406775343905e+02 1.227278480005094252e+02 1.258664193835965364e+02 1.297168316989302070e+02 1.278401601502801839e+02 1.316258596535914478e+02 1.345379361946000927e+02 1.381942100738665147e+02 1.314964340295466059e+02 1.359292616530820226e+02 1.428535325394803976e+02 1.368352410213958308e+02 1.405238713066734704e+02 1.426270376974019314e+02 1.446331348700967965e+02 1.454096886143657628e+02 1.482246959373408117e+02 1.439860067498726437e+02 1.473510729750381927e+02 1.552460360417727827e+02 1.629145042664289349e+02 1.525604543428425757e+02 1.644028989429444607e+02 1.640793348828323985e+02 1.622997325522159997e+02 1.673149754839531340e+02 1.680268164161996935e+02 1.714242390473764601e+02 1.794162713321446745e+02 1.804516763245032962e+02 1.854022064442180238e+02 1.882172137671930727e+02 1.889937675114620390e+02 1.875377292409577024e+02 1.966622357361181912e+02 1.910322210901680933e+02 1.977947099465104372e+02 2.040394963066734419e+02 2.020333991339786053e+02 2.006744300815078930e+02 2.059485242613346827e+02 1.971475818262862845e+02 2.091841648624554182e+02 2.109961235990830346e+02 2.060779498853795246e+02 2.130669335838003065e+02 2.083105419001528276e+02 2.107049159449821616e+02 2.155583768466632648e+02 2.142964770122261768e+02 2.205412633723892100e+02 2.107372723509933792e+02 2.138434873280692727e+02 2.254270806800815024e+02 2.327396284386143748e+02 2.214795991467142073e+02 2.245858141237901009e+02 2.339691718670402452e+02 2.353928537315333642e+02 2.451644883469179774e+02 2.418317785277636176e+02 2.385637815206316930e+02 2.465881702114110965e+02 2.479147828578705912e+02 2.456821908430972883e+02 2.515063439251146065e+02 2.523799668874172255e+02 2.478500700458481845e+02 2.477206444218033710e+02 2.428348271141110502e+02 2.513122054890473578e+02 2.493061083163525211e+02 2.559068151426388056e+02 2.555508946765155258e+02 2.534800846917982540e+02 2.505356517447783915e+02 2.545802024961793109e+02 2.489178314442180238e+02 2.488207622261843994e+02 2.570069329470198909e+02 2.506003645568007983e+02 2.433848860163015786e+02 2.500826620606214874e+02 2.456821908430972883e+02 2.387579199566989132e+02 2.393403352649006592e+02 2.439996577305145138e+02 2.362988330998471724e+02 2.337750334309729965e+02 2.293098494014263906e+02 2.286950776872134554e+02 2.264624856724401241e+02 2.269801881686194633e+02 2.225150041390728575e+02 2.153965948166072337e+02 2.150406743504839540e+02 2.125492310876209956e+02 2.054955345771777786e+02 2.004802916454406443e+02 1.971152254202750953e+02 1.948826334055017924e+02 1.956915435557819762e+02 1.948502769994905748e+02 1.836226041136016249e+02 1.856610576923076792e+02 1.908380826541008730e+02 1.927471106087620853e+02 1.898997468797758472e+02 1.901585981278655026e+02 1.822636350611309126e+02 1.865670370606214874e+02 1.811635172567498557e+02 1.916469928043810569e+02 1.876024420529801375e+02 1.910322210901680933e+02 1.936207335710647044e+02 1.896408956316861918e+02 1.936854463830871111e+02 1.969534433902190358e+02 1.994772430590932117e+02 1.952385538716250721e+02 1.887349162633723836e+02 1.913557851502801839e+02 1.929412490448293340e+02 1.855963448802852724e+02 1.909027954661232798e+02 1.778308074375955243e+02 1.866641062786551117e+02 1.867935319026999537e+02 1.881201445491594484e+02 1.834608220835455938e+02 1.837843861436576560e+02 1.843991578578705912e+02 1.927147542027508962e+02 1.705506160850738695e+02 1.799339738283239853e+02 1.736891874681609806e+02 1.758894230769230660e+02 1.756629282348446282e+02 1.694828546867040302e+02 1.654706603413143000e+02 1.692887162506367815e+02 1.621703069281711578e+02 1.606171994396332252e+02 1.638851964467651499e+02 1.569285691543555856e+02 1.552783924477840003e+02 1.591288047631176710e+02 1.512338416963830809e+02 1.546959771395822827e+02 1.529163748089658554e+02 1.572197768084564302e+02 1.547606899516046894e+02 1.495189521777890889e+02 1.428535325394803976e+02 1.482570523433520009e+02 1.417857711411105299e+02 1.419151967651553718e+02 1.357351232170147739e+02 1.367705282093733956e+02 1.357998360290371807e+02 1.284225754584819015e+02 1.311405135634233261e+02 1.243456683010697930e+02 1.185215152190524748e+02 1.208511764518594021e+02 1.113060366785532267e+02 1.079409704533876635e+02 1.091058010697911271e+02 1.056436656265919538e+02 1.022138865894039697e+02 9.998129457463066672e+01 1.052877451604686740e+02 9.726335646968925630e+01 9.483662601884870469e+01 9.195690588385124897e+01 8.965960105705552508e+01 8.658574248599083489e+01 8.328538907284767845e+01 8.535619905756495029e+01 7.801129489302088871e+01 7.859371020122262053e+01 7.920848191543555572e+01 7.196064696892511847e+01 7.050460869842078182e+01 7.590812850229241349e+01 6.720425528527763959e+01 6.451867358634743255e+01 6.280378406775344047e+01 5.662371051961283541e+01 5.804739238410596158e+01 5.568537474528782383e+01 5.445583131686194633e+01 4.944058838512480492e+01 4.584902731788079677e+01 4.565488888181354810e+01 4.125441766428934898e+01 4.034843829597554787e+01 3.811584628120223783e+01 3.701572847682118805e+01 3.601267989047376261e+01 3.733929253693326444e+01 3.209755476311767808e+01 3.510670052215996151e+01 2.717938104941416100e+01 2.866777572592969747e+01 2.915312181609780851e+01 2.954139868823229520e+01 2.578805559093224531e+01 2.245534577177788904e+01 2.213178171166581620e+01 2.319954311003565905e+01 2.006097172694854791e+01 2.061103062913907280e+01 1.973740766683647507e+01 1.896085392256749813e+01 1.928441798267957097e+01 1.857257705043301144e+01 1.769895408813041371e+01 1.617820300560366675e+01 1.718125159195109575e+01 1.536929285532348466e+01 1.300727521650534868e+01 1.362204693071828743e+01 1.404268020886398283e+01 1.148652413397860350e+01 1.333083927661742152e+01 1.278078037442689663e+01 1.048347554763117628e+01 1.155123694600101913e+01 1.164830616403463992e+01 1.003048586347427396e+01 1.197187022414671453e+01 1.035404992358634679e+01 9.901060239429444465e+00 8.024388690779419520e+00 8.283239938869078500e+00 1.064525757768721270e+01 5.759440269994905215e+00 9.318644931227712647e+00 8.315596344880285429e+00 6.924270886398369740e+00 9.318644931227712647e+00 8.024388690779419520e+00 8.574447592969944409e+00 7.830250254712175284e+00 8.833298841059601614e+00 8.865655247070810319e+00 7.733181036678552722e+00 6.568350420275089085e+00 6.988983698420784485e+00 6.827201668364748066e+00 6.438924796230259595e+00 7.086052916454406159e+00 6.083004330106978941e+00 7.441973382577686813e+00 6.374211984207844850e+00 6.309499172185430105e+00 6.600706826286296014e+00 9.221575713194090085e+00 7.603755412633724120e+00 5.177024961793173397e+00 6.212429954151808431e+00 6.859558074375954995e+00 6.794845262353540249e+00 6.115360736118186757e+00 5.371163397860417632e+00 7.247834946510443466e+00 3.591561067244014360e+00 6.277142766174223176e+00 6.341855578196637921e+00 4.497540435557819904e+00 4.788748089658685814e+00 5.791796676006113032e+00 5.403519803871624561e+00 5.047599337748343906e+00 4.465184029546612088e+00 4.950530119714722233e+00 4.141619969434539250e+00 2.459086856851757652e+00 1.811958736627610866e+00 3.462135443199184870e+00 5.403519803871624561e+00 4.465184029546612088e+00 3.688630285277636034e+00 4.238689187468160924e+00 2.038453578706062252e+00 2.750294510952623561e+00 3.170927789098318961e+00 2.006097172694854880e+00 3.559204661232806988e+00 2.103166390728476998e+00 1.326612646459500722e+00 1.682533112582781376e+00 7.118409322465614197e-01 1.844315142638818017e+00 2.394374044829342907e+00 1.294256240448293349e+00 7.765537442689760539e-01 1.973740766683647507e+00 1.650176706571574003e+00 -6.471281202241467578e-02 -7.118409322465614197e-01 1.650176706571574003e+00 1.488394676515537363e+00 1.941384360672440135e+00 2.912076541008660202e-01 4.853460901681100337e-01 9.706921803362200674e-01 9.059793683138054332e-01 1.326612646459500722e+00 8.736229623025980606e-01 -3.559204661232807099e-01 1.811958736627610866e+00 1.067761398369841963e+00 6.147717142129394130e-01 -1.617820300560366686e-01 2.103166390728476998e+00 1.617820300560366686e-01 1.779602330616403494e+00 0.000000000000000000e+00 -4.206332781456953440e-01 1.261899834437085977e+00 1.358969052470708094e+00 4.529896841569027166e-01 1.067761398369841963e+00 -1.294256240448293516e-01 9.059793683138054332e-01 8.412665562913906880e-01 1.294256240448293349e+00 -3.235640601120733373e-01 0.000000000000000000e+00 -2.135522796739683926e+00 1.294256240448293349e+00 1.067761398369841963e+00 1.003048586347427440e+00 -1.294256240448293349e+00 4.529896841569027166e-01 1.617820300560366686e-01 -4.529896841569027166e-01 -6.471281202241466746e-01 5.177024961793174063e-01 1.617820300560366686e-01 -7.118409322465614197e-01 1.941384360672440135e-01 -3.882768721344880269e-01 1.941384360672440135e+00 -1.003048586347427440e+00 1.520751082526744735e+00 1.326612646459500722e+00 8.412665562913906880e-01 -3.235640601120733789e-02 -6.794845262353540472e-01 1.391325458481915467e+00 -3.882768721344880269e-01 9.383357743250126948e-01 6.147717142129394130e-01 7.441973382577686813e-01 -4.853460901681100337e-01 9.706921803362200674e-01 6.794845262353540472e-01 -1.456038270504329990e+00 3.559204661232807099e-01 -4.206332781456953440e-01 -1.941384360672440135e-01 -1.617820300560366686e-01 -5.500589021905246678e-01 -9.383357743250126948e-01 3.235640601120733789e-02 3.559204661232807099e-01 -2.264948420784513583e-01 -1.294256240448293516e-01 8.736229623025980606e-01 1.617820300560366686e-01 -2.588512480896587031e-01 1.779602330616403494e+00 -6.471281202241467578e-02 3.882768721344880269e-01 0.000000000000000000e+00 -3.235640601120733789e-02 1.294256240448293516e-01 2.038453578706062252e+00 7.118409322465614197e-01 9.059793683138054332e-01 -1.520751082526744735e+00 2.264948420784513416e+01 2.319954311003565905e+01 2.070809984717269359e+01 2.297304826795720700e+01 2.523799668874172042e+01 2.717938104941416100e+01 2.339368154610290418e+01 2.565862996688741759e+01 2.679110417727967430e+01 2.342603795211411111e+01 3.102979336474783523e+01 3.190341632705043295e+01 3.280939569536423761e+01 3.122393180081507680e+01 3.365066225165563196e+01 3.394186990575649787e+01 3.154749586092715319e+01 3.345652381558838329e+01 3.970131017575140220e+01 3.860119237137035242e+01 3.957188455170656738e+01 3.614210551451859033e+01 3.856883596535914194e+01 3.915125127356087376e+01 4.015429985990830630e+01 3.698337207080998468e+01 3.730693613092205396e+01 3.805113346917982398e+01 3.717751050687722625e+01 3.792170784513499626e+01 4.303401999490575491e+01 4.106027922822210741e+01 4.416649420529801517e+01 3.934538970962812243e+01 4.445770185939888108e+01 4.173976375445746356e+01 4.316344561895058263e+01 4.377821733316352493e+01 4.358407889709628336e+01 4.335758405501783130e+01 4.659322465613855968e+01 4.882581667091186972e+01 4.675500668619459788e+01 4.821104495669892742e+01 4.588138372389200015e+01 4.416649420529801517e+01 4.251631749872643695e+01 5.015242931737137155e+01 4.714328355832908812e+01 5.177024961793173929e+01 4.827575776872134128e+01 5.319393148242485836e+01 5.325864429444727222e+01 5.342042632450331041e+01 5.306450585838003065e+01 5.241737773815588497e+01 5.112312149770758651e+01 5.565301833927661335e+01 5.477939537697401562e+01 5.558830552725419949e+01 5.426169288079469766e+01 5.717376942180336385e+01 5.791796676006112676e+01 6.144481501528272815e+01 5.905044097045338702e+01 6.500401967651554003e+01 6.079768689505858248e+01 6.400097109016810748e+01 6.225372516556291203e+01 6.290085328578705770e+01 6.610413748089658270e+01 6.607178107488537933e+01 6.649241435303108005e+01 6.927506526999491143e+01 7.079581635252165484e+01 6.675126560112073548e+01 7.234892384105960161e+01 7.312547758532858211e+01 6.888678839786041408e+01 7.933790753948038343e+01 7.539042600611308842e+01 7.972618441161486658e+01 7.888491785532347933e+01 7.875549223127865162e+01 7.988796644167091188e+01 7.697588990066225278e+01 7.794658208099846775e+01 8.215291486245541819e+01 7.930555113346918006e+01 7.830250254712174751e+01 8.613275280183393079e+01 8.658574248599083489e+01 8.661809889200203827e+01 9.140684698166072053e+01 8.655338607997961731e+01 8.933603699694344868e+01 9.260403400407538754e+01 9.315409290626591599e+01 9.516019007896076687e+01 9.299231087620988490e+01 9.276581603413143284e+01 9.393064665053489648e+01 9.648680272542027581e+01 9.532197210901681217e+01 1.009519867549668817e+02 9.920474083036168622e+01 9.338058774834436804e+01 9.949594848446255924e+01 9.888117677024960983e+01 1.040905581380539928e+02 1.003048586347427431e+02 1.071644167091186972e+02 1.104971265282730428e+02 1.048994682883341767e+02 1.125679365129903147e+02 1.085880985736118163e+02 1.113707494905756477e+02 1.146063900916963831e+02 1.091705138818135481e+02 1.113060366785532267e+02 1.133444902572592952e+02 1.125032237009679079e+02 1.106265521523178847e+02 1.144446080616403378e+02 1.113707494905756477e+02 1.137651235354049959e+02 1.105941957463066672e+02 1.156094386780438015e+02 1.155447258660213947e+02 1.184244460010188504e+02 1.268694679699439547e+02 1.246045195491594484e+02 1.222748583163525211e+02 1.214012353540499163e+02 1.217247994141619927e+02 1.262223398497198161e+02 1.295550496688741759e+02 1.262546962557310195e+02 1.315935032475802302e+02 1.284872882705043367e+02 1.388413381940906675e+02 1.347320746306673414e+02 1.392296150662251648e+02 1.362204693071828672e+02 1.385177741339786053e+02 1.467363012608252575e+02 1.446654912761079856e+02 1.474157857870606279e+02 1.453126193963321384e+02 1.507808520122261768e+02 1.525280979368313865e+02 1.603907045975547589e+02 1.616849608380030645e+02 1.606819122516556320e+02 1.711006749872643979e+02 1.704211904610290276e+02 1.697417059347936856e+02 1.705506160850738695e+02 1.760512051069790971e+02 1.779925894676515554e+02 1.782514407157412109e+02 1.815194377228731639e+02 1.867935319026999537e+02 1.803222507004584827e+02 1.890584803234844458e+02 1.863728986245542387e+02 1.887672726693836012e+02 1.920999824885379610e+02 1.909351518721344974e+02 1.905792314060112176e+02 1.965651665180845669e+02 1.969534433902190358e+02 1.970828690142638777e+02 1.969857997962302534e+02 2.053661089531329651e+02 2.078575522159959235e+02 2.072751369077941774e+02 2.044277731788079393e+02 2.062073755094243381e+02 2.160113665308201689e+02 2.177909688614365677e+02 2.179851072975038164e+02 2.189234430718288422e+02 2.282097315970453337e+02 2.303452543937850123e+02 2.145229718543046431e+02 2.261065652063168443e+02 2.292127801833927663e+02 2.301187595517065745e+02 2.312188773560876029e+02 2.362988330998471724e+02 2.438055192944472651e+02 2.413140760315843067e+02 2.415729272796739622e+02 2.359429126337238927e+02 2.406022350993377472e+02 2.385637815206316930e+02 2.358134870096790507e+02 2.458763292791645370e+02 2.423818374299541460e+02 2.466528830234335032e+02 2.382078610545084132e+02 2.365900407539480454e+02 2.391785532348446282e+02 2.320601439123790044e+02 2.392756224528782525e+02 2.342280231151299006e+02 2.240033988155883833e+02 2.316395106342333179e+02 2.298275518976057015e+02 2.373989509042282293e+02 2.305717492358634786e+02 2.267213369205298079e+02 2.266242677024961836e+02 2.234533399133978548e+02 2.130022207717778997e+02 2.148141795084054877e+02 2.091841648624554182e+02 2.091194520504330114e+02 1.945590693453897018e+02 2.003508660213958308e+02 1.992183918110035563e+02 1.936530899770758936e+02 1.827166247452878167e+02 1.836226041136016249e+02 1.789632816479877704e+02 1.831696144294447208e+02 1.862758294065206144e+02 1.822636350611309126e+02 1.780249458736627446e+02 1.809370224146714179e+02 1.809693788206826355e+02 1.727508516938359548e+02 1.826195555272541924e+02 1.712624570173204290e+02 1.700329135888945586e+02 1.755011462047885971e+02 1.765041947911360012e+02 1.767954024452368742e+02 1.813576556928171044e+02 1.723949312277126751e+02 1.892202623535405053e+02 1.844638706698930264e+02 1.867935319026999537e+02 1.855316320682628657e+02 1.791250636780438015e+02 1.873759472109016713e+02 1.891555495415180701e+02 1.861140473764645833e+02 1.837196733316352493e+02 1.854669192562404305e+02 1.841079502037697466e+02 1.878936497070809821e+02 1.839461681737136871e+02 1.826519119332654100e+02 1.887672726693836012e+02 1.867935319026999537e+02 1.850139295720835548e+02 1.764071255731023768e+02 1.786720739938868974e+02 1.742716027763626983e+02 1.814870813168619463e+02 1.709065365511971493e+02 1.714242390473764601e+02 1.735274054381049496e+02 1.667002037697401988e+02 1.665707781456953569e+02 1.674444011079979475e+02 1.561520154100865909e+02 1.591288047631176710e+02 1.572521332144676478e+02 1.538223541772796636e+02 1.596141508532857927e+02 1.590640919510952642e+02 1.507161392002037701e+02 1.511367724783494566e+02 1.508455648242485836e+02 1.496807342078451200e+02 1.540164926133469123e+02 1.533693644931227595e+02 1.468333704788588818e+02 1.416887019230769340e+02 1.402326636525725974e+02 1.379353588257768592e+02 1.328230466760061006e+02 1.309463751273560774e+02 1.294579804508405516e+02 1.267723987519103446e+02 1.301051085710647044e+02 1.246692323611818551e+02 1.184244460010188504e+02 1.173890410086602145e+02 1.120502340168110038e+02 1.123414416709118626e+02 1.010490559730005060e+02 1.099470676260825286e+02 1.002725022287315255e+02 1.046082606342333179e+02 1.051259631304126287e+02 9.681036678553235220e+01 9.541904132705043651e+01 9.198926228986245235e+01 9.020965995924605352e+01 9.079207526744778534e+01 8.610039639582271320e+01 7.865842301324502728e+01 7.788186926897606099e+01 8.153814314824248299e+01 7.872313582526744824e+01 7.374024929954151730e+01 6.730132450331126392e+01 6.471281202241466701e+01 6.946920370606214590e+01 6.480988124044829135e+01 6.095946892511462067e+01 5.778854113601629905e+01 5.594422599337747926e+01 5.529709787315333358e+01 5.261151617422312654e+01 5.079955743759551723e+01 4.559017606979113424e+01 4.371350452114111107e+01 4.089849719816606921e+01 4.073671516811003812e+01 3.924832049159449809e+01 3.568911583036169333e+01 3.711279769485481239e+01 3.555969020631685851e+01 3.141807023688232192e+01 2.714702464340295407e+01 2.999438837238919930e+01 3.025323962047885828e+01 2.675874777126846737e+01 2.604690683902190429e+01 2.219649452368823361e+01 2.281126623790117236e+01 2.090223828323993871e+01 1.850786423841059403e+01 2.229356374172185440e+01 1.879907189251145994e+01 1.970505126082526814e+01 1.805487455425369347e+01 1.756952846408558244e+01 1.511044160723382568e+01 1.407503661487519153e+01 1.413974942689760539e+01 1.456038270504330079e+01 1.533693644931227595e+01 1.219836506622516481e+01 1.543400566734589852e+01 1.346026490066225101e+01 1.015991148751910345e+01 1.210129584819154402e+01 1.213365225420275095e+01 1.015991148751910345e+01 1.184244460010188504e+01 1.003048586347427396e+01 1.080703960774324912e+01 9.771634615384614975e+00 9.092150089149260594e+00 1.106589085583290810e+01 8.606803998981151338e+00 9.706921803362201118e+00 8.833298841059601614e+00 9.836347427407030608e+00 9.286288525216505718e+00 8.509734780947528776e+00 5.532945427916454051e+00 5.727083863983698286e+00 9.059793683138053666e+00 8.283239938869078500e+00 9.221575713194090085e+00 9.351001337238919575e+00 7.344904164544065139e+00 7.280191352521650394e+00 8.315596344880285429e+00 7.247834946510443466e+00 8.768586029037187757e+00 7.927319472745796958e+00 8.380309156902699286e+00 6.341855578196637921e+00 7.862606660723382213e+00 7.409616976566479885e+00 6.924270886398369740e+00 5.306450585838002887e+00 6.633063232297503831e+00 7.862606660723382213e+00 7.086052916454406159e+00 7.118409322465613975e+00 7.830250254712175284e+00 7.086052916454406159e+00 6.827201668364748066e+00 4.562253247580234650e+00 6.374211984207844850e+00 7.280191352521650394e+00 6.115360736118186757e+00 7.992032284768211703e+00 5.727083863983698286e+00 4.950530119714722233e+00 5.435876209882832377e+00 6.374211984207844850e+00 5.824153082017319960e+00 5.112312149770758651e+00 5.468232615894039306e+00 4.335758405501782597e+00 4.271045593479367852e+00 3.073858571064696843e+00 4.076907157412124505e+00 4.691678871625063252e+00 4.756391683647477997e+00 3.785699503311258152e+00 4.821104495669892742e+00 4.950530119714722233e+00 2.556156074885379326e+00 4.044550751400916688e+00 1.941384360672440135e+00 2.847363728986245679e+00 2.135522796739683926e+00 2.135522796739683926e+00 3.753343097300050779e+00 3.332709819154355380e+00 1.844315142638818017e+00 2.426730450840550279e+00 2.459086856851757652e+00 2.362017638818135534e+00 2.200235608762098671e+00 1.035404992358634813e+00 2.167879202750891299e+00 2.103166390728476998e+00 2.103166390728476998e+00 7.118409322465614197e-01 1.844315142638818017e+00 1.779602330616403494e+00 6.794845262353540472e-01 1.553107488537952108e+00 4.853460901681100337e-01 2.459086856851757652e+00 4.853460901681100337e-01 1.358969052470708094e+00 5.177024961793174063e-01 1.294256240448293349e+00 0.000000000000000000e+00 1.585463894549159480e+00 4.529896841569027166e-01 1.779602330616403494e+00 1.035404992358634813e+00 8.736229623025980606e-01 1.909027954661232762e+00 1.747245924605196121e+00 2.588512480896587031e-01 1.326612646459500722e+00 1.779602330616403494e+00 1.456038270504329990e+00 6.794845262353540472e-01 1.003048586347427440e+00 6.471281202241466746e-01 3.235640601120733373e-01 3.235640601120733789e-02 3.235640601120733789e-02 0.000000000000000000e+00 2.135522796739683926e+00 1.391325458481915467e+00 -1.941384360672440135e-01 -9.383357743250126948e-01 -3.235640601120733789e-02 7.765537442689760539e-01 3.235640601120733789e-02 1.132474210392256708e+00 1.132474210392256708e+00 5.500589021905246678e-01 -7.765537442689760539e-01 7.765537442689760539e-01 2.006097172694854880e+00 6.471281202241467578e-02 1.682533112582781376e+00 8.736229623025980606e-01 1.164830616403464081e+00 -2.588512480896587031e-01 1.941384360672440135e-01 4.529896841569027166e-01 2.588512480896587031e-01 2.588512480896587031e-01 -9.706921803362200674e-02 1.132474210392256708e+00 -7.118409322465614197e-01 6.147717142129394130e-01 1.326612646459500722e+00 2.264948420784513583e-01 8.089101502801834265e-01 6.471281202241467578e-02 1.876671548650025390e+00 4.206332781456953440e-01 -1.617820300560366686e-01 -3.882768721344880269e-01 7.765537442689760539e-01 -5.500589021905246678e-01 -6.147717142129394130e-01 -8.736229623025980606e-01 -2.264948420784513583e-01 1.617820300560366686e-01 1.326612646459500722e+00 1.132474210392256708e+00 8.089101502801834265e-01 0.000000000000000000e+00 9.059793683138054332e-01 8.736229623025980606e-01 1.941384360672440135e-01 -1.714889518593988749e+00 1.617820300560366686e-01 3.882768721344880269e-01 1.650176706571574003e+00 1.229543428425878826e+00 2.235827655374426826e+01 2.481736341059602680e+01 2.436437372643912269e+01 2.365253279419256316e+01 2.594983762098828350e+01 2.358781998217014575e+01 2.329661232806927984e+01 2.374960201222618394e+01 2.394374044829342907e+01 2.837656807182883156e+01 2.659696574121242918e+01 2.847363728986245590e+01 2.766472713958227203e+01 2.769708354559347896e+01 3.206519835710646760e+01 3.031795243250127214e+01 3.170927789098318783e+01 2.711466823739174714e+01 3.148278304890473578e+01 3.458899802598064355e+01 3.255054444727458218e+01 3.662745160468670491e+01 3.423307755985736378e+01 3.685394644676515696e+01 3.442721599592460535e+01 3.636860035659704238e+01 3.481549286805909560e+01 3.348888022159959377e+01 3.077094211665817625e+01 3.636860035659704238e+01 3.452428521395822969e+01 3.478313646204788512e+01 3.497727489811512669e+01 4.008958704788588534e+01 4.151326891237901151e+01 3.798642065715741012e+01 3.902182564951604604e+01 4.031608188996433739e+01 4.157798172440142537e+01 4.144855610035659765e+01 4.154562531839021489e+01 4.238689187468160924e+01 4.034843829597554787e+01 4.073671516811003812e+01 4.047786392002037559e+01 4.319580202496179311e+01 4.096321001018848307e+01 4.277516874681609949e+01 4.083378438614365535e+01 4.238689187468160924e+01 4.730506558838512632e+01 5.015242931737137155e+01 4.345465327305144854e+01 5.063777540753947903e+01 4.882581667091186972e+01 4.779041167855323380e+01 4.788748089658685814e+01 5.516767224910850587e+01 4.779041167855323380e+01 5.312921867040244450e+01 4.905231151299032177e+01 5.426169288079469766e+01 5.299979304635761679e+01 5.811210519612837544e+01 5.769147191798268182e+01 6.264200203769740227e+01 6.095946892511462067e+01 5.937400503056545631e+01 5.723848223382577771e+01 6.073297408303616862e+01 6.435689155629138725e+01 6.196251751146204612e+01 6.309499172185430638e+01 5.956814346663270499e+01 6.380683265410086591e+01 6.946920370606214590e+01 6.374211984207845205e+01 6.995454979623025338e+01 6.746310653336729501e+01 6.849851152572593094e+01 7.082817275853285821e+01 6.736603731533367068e+01 7.260777508914925704e+01 7.296369555527253681e+01 7.011633182628629868e+01 7.079581635252165484e+01 7.228421102903718065e+01 7.118409322465613798e+01 7.202535978094752522e+01 7.574634647223636819e+01 7.154001369077941774e+01 7.836721535914416847e+01 7.888491785532347933e+01 7.804365129903209208e+01 8.066452018593989237e+01 8.131164830616403094e+01 8.687695014009169370e+01 8.011446128374936393e+01 8.690930654610289707e+01 8.512970421548649824e+01 8.464435812531839076e+01 8.826827559857360939e+01 8.445021968925114209e+01 8.406194281711665894e+01 8.179699439633213842e+01 8.927132418492104193e+01 8.613275280183393079e+01 9.367179540244524105e+01 9.862232552215995440e+01 1.026992326795720771e+02 9.658387194345390014e+01 1.032816479877738089e+02 9.541904132705043651e+01 1.015667584691798311e+02 1.051583195364238321e+02 1.040582017320427894e+02 1.037022812659195097e+02 1.077144756113092114e+02 1.046082606342333179e+02 1.063555065588385133e+02 1.104647701222618394e+02 1.134092030692817161e+02 1.065172885888945444e+02 1.073909115511971493e+02 1.065820014009169654e+02 1.104971265282730428e+02 1.085880985736118163e+02 1.112089674605196166e+02 1.154476566479877704e+02 1.189421484971981613e+02 1.205276123917473257e+02 1.202687611436576702e+02 1.178420306928171186e+02 1.239250350229240922e+02 1.193304253693326586e+02 1.204305431737137013e+02 1.212070969179826818e+02 1.324347698038716317e+02 1.278078037442689805e+02 1.298786137289862381e+02 1.296197624808965827e+02 1.318199980896586965e+02 1.289726343606724299e+02 1.367058153973509889e+02 1.360910436831380537e+02 1.399090995924605068e+02 1.379030024197656701e+02 1.432741658176260842e+02 1.453773322083545452e+02 1.510397032603158323e+02 1.539841362073356947e+02 1.590640919510952642e+02 1.560873025980641842e+02 1.655353731533367352e+02 1.685445189123790044e+02 1.696122803107488437e+02 1.708741801451859317e+02 1.752746513627101308e+02 1.781867279037188041e+02 1.774748869714722446e+02 1.760188487009679079e+02 1.791574200840550191e+02 1.873435908048904821e+02 1.827489811512990343e+02 1.872788779928680469e+02 1.879583625191034173e+02 1.946884949694345437e+02 1.946237821574121085e+02 1.873759472109016713e+02 1.895761828196637850e+02 1.972770074503311264e+02 2.007067864875191106e+02 1.998331635252164915e+02 2.061426626974019314e+02 1.978917791645440616e+02 2.006744300815078930e+02 2.121285978094752807e+02 2.124521618695873713e+02 2.193440763499745287e+02 2.115138260952623455e+02 2.217708068008150804e+02 2.221914400789607669e+02 2.216090247707590493e+02 2.217384503948038628e+02 2.281450187850229270e+02 2.362988330998471724e+02 2.276596726948548053e+02 2.346162999872643979e+02 2.335485385888945586e+02 2.405051658813041229e+02 2.369136048140601076e+02 2.452615575649516018e+02 2.432878167982679543e+02 2.493708211283749279e+02 2.491766826923076792e+02 2.486266237901171507e+02 2.466528830234335032e+02 2.404728094752929053e+02 2.485619109780947440e+02 2.456498344370860991e+02 2.496296723764645833e+02 2.539977871879775932e+02 2.434495988283239853e+02 2.489178314442180238e+02 2.522181848573611660e+02 2.567804381049414246e+02 2.536095103158430959e+02 2.427054014900662082e+02 2.445173602266938246e+02 2.480442084819154331e+02 2.526711745415180701e+02 2.431583911742231123e+02 2.440643705425369205e+02 2.491443262862964900e+02 2.425436194600101771e+02 2.440967269485481381e+02 2.420582733698420839e+02 2.331279053107488437e+02 2.272390394167091188e+02 2.338073898369842141e+02 2.230327066352521683e+02 2.190528686958736557e+02 2.180174637035150340e+02 2.156554460646968892e+02 2.096371545466123223e+02 2.053013961411105299e+02 2.093135904865002601e+02 2.089253136143657628e+02 2.041365655247070663e+02 1.987330457208354630e+02 2.045895552088639704e+02 1.919058440524707123e+02 2.010950633596535795e+02 1.974064330743759399e+02 2.002214403973509889e+02 1.972122946383087196e+02 1.950767718415690126e+02 2.022275375700458540e+02 1.991860354049923671e+02 1.987654021268466522e+02 2.049454756749872502e+02 2.097018673586347290e+02 2.102519262608252575e+02 2.071457112837493639e+02 2.103166390728476642e+02 2.109637671930718170e+02 2.141994077941925525e+02 2.023569631940906675e+02 2.076957701859398924e+02 2.046866244268975947e+02 2.121285978094752807e+02 2.039747834946510352e+02 2.055602473892002138e+02 2.009332813295975484e+02 2.027775964722363824e+02 1.930383182628629584e+02 1.991860354049923671e+02 1.934265951349974557e+02 1.893496879775853188e+02 1.898350340677534405e+02 1.904498057819663757e+02 1.842373758278145601e+02 1.873759472109016713e+02 1.815517941288843531e+02 1.887025598573611660e+02 1.810340916327050422e+02 1.798045482042791718e+02 1.766983332272032499e+02 1.827166247452878167e+02 1.756629282348446282e+02 1.695475674987264370e+02 1.714889518593988669e+02 1.689651521905246909e+02 1.764394819791135944e+02 1.670561242358634786e+02 1.686415881304126287e+02 1.607142686576668211e+02 1.656971551833927663e+02 1.652118090932246446e+02 1.611996147478349428e+02 1.600671405374426968e+02 1.568314999363219613e+02 1.549224719816607205e+02 1.436947990957717707e+02 1.479011318772287211e+02 1.443742836220071410e+02 1.361557564951604604e+02 1.378382896077432349e+02 1.342143721344880305e+02 1.327906902699949114e+02 1.275813089021905284e+02 1.256722809475292877e+02 1.249927964212939315e+02 1.202687611436576702e+02 1.133121338512480918e+02 1.161918539862455333e+02 1.149623105578196629e+02 1.082968909195109575e+02 1.080056832654100845e+02 1.058378040626591883e+02 1.002077894167091188e+02 9.871939474019357874e+01 9.849289989811512669e+01 9.185983666581762463e+01 8.914189856087621422e+01 8.732993982424859780e+01 8.846241403464085806e+01 8.461200171930718739e+01 8.325303266683647507e+01 8.205584564442180806e+01 7.768773083290881232e+01 7.416088257768721803e+01 7.179886493886907317e+01 7.066639072847681291e+01 6.487459405247071231e+01 6.374211984207845205e+01 6.060354845899134091e+01 5.798267957208354773e+01 5.801503597809475110e+01 5.581480036933265154e+01 5.426169288079469766e+01 5.552359271523178563e+01 4.766098605450840608e+01 4.814633214467651356e+01 4.552546325776872038e+01 4.180447656647987742e+01 3.999251782985226811e+01 3.775992581507895807e+01 3.433014677789098101e+01 3.533319536423840646e+01 3.222698038716250579e+01 3.274468288334182375e+01 3.090036774070300396e+01 2.908840900407539465e+01 2.556156074885379326e+01 2.863541931991849054e+01 2.604690683902190429e+01 2.507621465868568578e+01 2.575569918492103838e+01 2.086988187722873178e+01 2.404080966632704985e+01 2.164643562149770872e+01 2.138758437340804974e+01 2.061103062913907280e+01 2.041689219307182768e+01 1.718125159195109575e+01 2.148465359144167053e+01 1.679297471981660550e+01 1.808723096026490040e+01 1.614584659959245982e+01 1.672826190779419164e+01 1.572521332144676443e+01 1.381618536678553255e+01 1.598406456953642341e+01 1.219836506622516481e+01 1.653412347172694652e+01 1.236014709628120123e+01 1.126002929190015323e+01 1.342790849465104408e+01 1.032169351757513986e+01 1.090410882577687168e+01 1.113060366785532374e+01 1.012755508150789652e+01 1.226307787824758044e+01 8.995080871115639809e+00 9.609852585328578556e+00 1.009519867549668781e+01 8.930368059093224176e+00 8.153814314824249010e+00 9.027437277126846737e+00 6.730132450331125504e+00 8.800942435048394685e+00 6.988983698420784485e+00 8.315596344880285429e+00 7.927319472745796958e+00 5.500589021905247122e+00 6.827201668364748066e+00 6.665419638308710759e+00 7.280191352521650394e+00 4.756391683647477997e+00 7.733181036678552722e+00 7.118409322465613975e+00 7.021340104431991413e+00 7.441973382577686813e+00 7.539042600611309375e+00 6.924270886398369740e+00 8.283239938869078500e+00 6.535994014263881269e+00 7.668468224656137977e+00 6.665419638308710759e+00 6.827201668364748066e+00 5.985935112073357267e+00 6.471281202241467412e+00 5.338806991849210704e+00 6.374211984207844850e+00 5.824153082017319960e+00 3.656273879266428661e+00 5.921222300050942522e+00 5.565301833927661868e+00 5.468232615894039306e+00 5.662371051961283541e+00 5.597658239938868796e+00 3.656273879266428661e+00 4.368114811512990414e+00 3.915125127356087642e+00 5.597658239938868796e+00 4.173976375445746179e+00 3.623917473255221733e+00 5.338806991849210704e+00 4.432827623535405159e+00 3.041502165053489470e+00 5.209381367804381213e+00 3.785699503311258152e+00 3.688630285277636034e+00 3.138571383087111588e+00 3.656273879266428661e+00 2.782650916963830934e+00 1.585463894549159480e+00 2.685581698930208816e+00 2.297304826795720789e+00 2.523799668874171953e+00 2.006097172694854880e+00 2.426730450840550279e+00 3.526848255221599615e+00 2.976789353031074725e+00 1.197187022414671453e+00 1.585463894549159480e+00 3.106214977075904216e+00 1.132474210392256708e+00 2.264948420784513583e-01 1.617820300560366853e+00 3.559204661232807099e-01 2.232592014773306044e+00 1.811958736627610866e+00 1.229543428425878826e+00 2.588512480896587031e-01 1.650176706571574003e+00 9.706921803362200674e-01 6.794845262353540472e-01 1.035404992358634813e+00 9.059793683138054332e-01 -1.941384360672440135e-01 1.423681864493122839e+00 1.456038270504329990e+00 2.038453578706062252e+00 6.794845262353540472e-01 1.294256240448293516e-01 -2.264948420784513583e-01 1.844315142638818017e+00 -2.750294510952623561e+00 5.500589021905246678e-01 -9.706921803362200674e-02 -9.706921803362200674e-02 7.441973382577686813e-01 2.588512480896586698e+00 1.164830616403464081e+00 1.132474210392256708e+00 7.118409322465614197e-01 4.529896841569027166e-01 8.089101502801834265e-01 2.264948420784513416e+00 9.383357743250126948e-01 6.794845262353540472e-01 1.488394676515537363e+00 1.358969052470708094e+00 1.941384360672440135e-01 -2.912076541008660202e-01 0.000000000000000000e+00 8.412665562913906880e-01 4.853460901681100337e-01 -8.089101502801834265e-01 6.471281202241466746e-01 1.423681864493122839e+00 1.779602330616403494e+00 6.147717142129394130e-01 4.206332781456953440e-01 -6.471281202241467578e-02 1.488394676515537363e+00 3.235640601120733789e-02 1.941384360672440135e-01 1.229543428425878826e+00 1.035404992358634813e+00 1.423681864493122839e+00 1.617820300560366686e-01 -3.882768721344880269e-01 6.471281202241467578e-02 1.941384360672440135e-01 3.559204661232807099e-01 7.118409322465614197e-01 -4.529896841569027166e-01 7.441973382577686813e-01 9.383357743250126948e-01 -1.941384360672440135e-01 7.765537442689760539e-01 2.297304826795720789e+00 1.423681864493122839e+00 3.559204661232807099e-01 5.824153082017320404e-01 2.912076541008660202e-01 -9.706921803362200674e-01 5.177024961793174063e-01 1.876671548650025390e+00 6.471281202241466746e-01 -9.383357743250126948e-01 -3.882768721344880269e-01 1.358969052470708094e+00 -4.853460901681100337e-01 9.706921803362200674e-01 1.261899834437085977e+00 0.000000000000000000e+00 -3.882768721344880269e-01 -4.206332781456953440e-01
2.371724560621497702e+01 2.048160500509424153e+01 2.232592014773306133e+01 2.213178171166581620e+01 2.717938104941416100e+01 2.459086856851757474e+01 2.620868886907794248e+01 2.394374044829342907e+01 2.410552247834946371e+01 2.452615575649516089e+01 2.918547822210901543e+01 2.549684793683137940e+01 2.643518371115639098e+01 2.944432947019867441e+01 3.083565492868059010e+01 3.141807023688232192e+01 3.255054444727458218e+01 3.348888022159959377e+01 3.581854145440652104e+01 3.297117772542027581e+01 3.672452082272032214e+01 3.850412315333672808e+01 3.720986691288843673e+01 3.575382864238410718e+01 3.607739270249617647e+01 3.614210551451859033e+01 3.740400534895567830e+01 4.028372548395313402e+01 3.607739270249617647e+01 3.701572847682118805e+01 4.008958704788588534e+01 4.173976375445746356e+01 4.390764295720835264e+01 4.199861500254711899e+01 4.361643530310748673e+01 4.267809952878247515e+01 4.636672981406010763e+01 4.633437340804890425e+01 4.410178139327559421e+01 4.610787856597045220e+01 4.562253247580234472e+01 4.630201700203769377e+01 4.711092715231787764e+01 4.940823197911360154e+01 4.678736309220580836e+01 4.814633214467651356e+01 4.944058838512480492e+01 4.843753979877737947e+01 4.976415244523688131e+01 5.024949853540498879e+01 4.717563996434029150e+01 5.141432915180845242e+01 5.251444695618950220e+01 5.109076509169638314e+01 5.196438805399898087e+01 5.348513913652572427e+01 4.753156043046357837e+01 5.219088289607743292e+01 5.390577241467141789e+01 5.342042632450331041e+01 5.400284163270504223e+01 5.597658239938868974e+01 5.879158972236372449e+01 6.060354845899134091e+01 6.199487391747325660e+01 6.781902699949057478e+01 6.374211984207845205e+01 6.322441734589913409e+01 6.885443199184921070e+01 6.448631718033621496e+01 6.988983698420784663e+01 6.743075012735609164e+01 6.668655278909831452e+01 6.759253215741212273e+01 6.542465295466122654e+01 6.933977808201731818e+01 7.949968956953642873e+01 8.163521236627610733e+01 8.114986627610799985e+01 7.649054381049414530e+01 7.849664098318899619e+01 8.011446128374936393e+01 8.302653782475802302e+01 7.966147159959245982e+01 8.072923299796229912e+01 7.872313582526744824e+01 7.975854081762608416e+01 7.917612550942435234e+01 8.063216377992867478e+01 8.063216377992867478e+01 8.480614015537442185e+01 8.393251719307183123e+01 8.551798108762098138e+01 8.978902668110035279e+01 9.127742135761589282e+01 9.075971886143658196e+01 9.438363633469180058e+01 9.448070555272542492e+01 9.276581603413143284e+01 9.312173650025471261e+01 9.389829024452369310e+01 9.545139773306163988e+01 9.292759806418746393e+01 9.147155979368314149e+01 9.852525630412633006e+01 1.038640632959755408e+02 9.748985131176769414e+01 1.065496449949057478e+02 1.037022812659195097e+02 1.025374506495160460e+02 1.026668762735608738e+02 1.039287761079979617e+02 1.047700426642893490e+02 1.139916183774834479e+02 1.129562133851248120e+02 1.159006463321446745e+02 1.107236213703514949e+02 1.180361691288843531e+02 1.108854034004075402e+02 1.145416772796739622e+02 1.185215152190524748e+02 1.190068613092205823e+02 1.175831794447274490e+02 1.161918539862455333e+02 1.151240925878756940e+02 1.182626639709628051e+02 1.232779069026999537e+02 1.201393355196128283e+02 1.273224576541008588e+02 1.261252706316861918e+02 1.249604400152827282e+02 1.233749761207335638e+02 1.264488346917982682e+02 1.334701747962302534e+02 1.324024133978604141e+02 1.292314856087620853e+02 1.350232822847682144e+02 1.307522366912888288e+02 1.377088639836984214e+02 1.349585694727458076e+02 1.404915149006622528e+02 1.424005428553234935e+02 1.397473175624044757e+02 1.414945634870096853e+02 1.488071112455425293e+02 1.509426340422822079e+02 1.585787458609271425e+02 1.586111022669383601e+02 1.610701891237901009e+02 1.617820300560366888e+02 1.640469784768211809e+02 1.610701891237901009e+02 1.727184952878247657e+02 1.691269342205807504e+02 1.767306896332144674e+02 1.766659768211920607e+02 1.899644596917982540e+02 1.799663302343352029e+02 1.878936497070809821e+02 1.827489811512990343e+02 1.892526187595516944e+02 1.843668014518594021e+02 1.913234287442689663e+02 1.924559029546612408e+02 2.024216760061130742e+02 1.998331635252164915e+02 1.990242533749363076e+02 2.031335169383596622e+02 2.047836936449312191e+02 2.026481708481915405e+02 2.017098350738665147e+02 2.053984653591441543e+02 2.125492310876209956e+02 2.054631781711665894e+02 2.068868600356597085e+02 2.126786567116658091e+02 2.079869778400407370e+02 2.154289512226184229e+02 2.146200410723382674e+02 2.192146507259296868e+02 2.276596726948548053e+02 2.203147685303107437e+02 2.289539289353031108e+02 2.417023529037188041e+02 2.311218081380540070e+02 2.339368154610290276e+02 2.414111452496179311e+02 2.482707033239938710e+02 2.466528830234335032e+02 2.536742231278655026e+02 2.455204088130412572e+02 2.468470214595007519e+02 2.449703499108507287e+02 2.522828976693836012e+02 2.561980227967396786e+02 2.537712923458991270e+02 2.677169033367295015e+02 2.562950920147732745e+02 2.591424557437595695e+02 2.555832510825267434e+02 2.534477282857870648e+02 2.622810271268466522e+02 2.572981406011207355e+02 2.543213512480896554e+02 2.552596870224146528e+02 2.541595692180336243e+02 2.455527652190524748e+02 2.486266237901171507e+02 2.576540610672440152e+02 2.517975515792154795e+02 2.525417489174732566e+02 2.473323675496688736e+02 2.458439728731533194e+02 2.405375222873153405e+02 2.386608507386653173e+02 2.390167712047885971e+02 2.319954311003565977e+02 2.333220437468160924e+02 2.308629568899643232e+02 2.311865209500764138e+02 2.203794813423331505e+02 2.174674048013245056e+02 2.121609542154864982e+02 2.065632959755476179e+02 2.062073755094243381e+02 2.047189808329088123e+02 2.031011605323484446e+02 1.879583625191034173e+02 1.946237821574121085e+02 1.870847395568007983e+02 1.953356230896586681e+02 1.938148720071319246e+02 1.993478174350483982e+02 1.906763006240448135e+02 1.920676260825267434e+02 1.816812197529291950e+02 1.898350340677534405e+02 1.863405422185430496e+02 1.965651665180845669e+02 1.931353874808965827e+02 1.939766540371879842e+02 2.013862710137544525e+02 2.027452400662251648e+02 1.983124124426897481e+02 2.042659911487519082e+02 2.028746656902699783e+02 2.018716171039225742e+02 2.022922503820682607e+02 2.052366833290881232e+02 2.019363299159449809e+02 1.965004537060621317e+02 2.034570809984717243e+02 2.006744300815078930e+02 1.934913079470198625e+02 1.984741944727457792e+02 1.917117056164034636e+02 1.904821621879775932e+02 1.894144007896077255e+02 1.924882593606724299e+02 1.878612933010697930e+02 1.875377292409577024e+02 1.839138117677024979e+02 1.918087748344370880e+02 1.810017352266938246e+02 1.874730164289352956e+02 1.807752403846153868e+02 1.750158001146204754e+02 1.737539002801833874e+02 1.734950490320937320e+02 1.799339738283239853e+02 1.729773465359144211e+02 1.659560064314824217e+02 1.616202480259806293e+02 1.660854320555272636e+02 1.686092317244014112e+02 1.623320889582271889e+02 1.636263451986754944e+02 1.649206014391238000e+02 1.643058297249108364e+02 1.618143864620478780e+02 1.580933997707590493e+02 1.552460360417727827e+02 1.486129728094752807e+02 1.421740480132450273e+02 1.418828403591441543e+02 1.413327814569536258e+02 1.354115591569026833e+02 1.438565811258278018e+02 1.382912792919001390e+02 1.300080393530310801e+02 1.249280836092715248e+02 1.175508230387162456e+02 1.201069791136016249e+02 1.164830616403464063e+02 1.205599687977585290e+02 1.118884519867549585e+02 1.059348732806928126e+02 1.040258453260315861e+02 1.045435478222108969e+02 1.015667584691798311e+02 1.028286583036169048e+02 9.946359207845134165e+01 9.930181004839531056e+01 8.975667027508914941e+01 9.341294415435557141e+01 8.710344498217014575e+01 8.461200171930718739e+01 8.053509456189505045e+01 7.972618441161486658e+01 7.626404896841569325e+01 7.306076477330616115e+01 7.192829056291390089e+01 6.811023465359143358e+01 6.798080902954660587e+01 6.710718606724401525e+01 5.943871784258787727e+01 6.047412283494650609e+01 5.989170752674477427e+01 5.736790785787060543e+01 5.157611118186449062e+01 4.733742199439632969e+01 5.089662665562914157e+01 4.662558106214977016e+01 4.474890951349974699e+01 3.944245892766173966e+01 3.996016142384105763e+01 3.944245892766173966e+01 3.905418205552725652e+01 3.711279769485481239e+01 3.397422631176770125e+01 3.044737805654610341e+01 3.387715709373407691e+01 2.947668587620988134e+01 2.925019103413142929e+01 2.834421166581762463e+01 2.692052980132450202e+01 2.565862996688741759e+01 2.339368154610290418e+01 2.371724560621497702e+01 2.510857106469689271e+01 2.028746656902699996e+01 2.048160500509424153e+01 2.061103062913907280e+01 1.980212047885888893e+01 1.731067721599592346e+01 1.863728986245542529e+01 1.646941065970453266e+01 1.682533112582781598e+01 1.614584659959245982e+01 1.397796739684156897e+01 1.426917505094243488e+01 1.426917505094243488e+01 1.300727521650534868e+01 1.252192912633723942e+01 1.281313678043810533e+01 1.271606756240448277e+01 1.181008819409067812e+01 1.164830616403463992e+01 1.210129584819154402e+01 1.352497771268466664e+01 1.006284226948548088e+01 7.959675878757004774e+00 9.933416645440651394e+00 8.703873217014773900e+00 9.706921803362201118e+00 1.193951381813550583e+01 8.736229623025980828e+00 9.771634615384614975e+00 9.642208991339785484e+00 7.474329788588894630e+00 6.568350420275089085e+00 8.347952750891492357e+00 7.636111818644931049e+00 7.409616976566479885e+00 1.041876273560876243e+01 6.633063232297503831e+00 7.506686194600101558e+00 6.568350420275089085e+00 8.024388690779419520e+00 6.438924796230259595e+00 7.927319472745796958e+00 8.898011653082017247e+00 6.503637608252674340e+00 6.374211984207844850e+00 7.344904164544065139e+00 6.083004330106978941e+00 7.797893848700967467e+00 6.503637608252674340e+00 8.639160404992358266e+00 7.992032284768211703e+00 5.532945427916454051e+00 7.700824630667345794e+00 7.733181036678552722e+00 7.539042600611309375e+00 6.147717142129393686e+00 8.962724465104431104e+00 6.050647924095772012e+00 6.600706826286296014e+00 7.247834946510443466e+00 5.921222300050942522e+00 7.312547758532857323e+00 5.597658239938868796e+00 3.947481533367295015e+00 6.697776044319918576e+00 4.562253247580234650e+00 5.306450585838002887e+00 5.630014645950076613e+00 4.465184029546612088e+00 5.565301833927661868e+00 4.173976375445746179e+00 3.429779037187977497e+00 3.235640601120733706e+00 5.565301833927661868e+00 4.691678871625063252e+00 3.462135443199184870e+00 2.491443262862964581e+00 4.076907157412124505e+00 2.976789353031074725e+00 3.138571383087111588e+00 4.271045593479367852e+00 2.782650916963830934e+00 2.782650916963830934e+00 2.847363728986245679e+00 2.815007322975038306e+00 8.412665562913906880e-01 1.520751082526744735e+00 6.471281202241466746e-01 3.235640601120733373e-01 2.329661232806928162e+00 2.588512480896586698e+00 1.197187022414671453e+00 1.909027954661232762e+00 1.909027954661232762e+00 1.811958736627610866e+00 1.747245924605196121e+00 1.617820300560366686e-01 9.059793683138054332e-01 2.232592014773306044e+00 3.235640601120733789e-02 1.844315142638818017e+00 2.070809984717269625e+00 -7.765537442689760539e-01 2.232592014773306044e+00 1.391325458481915467e+00 5.177024961793174063e-01 1.617820300560366686e-01 9.706921803362200674e-01 1.003048586347427440e+00 6.471281202241466746e-01 3.882768721344880269e-01 4.853460901681100337e-01 2.264948420784513416e+00 -2.912076541008660202e-01 1.391325458481915467e+00 -9.706921803362200674e-02 1.229543428425878826e+00 1.100117804381049336e+00 8.089101502801834265e-01 1.617820300560366686e-01 7.118409322465614197e-01 -1.617820300560366686e-01 1.294256240448293516e-01 5.177024961793174063e-01 1.941384360672440135e-01 -5.177024961793174063e-01 1.617820300560366686e-01 -4.853460901681100337e-01 4.853460901681100337e-01 -2.588512480896587031e-01 6.471281202241466746e-01 6.471281202241467578e-02 1.197187022414671453e+00 7.441973382577686813e-01 -8.412665562913906880e-01 3.235640601120733373e-01 5.177024961793174063e-01 -1.617820300560366686e-01 1.456038270504329990e+00 6.471281202241467578e-02 5.177024961793174063e-01 3.559204661232807099e-01 1.035404992358634813e+00 1.617820300560366686e-01 -1.747245924605196121e+00 4.853460901681100337e-01 4.529896841569027166e-01 1.294256240448293516e-01 6.147717142129394130e-01 6.794845262353540472e-01 1.326612646459500722e+00 -6.794845262353540472e-01 8.736229623025980606e-01 1.553107488537952108e+00 1.488394676515537363e+00 3.559204661232807099e-01 -1.100117804381049336e+00 3.882768721344880269e-01 1.617820300560366686e-01 7.118409322465614197e-01 3.882768721344880269e-01 -7.441973382577686813e-01 -1.553107488537952108e+00 1.100117804381049336e+00 0.000000000000000000e+00 1.294256240448293516e-01 -3.235640601120733373e-01 6.147717142129394130e-01 -2.264948420784513583e-01 8.736229623025980606e-01 1.617820300560366686e-01 -5.824153082017320404e-01 -3.882768721344880269e-01 2.180821765155374337e+01 2.620868886907794248e+01 2.585276840295465917e+01 2.462322497452878167e+01 2.662932214722363611e+01 2.656460933520122225e+01 2.866777572592969747e+01 2.747058870351502691e+01 2.970318071828833340e+01 3.222698038716250579e+01 3.132100101884870114e+01 3.112686258278145601e+01 3.057680368059093112e+01 3.355359303362200762e+01 3.284175210137544809e+01 3.665980801069790829e+01 3.381244428171166305e+01 3.834234112328068989e+01 3.598032348446255924e+01 3.675687722873153263e+01 3.879533080743759399e+01 3.756578737901171650e+01 3.979837939378501943e+01 3.798642065715741012e+01 4.115734844625573174e+01 3.698337207080998468e+01 3.643331316861945623e+01 3.882768721344880447e+01 3.737164894294447492e+01 4.164269453642383922e+01 4.099556641619969355e+01 4.177212016046866694e+01 4.329287124299541745e+01 4.397235576923076650e+01 4.261338671676006129e+01 4.274281234080488900e+01 4.449005826541008446e+01 4.523425560366785447e+01 4.575195809984717243e+01 4.361643530310748673e+01 4.614023497198166268e+01 4.720799637035150198e+01 5.015242931737137155e+01 4.733742199439632969e+01 4.853460901681100381e+01 4.626966059602649040e+01 4.497540435557819904e+01 4.950530119714722588e+01 4.856696542282220719e+01 4.863167823484462815e+01 5.115547790371879699e+01 4.656086825012735630e+01 5.329100070045848270e+01 5.206145727203260520e+01 5.057306259551706518e+01 5.024949853540498879e+01 5.364692116658176246e+01 5.212617008405501906e+01 5.377634679062659018e+01 5.571773115129903431e+01 5.740026426388181591e+01 6.011820236882322632e+01 5.914751018848701136e+01 6.102418173713703453e+01 6.319206093988792361e+01 6.264200203769740227e+01 6.869264996179316540e+01 6.390390187213449025e+01 6.762488856342332610e+01 6.804552184156902683e+01 6.425982233825776291e+01 6.707482966123281187e+01 6.778667059347937141e+01 6.794845262353540249e+01 7.001926260825267434e+01 7.179886493886907317e+01 7.577870287824758577e+01 7.610226693835964795e+01 7.726709755476311159e+01 7.739652317880793930e+01 7.998503565970453622e+01 7.315783399133978548e+01 7.500214913397860528e+01 7.526100038206826071e+01 7.574634647223636819e+01 7.723474114875190821e+01 7.856135379521140294e+01 8.134400471217523432e+01 7.875549223127865162e+01 8.260590454661232229e+01 8.137636111818645190e+01 8.127929190015282757e+01 8.775057310239429853e+01 8.736229623025980118e+01 8.914189856087621422e+01 9.037144198930208461e+01 9.075971886143658196e+01 9.111563932755986173e+01 9.648680272542027581e+01 9.108328292154864414e+01 9.787812818390219149e+01 9.551611054508404663e+01 9.687507959755475895e+01 9.616323866530819942e+01 9.651915913143147918e+01 1.001107201986754944e+02 9.917238442435048285e+01 1.039934889200203685e+02 1.070673474910850729e+02 1.083939601375445676e+02 1.088469498217014717e+02 1.066790706189505897e+02 1.078762576413652567e+02 1.145740336856851798e+02 1.085233857615893953e+02 1.152535182119205217e+02 1.108854034004075402e+02 1.170978333545593415e+02 1.168066257004584827e+02 1.128267877610799843e+02 1.198804842715231729e+02 1.184244460010188504e+02 1.160624283622007056e+02 1.122767288588894559e+02 1.211100276999490575e+02 1.157712207080998468e+02 1.218865814442180380e+02 1.226954915944982076e+02 1.220483634742740691e+02 1.254134296994396323e+02 1.300403957590422692e+02 1.236661837748344368e+02 1.297815445109526138e+02 1.274842396841569041e+02 1.298786137289862381e+02 1.292961984207845205e+02 1.278401601502801839e+02 1.351203515028018387e+02 1.360910436831380537e+02 1.424976120733570895e+02 1.411386430208864056e+02 1.340849465104431886e+02 1.452802629903209208e+02 1.416563455170657164e+02 1.517839005985736094e+02 1.540488490193581299e+02 1.558284513499745287e+02 1.584816766428935182e+02 1.683503804763117557e+02 1.678650343861436625e+02 1.707771109271523073e+02 1.765689076031584364e+02 1.780573022796739622e+02 1.772160357233825607e+02 1.799339738283239853e+02 1.804193199184921070e+02 1.798692610163015786e+02 1.827489811512990343e+02 1.857257705043301144e+02 1.845932962939378399e+02 1.830401888053999073e+02 1.899644596917982540e+02 1.871170959628120158e+02 1.992183918110035563e+02 1.960151076158940384e+02 1.957238999617931654e+02 2.090547392384106047e+02 2.099930750127356021e+02 2.002861532093733956e+02 2.044601295848191569e+02 2.032305861563932581e+02 2.121285978094752807e+02 2.108343415690270035e+02 2.141346949821701457e+02 2.070809984717269572e+02 2.093135904865002601e+02 2.126786567116658091e+02 2.173703355832908812e+02 2.212854607106469587e+02 2.188263738537952179e+02 2.242298936576668211e+02 2.340985974910850587e+02 2.383049302725420091e+02 2.377225149643402915e+02 2.420259169638308663e+02 2.423818374299541460e+02 2.384667123025980686e+02 2.438378757004584827e+02 2.373989509042282293e+02 2.430613219561894880e+02 2.424465502419765528e+02 2.481089212939378399e+02 2.490472570682628657e+02 2.429642527381558921e+02 2.539330743759551581e+02 2.536095103158430959e+02 2.480118520759042156e+02 2.482059905119714642e+02 2.468793778655119695e+02 2.457469036551197235e+02 2.455851216250636639e+02 2.566186560748853935e+02 2.505032953387671739e+02 2.477206444218033710e+02 2.548714101502801839e+02 2.520240464212939457e+02 2.527358873535405053e+02 2.430613219561894880e+02 2.424465502419765528e+02 2.472352983316352493e+02 2.403757402572592810e+02 2.481736341059602466e+02 2.491119698802852724e+02 2.449379935048395396e+02 2.394374044829342836e+02 2.390491276107997862e+02 2.348104384233316182e+02 2.331279053107488437e+02 2.309923825140091651e+02 2.200235608762098707e+02 2.160113665308201689e+02 2.069839292536933328e+02 2.064662267575139936e+02 2.071780676897605531e+02 1.940737232552216085e+02 2.007391428935302997e+02 1.890584803234844458e+02 1.908380826541008730e+02 1.939766540371879842e+02 1.895761828196637850e+02 1.898997468797758472e+02 1.951738410596026370e+02 1.902233109398879094e+02 1.873759472109016713e+02 1.948826334055017924e+02 1.923588337366276164e+02 1.878289368950585754e+02 1.881848573611818551e+02 1.951091282475802302e+02 1.895114700076413499e+02 1.880554317371370416e+02 1.840432373917473114e+02 1.936530899770758936e+02 1.907410134360672487e+02 1.982476996306673414e+02 1.931353874808965827e+02 1.951091282475802302e+02 1.968563741721854399e+02 1.932001002929189895e+02 1.966945921421293804e+02 1.948826334055017924e+02 1.876995112710137619e+02 1.931353874808965827e+02 1.911616467142129352e+02 1.909998646841569041e+02 1.836549605196128425e+02 1.886378470453387592e+02 1.839785245797249047e+02 1.832343272414671276e+02 1.876024420529801375e+02 1.807752403846153868e+02 1.781220150916963689e+02 1.804840327305145138e+02 1.798369046102903610e+02 1.745304540244523537e+02 1.665707781456953569e+02 1.753070077687213484e+02 1.698387751528273100e+02 1.662795704915944839e+02 1.660207192435048285e+02 1.642411169128884296e+02 1.596465072592969818e+02 1.621055941161487510e+02 1.610701891237901009e+02 1.599377149133978548e+02 1.535958593352012258e+02 1.465098064187468196e+02 1.534017208991339771e+02 1.393590406902699783e+02 1.500042982679572106e+02 1.459921039225675088e+02 1.422064044192562449e+02 1.424005428553234935e+02 1.416887019230769340e+02 1.363498949312277091e+02 1.306551674732552328e+02 1.287461395185939921e+02 1.289402779546612408e+02 1.211747405119714642e+02 1.171625461665817625e+02 1.208511764518594021e+02 1.169360513245033104e+02 1.166772000764136550e+02 1.090087318517575170e+02 1.067114270249617931e+02 1.072291295211411040e+02 1.033787172058074333e+02 9.949594848446255924e+01 9.910767161232806188e+01 9.664858475547630690e+01 9.389829024452369310e+01 8.765350388436067419e+01 8.697401935812531804e+01 8.477378374936321848e+01 8.192642002037696614e+01 8.024388690779419164e+01 7.862606660723382390e+01 7.416088257768721803e+01 7.619933615639327229e+01 6.652477075904228343e+01 7.137823166072338665e+01 6.493930686449311906e+01 6.739839372134487405e+01 5.924457940652062859e+01 5.927693581253183908e+01 5.814446160213957882e+01 5.461761334691798453e+01 5.105840868568517266e+01 4.908466791900152515e+01 4.630201700203769377e+01 4.753156043046357837e+01 4.254867390473764743e+01 4.274281234080488900e+01 4.241924828069281972e+01 3.740400534895567830e+01 3.724222331889964011e+01 3.630388754457462852e+01 3.235640601120733351e+01 3.015617040244523750e+01 2.967082431227712647e+01 3.002674477840040623e+01 2.692052980132450202e+01 2.876484494396332181e+01 2.721173745542536793e+01 2.184057405756495029e+01 2.488207622261844065e+01 2.329661232806927984e+01 1.947855641874681609e+01 2.086988187722873178e+01 2.090223828323993871e+01 1.928441798267957097e+01 2.006097172694854791e+01 1.656647987773815700e+01 1.718125159195109575e+01 1.491630317116658233e+01 1.468980832908813028e+01 1.650176706571573959e+01 1.358969052470708050e+01 1.426917505094243488e+01 1.307198802852776254e+01 1.229543428425878737e+01 1.501337238920020312e+01 1.206893944218033532e+01 1.239250350229240993e+01 1.391325458481915334e+01 1.229543428425878737e+01 1.083939601375445783e+01 1.048347554763117628e+01 9.868703833418237537e+00 1.083939601375445783e+01 1.116296007386653066e+01 8.024388690779419520e+00 9.512783367294955994e+00 9.512783367294955994e+00 8.380309156902699286e+00 9.901060239429444465e+00 1.015991148751910345e+01 1.019226789353031037e+01 6.956627292409576668e+00 9.415714149261335209e+00 7.474329788588894630e+00 6.859558074375954995e+00 7.797893848700967467e+00 8.930368059093224176e+00 8.347952750891492357e+00 7.312547758532857323e+00 9.448070555272542137e+00 6.988983698420784485e+00 6.665419638308710759e+00 7.021340104431991413e+00 7.571399006622516303e+00 6.762488856342333321e+00 8.865655247070810319e+00 5.759440269994905215e+00 8.153814314824249010e+00 5.888865894039734705e+00 6.794845262353540249e+00 8.962724465104431104e+00 7.474329788588894630e+00 6.147717142129393686e+00 7.247834946510443466e+00 7.571399006622516303e+00 7.992032284768211703e+00 5.532945427916454051e+00 6.568350420275089085e+00 6.406568390219052667e+00 6.697776044319918576e+00 4.368114811512990414e+00 6.859558074375954995e+00 5.112312149770758651e+00 4.918173713703515304e+00 6.018291518084564196e+00 5.727083863983698286e+00 5.597658239938868796e+00 4.303401999490575669e+00 4.271045593479367852e+00 5.921222300050942522e+00 4.724035277636271069e+00 6.535994014263881269e+00 4.303401999490575669e+00 3.785699503311258152e+00 4.918173713703515304e+00 4.756391683647477997e+00 4.432827623535405159e+00 4.724035277636271069e+00 3.882768721344880269e+00 3.397422631176770125e+00 4.918173713703515304e+00 3.365066225165562752e+00 2.588512480896586698e+00 3.559204661232806988e+00 1.261899834437085977e+00 1.617820300560366853e+00 2.750294510952623561e+00 2.200235608762098671e+00 2.879720134997452607e+00 2.685581698930208816e+00 1.714889518593988749e+00 1.617820300560366853e+00 1.229543428425878826e+00 8.412665562913906880e-01 1.909027954661232762e+00 2.912076541008660202e-01 3.041502165053489470e+00 -4.206332781456953440e-01 1.682533112582781376e+00 4.206332781456953440e-01 7.441973382577686813e-01 1.423681864493122839e+00 5.500589021905246678e-01 1.650176706571574003e+00 1.100117804381049336e+00 3.882768721344880269e-01 7.118409322465614197e-01 1.617820300560366853e+00 1.423681864493122839e+00 9.706921803362200674e-02 1.261899834437085977e+00 -7.441973382577686813e-01 3.235640601120733789e-02 -1.617820300560366686e-01 1.520751082526744735e+00 1.035404992358634813e+00 -2.264948420784513583e-01 1.553107488537952108e+00 1.132474210392256708e+00 6.147717142129394130e-01 1.035404992358634813e+00 1.747245924605196121e+00 3.235640601120733373e-01 6.794845262353540472e-01 -3.235640601120733373e-01 7.441973382577686813e-01 1.294256240448293349e+00 -4.529896841569027166e-01 4.529896841569027166e-01 1.164830616403464081e+00 -9.706921803362200674e-01 1.650176706571574003e+00 1.164830616403464081e+00 -1.294256240448293516e-01 7.765537442689760539e-01 6.794845262353540472e-01 -1.197187022414671453e+00 1.617820300560366686e-01 2.588512480896587031e-01 8.089101502801834265e-01 -1.294256240448293516e-01 -9.706921803362200674e-02 2.038453578706062252e+00 -2.264948420784513583e-01 1.326612646459500722e+00 4.853460901681100337e-01 6.471281202241467578e-02 1.003048586347427440e+00 -8.736229623025980606e-01 3.882768721344880269e-01 -1.067761398369841963e+00 3.882768721344880269e-01 1.941384360672440135e-01 9.706921803362200674e-02 -4.529896841569027166e-01 -5.177024961793174063e-01 4.529896841569027166e-01 -2.264948420784513583e-01 9.059793683138054332e-01 1.003048586347427440e+00 4.853460901681100337e-01 7.765537442689760539e-01 1.197187022414671453e+00 1.941384360672440135e-01 2.912076541008660202e-01 7.118409322465614197e-01 1.197187022414671453e+00 1.164830616403464081e+00 -4.206332781456953440e-01 4.206332781456953440e-01 1.067761398369841963e+00 2.588512480896587031e-01 3.559204661232807099e-01 6.794845262353540472e-01 5.177024961793174063e-01 2.025511016301579303e+01 1.915499235863474325e+01 2.167879202750891565e+01 2.184057405756495029e+01 2.132287156138563233e+01 2.171114843352012258e+01 2.252005858380030645e+01 2.135522796739684281e+01 2.025511016301579303e+01 2.122580234335201155e+01 2.362017638818135623e+01 2.177586124554253644e+01 2.129051515537442540e+01 2.404080966632704985e+01 2.624104527508914941e+01 2.271419701986754802e+01 2.698524261334691587e+01 2.575569918492103838e+01 2.704995542536933328e+01 2.611161965104431815e+01 2.565862996688741759e+01 2.646754011716760147e+01 2.620868886907794248e+01 2.692052980132450202e+01 2.902369619205298079e+01 2.992967556036678545e+01 2.960611150025471261e+01 2.876484494396332181e+01 2.740587589149261305e+01 2.802064760570555180e+01 2.840892447784003849e+01 3.145042664289352885e+01 3.047973446255731034e+01 3.358594943963321100e+01 3.248583163525216122e+01 3.378008787570045968e+01 3.355359303362200762e+01 3.449192880794701921e+01 3.504198771013754055e+01 3.112686258278145601e+01 3.510670052215996151e+01 3.381244428171166305e+01 3.788935143912379289e+01 3.795406425114620674e+01 3.772756940906775469e+01 3.853647955934793856e+01 3.847176674732552470e+01 3.847176674732552470e+01 4.076907157412124150e+01 3.717751050687722625e+01 3.646566957463066672e+01 4.005723064187468196e+01 3.821291549923586217e+01 4.216039703260315719e+01 3.746871816097809216e+01 4.225746625063678152e+01 4.487833513754457471e+01 4.345465327305144854e+01 4.419885061130921855e+01 4.309873280692816877e+01 4.491069154355577808e+01 4.429591982934284289e+01 4.817868855068772405e+01 4.940823197911360154e+01 4.960237041518084311e+01 5.112312149770758651e+01 5.241737773815588497e+01 4.879346026490065924e+01 5.044363697147223746e+01 5.024949853540498879e+01 5.189967524197656701e+01 5.688256176770249795e+01 5.257915976821191606e+01 5.487646459500763996e+01 5.532945427916454406e+01 5.422933647478349428e+01 5.950343065461029113e+01 5.917986659449821474e+01 6.040941002292409223e+01 6.073297408303616862e+01 6.351562500000000000e+01 6.131538939123790044e+01 6.296556609780947156e+01 6.400097109016810748e+01 6.358033781202241386e+01 5.895337175241976269e+01 6.587764263881813065e+01 6.215665594752928769e+01 6.584528623280692727e+01 6.422746593224655953e+01 6.286849687977585432e+01 6.516580170657157112e+01 6.665419638308711114e+01 7.031047026235353314e+01 7.205771618695872860e+01 6.853086793173713431e+01 7.493743632195618432e+01 7.234892384105960161e+01 7.270484430718288138e+01 6.969569854814059795e+01 7.451680304381049780e+01 7.623169256240447567e+01 7.707295911869587712e+01 7.254306227712685029e+01 7.752594880285278123e+01 7.532571319409068167e+01 7.794658208099846775e+01 7.920848191543555572e+01 8.257354814060111892e+01 8.102044065206317214e+01 7.914376910341313476e+01 8.357659672694855146e+01 8.461200171930718739e+01 8.940074980896586965e+01 8.671516811003566261e+01 8.483849656138563944e+01 8.723287060621497346e+01 8.923896777890982435e+01 8.920661137289862097e+01 9.418949789862455191e+01 8.642396045593478959e+01 9.907531520631685851e+01 8.859183965868568578e+01 9.807226661996942596e+01 9.240989556800815308e+01 9.532197210901681217e+01 1.010166995669893026e+02 9.862232552215995440e+01 9.952830489047376261e+01 1.017608969052470655e+02 1.015667584691798311e+02 1.017932533112582831e+02 1.045111914161996935e+02 1.048671118823229733e+02 1.020844609653591419e+02 1.075203371752419770e+02 1.113707494905756477e+02 1.095587907539480312e+02 1.055142400025471261e+02 1.058054476566479849e+02 1.113060366785532267e+02 1.136356979113601540e+02 1.202364047376464526e+02 1.181008819409067740e+02 1.165154180463576097e+02 1.216600866021395859e+02 1.253163604814060079e+02 1.300403957590422692e+02 1.366411025853285821e+02 1.291667727967396786e+02 1.380000716377992944e+02 1.425299684793683070e+02 1.385177741339786053e+02 1.408150789607743150e+02 1.486776856214977158e+02 1.482570523433520009e+02 1.503278623280692727e+02 1.446654912761079856e+02 1.523663159067753270e+02 1.569609255603667748e+02 1.534987901171676015e+02 1.545665515155374408e+02 1.605201302215996009e+02 1.631733555145185903e+02 1.737215438741721698e+02 1.681562420402445071e+02 1.652441654992358622e+02 1.656324423713703595e+02 1.681238856342333179e+02 1.669590550178298543e+02 1.662148576795720771e+02 1.721684363856342372e+02 1.775719561895058689e+02 1.706800417091186830e+02 1.740774643402954496e+02 1.772807485354049959e+02 1.810988044447274490e+02 1.798692610163015786e+02 1.797074789862455475e+02 1.880554317371370416e+02 1.876347984589913267e+02 1.837520297376464669e+02 1.874730164289352956e+02 1.976652843224656237e+02 2.030688041263372270e+02 1.998978763372389267e+02 2.058514550433010584e+02 2.103813518848700994e+02 2.129051515537442754e+02 2.130022207717778997e+02 2.133904976439123686e+02 2.134875668619459930e+02 2.073074933138053950e+02 2.128404387417218402e+02 2.195705711920529666e+02 2.064338703515028044e+02 2.163349305909322311e+02 2.172732663652572569e+02 2.175644740193581299e+02 2.147818231023942985e+02 2.161407921548650108e+02 2.167232074630667285e+02 2.181468893275598475e+02 2.177909688614365677e+02 2.158819409067753270e+02 2.132287156138563375e+02 2.150730307564951431e+02 2.158819409067753270e+02 2.146200410723382674e+02 2.106725595389709724e+02 2.154289512226184229e+02 2.155907332526744824e+02 2.202500557182883369e+02 2.187293046357615935e+02 2.074369189378502369e+02 2.114167568772287211e+02 2.038453578706062217e+02 2.085693931482424830e+02 2.022922503820682607e+02 2.002214403973509889e+02 1.967916613601630047e+02 1.942355052852776396e+02 1.807428839786041692e+02 1.819077145950076329e+02 1.775719561895058689e+02 1.822312786551197235e+02 1.773131049414161851e+02 1.743039591823739158e+02 1.767954024452368742e+02 1.797398353922567367e+02 1.692240034386143748e+02 1.696122803107488437e+02 1.726214260697911413e+02 1.720390107615893953e+02 1.683180240703005666e+02 1.756629282348446282e+02 1.687710137544574707e+02 1.738509694982170117e+02 1.746275232424859780e+02 1.677032523560876314e+02 1.736568310621497631e+02 1.779925894676515554e+02 1.784779355578196487e+02 1.842373758278145601e+02 1.752099385506877240e+02 1.727184952878247657e+02 1.794809841441670812e+02 1.774748869714722446e+02 1.806134583545593557e+02 1.833313964595007519e+02 1.777013818135506824e+02 1.796751225802343299e+02 1.712948134233316182e+02 1.689975085965359085e+02 1.782190843097299933e+02 1.730744157539480454e+02 1.738509694982170117e+02 1.683503804763117557e+02 1.703241212429954032e+02 1.620732377101375334e+02 1.665384217396841677e+02 1.690298650025471261e+02 1.645646809730005202e+02 1.636587016046867120e+02 1.603907045975547589e+02 1.661825012735608595e+02 1.617173172440142537e+02 1.598082892893530413e+02 1.514279801324503296e+02 1.531752260570555109e+02 1.504896443581253038e+02 1.538547105832908812e+02 1.511691288843606742e+02 1.510720596663270499e+02 1.454096886143657628e+02 1.460244603285786980e+02 1.505543571701477390e+02 1.460891731406011047e+02 1.445360656520631721e+02 1.424328992613346827e+02 1.402973764645950041e+02 1.430153145695364287e+02 1.313346519994905748e+02 1.325318390219052560e+02 1.269988935939887966e+02 1.250575092333163525e+02 1.251545784513499768e+02 1.243133118950585754e+02 1.202364047376464526e+02 1.152535182119205217e+02 1.133444902572592952e+02 1.101735624681609806e+02 1.068732090550178242e+02 1.061937245287824680e+02 1.088793062277126893e+02 1.001107201986754944e+02 9.376886462047885118e+01 9.690743600356596232e+01 9.956066129648496599e+01 9.645444631940907243e+01 9.567789257514009194e+01 8.962724465104432170e+01 8.914189856087621422e+01 8.393251719307183123e+01 8.199113283239938710e+01 7.752594880285278123e+01 7.872313582526744824e+01 7.661996943453897302e+01 7.545513881813550938e+01 7.225185462302597728e+01 7.163708290881304208e+01 6.788373981151299574e+01 6.264200203769740227e+01 5.921222300050942522e+01 5.924457940652062859e+01 5.490882100101885044e+01 5.426169288079469766e+01 5.092898306164034494e+01 5.109076509169638314e+01 5.063777540753947903e+01 4.436063264136525675e+01 4.591374012990321063e+01 4.112499204024452126e+01 3.876297440142639061e+01 3.921596408558328761e+01 4.054257673204278944e+01 3.565675942435048285e+01 3.565675942435048285e+01 3.132100101884870114e+01 3.468606724401426078e+01 3.093272414671421089e+01 2.714702464340295407e+01 2.640282730514518406e+01 2.384667123025980473e+01 2.235827655374426826e+01 2.239063295975547518e+01 2.022275375700458611e+01 2.242298936576668211e+01 2.209942530565460928e+01 1.909027954661232940e+01 2.054631781711665894e+01 1.954326923076922995e+01 1.614584659959245982e+01 1.718125159195109575e+01 1.533693644931227595e+01 1.724596440397350960e+01 1.313670084055017817e+01 1.553107488537952108e+01 1.265135475038206714e+01 1.452802629903209386e+01 1.342790849465104408e+01 1.245721631431482379e+01 1.190715741212429890e+01 1.161594975802343299e+01 1.093646523178807861e+01 9.642208991339785484e+00 1.219836506622516481e+01 1.015991148751910345e+01 1.239250350229240993e+01 1.025698070555272601e+01 8.477378374936321848e+00 9.577496179317371627e+00 6.341855578196637921e+00 7.474329788588894630e+00 8.542091186958735705e+00 6.568350420275089085e+00 7.992032284768211703e+00 7.344904164544065139e+00 7.409616976566479885e+00 5.694727457972491358e+00 6.794845262353540249e+00 6.503637608252674340e+00 6.341855578196637921e+00 7.086052916454406159e+00 6.180073548140600614e+00 7.377260570555272068e+00 7.118409322465613975e+00 7.215478540499235649e+00 8.024388690779419520e+00 8.089101502801833377e+00 6.503637608252674340e+00 7.247834946510443466e+00 6.309499172185430105e+00 5.241737773815588142e+00 5.274094179826795958e+00 5.985935112073357267e+00 6.341855578196637921e+00 4.756391683647477997e+00 7.280191352521650394e+00 6.471281202241467412e+00 2.847363728986245679e+00 5.274094179826795958e+00 5.144668555781966468e+00 5.403519803871624561e+00 5.338806991849210704e+00 5.274094179826795958e+00 4.368114811512990414e+00 4.821104495669892742e+00 6.309499172185430105e+00 6.535994014263881269e+00 4.853460901681100559e+00 5.209381367804381213e+00 5.888865894039734705e+00 5.241737773815588142e+00 3.915125127356087642e+00 3.494491849210392242e+00 3.138571383087111588e+00 2.717938104941416189e+00 2.653225292919001443e+00 2.717938104941416189e+00 3.526848255221599615e+00 2.976789353031074725e+00 2.232592014773306044e+00 2.362017638818135534e+00 3.009145759042282098e+00 3.138571383087111588e+00 2.944432947019867353e+00 2.556156074885379326e+00 3.138571383087111588e+00 2.329661232806928162e+00 1.973740766683647507e+00 1.585463894549159480e+00 1.779602330616403494e+00 1.229543428425878826e+00 1.391325458481915467e+00 1.067761398369841963e+00 2.103166390728476998e+00 1.617820300560366853e+00 1.617820300560366853e+00 1.423681864493122839e+00 4.853460901681100337e-01 9.706921803362200674e-02 1.488394676515537363e+00 1.941384360672440135e-01 5.500589021905246678e-01 1.423681864493122839e+00 1.423681864493122839e+00 8.412665562913906880e-01 4.853460901681100337e-01 4.206332781456953440e-01 1.391325458481915467e+00 9.706921803362200674e-01 1.132474210392256708e+00 1.132474210392256708e+00 9.059793683138054332e-01 5.824153082017320404e-01 2.329661232806928162e+00 7.118409322465614197e-01 6.471281202241467578e-02 7.118409322465614197e-01 0.000000000000000000e+00 1.229543428425878826e+00 3.882768721344880269e-01 2.038453578706062252e+00 0.000000000000000000e+00 1.941384360672440135e-01 9.383357743250126948e-01 1.035404992358634813e+00 3.882768721344880269e-01 1.617820300560366686e-01 6.471281202241467578e-02 1.391325458481915467e+00 6.471281202241467578e-02 5.177024961793174063e-01 6.147717142129394130e-01 1.617820300560366686e-01 5.824153082017320404e-01 1.747245924605196121e+00 1.553107488537952108e+00 3.559204661232807099e-01 1.197187022414671453e+00 1.423681864493122839e+00 -1.294256240448293516e-01 2.297304826795720789e+00 -1.941384360672440135e-01 9.059793683138054332e-01 0.000000000000000000e+00 2.264948420784513583e-01 1.294256240448293349e+00 -3.235640601120733789e-02 -5.177024961793174063e-01 9.059793683138054332e-01 -1.941384360672440135e-01 -3.559204661232807099e-01 9.706921803362200674e-02 5.500589021905246678e-01 1.229543428425878826e+00 -6.471281202241467578e-02 1.941384360672440135e+00 1.747245924605196121e+00 5.177024961793174063e-01 2.912076541008660202e-01 -4.206332781456953440e-01 9.706921803362200674e-02 -1.035404992358634813e+00 -3.235640601120733373e-01 -2.588512480896587031e-01 5.824153082017320404e-01 1.294256240448293516e-01 -2.264948420784513583e-01 8.412665562913906880e-01 -7.441973382577686813e-01 1.294256240448293516e-01 8.412665562913906880e-01 6.794845262353540472e-01 -1.617820300560366686e-01 5.824153082017320404e-01 -1.132474210392256708e+00 4.206332781456953440e-01 1.294256240448293516e-01 4.529896841569027166e-01 -1.941384360672440135e-01 1.944620001273560916e+01 1.711653877992868189e+01 2.106402031329597691e+01 2.323189951604686598e+01 2.255241498981151338e+01 2.439673013245032962e+01 2.368488920020377009e+01 2.161407921548649824e+01 2.135522796739684281e+01 2.303776107997962086e+01 2.420259169638308805e+01 2.494678903464085451e+01 2.277890983188996543e+01 2.556156074885379326e+01 2.679110417727967430e+01 2.915312181609780851e+01 2.734116307947019919e+01 3.200048554508405374e+01 2.870013213194090795e+01 3.135335742485990806e+01 3.209755476311767808e+01 3.080329852266938317e+01 3.157985226693836012e+01 3.216226757514009194e+01 3.119157539480386987e+01 3.112686258278145601e+01 3.077094211665817625e+01 3.057680368059093112e+01 3.106214977075904216e+01 3.280939569536423761e+01 3.209755476311767808e+01 3.313295975547631400e+01 3.834234112328068989e+01 3.242111882322974736e+01 3.581854145440652104e+01 3.452428521395822969e+01 3.805113346917982398e+01 3.876297440142639061e+01 3.902182564951604604e+01 3.902182564951604604e+01 3.685394644676515696e+01 3.931303330361691195e+01 3.879533080743759399e+01 4.345465327305144854e+01 4.109263563423331789e+01 4.478126591951095037e+01 3.892475643148242170e+01 4.080142798013245198e+01 3.979837939378501943e+01 4.186918937850229128e+01 4.300166358889455154e+01 4.206332781456953285e+01 4.219275343861436767e+01 4.791983730259806151e+01 4.474890951349974699e+01 4.743449121242995403e+01 4.581667091186958629e+01 4.707857074630667427e+01 5.177024961793173929e+01 4.681971949821701173e+01 5.044363697147223746e+01 5.215852649006622244e+01 5.177024961793173929e+01 5.141432915180845242e+01 5.426169288079469766e+01 5.484410818899642948e+01 5.426169288079469766e+01 5.312921867040244450e+01 5.303214945236882016e+01 5.652664130157921107e+01 5.927693581253183908e+01 5.956814346663270499e+01 6.079768689505858248e+01 5.901808456444217654e+01 6.186544829342842178e+01 5.992406393275598475e+01 6.257728922567498842e+01 6.267435844370860565e+01 6.820730387162505792e+01 6.425982233825776291e+01 6.506873248853794678e+01 6.341855578196637566e+01 6.959862933010697361e+01 6.785138340550177816e+01 6.590999904482934824e+01 6.914563964595006951e+01 6.613649388690778608e+01 6.688069122516556320e+01 6.756017575140091935e+01 7.231656743504839824e+01 6.972805495415180133e+01 7.170179572083544883e+01 7.487272350993377756e+01 7.451680304381049780e+01 7.506686194600101203e+01 7.555220803616913372e+01 7.755830520886398460e+01 8.254119173458991554e+01 8.089101502801834442e+01 7.772008723892001569e+01 8.157049955425368637e+01 8.309125063678042977e+01 7.619933615639327229e+01 7.920848191543555572e+01 7.998503565970453622e+01 8.661809889200203827e+01 8.056745096790626803e+01 9.195690588385124897e+01 9.185983666581762463e+01 9.127742135761589282e+01 8.946546262098827640e+01 9.289524165817626056e+01 9.389829024452369310e+01 9.302466728222108827e+01 9.156862901171675162e+01 9.664858475547630690e+01 9.658387194345390014e+01 9.684272319154355557e+01 1.015667584691798311e+02 9.600145663525216833e+01 9.787812818390219149e+01 1.037022812659195097e+02 1.013402636271013790e+02 1.005637098828323985e+02 9.881646395822720308e+01 1.026992326795720771e+02 1.009843431609780993e+02 9.765163334182373944e+01 1.029257275216505292e+02 1.109501162124299469e+02 1.089440190397350960e+02 1.090410882577687204e+02 1.096558599719816556e+02 1.107883341823739158e+02 1.149946669638308663e+02 1.165154180463576097e+02 1.136680543173713716e+02 1.225337095644421765e+02 1.228249172185430496e+02 1.161918539862455333e+02 1.206570380157921534e+02 1.286814267065715853e+02 1.300727521650534868e+02 1.317229288716250721e+02 1.251545784513499768e+02 1.326936210519612871e+02 1.348938566607233724e+02 1.306551674732552328e+02 1.382265664798777323e+02 1.367381718033622064e+02 1.427241069154355557e+02 1.477393498471726900e+02 1.488071112455425293e+02 1.526251671548650108e+02 1.517839005985736094e+02 1.557637385379521220e+02 1.643705425369332715e+02 1.641116912888436161e+02 1.615231788079470050e+02 1.613613967778909739e+02 1.687710137544574707e+02 1.656000859653591419e+02 1.713271698293428358e+02 1.781867279037188041e+02 1.730744157539480454e+02 1.753717205807437551e+02 1.845932962939378399e+02 1.807752403846153868e+02 1.882172137671930727e+02 1.822312786551197235e+02 1.901909545338767202e+02 1.913881415562913730e+02 1.885084214212939457e+02 1.898997468797758472e+02 1.948502769994905748e+02 1.947208513754457329e+02 1.948502769994905748e+02 2.002861532093733956e+02 2.061103062913907138e+02 2.060779498853795246e+02 2.053984653591441543e+02 2.088606008023433560e+02 2.141346949821701457e+02 2.262683472363729038e+02 2.190205122898624381e+02 2.165937818390219149e+02 2.270772573866530877e+02 2.273037522287315255e+02 2.271743266046867120e+02 2.275302470708099918e+02 2.374313073102394185e+02 2.318983618823229733e+02 2.353928537315333642e+02 2.325131335965359085e+02 2.312188773560876029e+02 2.331279053107488437e+02 2.388873455807437551e+02 2.446144294447274490e+02 2.386284943326540997e+02 2.401816018211920607e+02 2.392109096408558173e+02 2.433201732042791718e+02 2.504385825267447672e+02 2.479471392638818088e+02 2.484324853540499305e+02 2.462646061512990343e+02 2.461998933392765991e+02 2.472676547376464669e+02 2.430613219561894880e+02 2.435143116403463921e+02 2.383372866785532267e+02 2.464263881813550654e+02 2.414435016556291203e+02 2.322542823484462531e+02 2.455204088130412572e+02 2.333867565588384991e+02 2.261065652063168443e+02 2.292451365894039554e+02 2.217708068008150804e+02 2.149436051324503296e+02 2.185675226057055625e+02 2.082781854941416100e+02 2.053013961411105299e+02 2.016127658558329188e+02 1.908380826541008730e+02 1.967593049541518155e+02 1.980535611946000927e+02 1.881848573611818551e+02 1.825548427152317856e+02 1.916146363983698393e+02 1.769895408813041229e+02 1.853051372261843994e+02 1.864699678425878631e+02 1.834284656775343763e+02 1.867935319026999537e+02 1.921970517065715569e+02 1.812929428807946977e+02 1.921323388945491502e+02 1.934913079470198625e+02 1.925206157666836475e+02 1.970828690142638777e+02 1.880230753311258241e+02 1.856610576923076792e+02 1.904821621879775932e+02 1.968240177661742223e+02 1.970828690142638777e+02 1.918734876464594947e+02 1.920999824885379610e+02 1.985712636907794035e+02 2.012892017957208282e+02 1.997360943071828672e+02 2.012892017957208282e+02 1.944620001273560774e+02 1.952385538716250721e+02 1.949473462175241991e+02 1.938472284131431422e+02 1.927147542027508962e+02 1.916793492103922461e+02 1.917764184284258704e+02 1.897379648497198161e+02 1.955621179317371343e+02 1.912910723382577771e+02 1.876995112710137619e+02 1.964357408940397249e+02 1.869553139327559848e+02 1.899321032857870648e+02 1.805163891365257314e+02 1.904174493759551581e+02 1.894144007896077255e+02 1.777660946255730892e+02 1.843668014518594021e+02 1.843344450458481845e+02 1.803869635124808894e+02 1.784132227457972419e+02 1.764071255731023768e+02 1.733979798140601076e+02 1.689327957845135018e+02 1.660207192435048285e+02 1.715860210774324912e+02 1.683503804763117557e+02 1.672826190779419164e+02 1.639822656647987742e+02 1.617173172440142537e+02 1.643705425369332715e+02 1.567020743122771194e+02 1.570256383723892100e+02 1.450214117422312654e+02 1.493895265537442754e+02 1.356704104049923671e+02 1.391972586602139472e+02 1.396826047503820689e+02 1.347967874426897481e+02 1.330818979240957560e+02 1.316905724656138545e+02 1.243456683010697930e+02 1.266429731278655026e+02 1.208511764518594021e+02 1.127944313550687667e+02 1.209158892638818088e+02 1.167742692944472793e+02 1.119855212047885828e+02 1.094940779419256245e+02 1.081998217014773331e+02 1.026345198675496704e+02 9.784577177789098812e+01 9.910767161232806188e+01 9.354236977840039913e+01 8.852712684666326481e+01 8.690930654610289707e+01 8.872126528273051349e+01 8.354424032093733388e+01 7.548749522414671276e+01 7.797893848700967112e+01 7.681410787060620748e+01 7.506686194600101203e+01 7.315783399133978548e+01 7.047225229240957844e+01 6.616885029291900366e+01 6.083004330106979296e+01 6.076533048904737200e+01 5.862980769230769340e+01 5.597658239938868974e+01 5.325864429444727222e+01 5.073484462557310337e+01 4.766098605450840608e+01 4.549310685175750990e+01 4.254867390473764743e+01 4.397235576923076650e+01 3.565675942435048285e+01 4.148091250636780103e+01 3.873061799541518013e+01 3.585089786041772442e+01 3.449192880794701921e+01 2.992967556036678545e+01 2.776179635761589282e+01 2.870013213194090795e+01 3.086801133469179703e+01 2.879720134997452874e+01 2.624104527508914941e+01 2.494678903464085451e+01 2.459086856851757474e+01 2.138758437340804974e+01 2.387902763627101166e+01 2.135522796739684281e+01 1.938148720071319531e+01 1.892849751655629120e+01 1.303963162251655561e+01 1.698711315588385062e+01 1.485159035914416670e+01 1.520751082526744824e+01 1.640469784768211881e+01 1.381618536678553255e+01 1.536929285532348466e+01 1.475452114111054414e+01 1.352497771268466664e+01 1.223072147223637351e+01 1.132474210392256708e+01 1.158359335201222606e+01 1.132474210392256708e+01 1.035404992358634679e+01 1.268371115639327584e+01 9.545139773306164699e+00 1.019226789353031037e+01 8.412665562913907991e+00 1.003048586347427396e+01 9.868703833418237537e+00 7.668468224656137977e+00 9.480426961283749066e+00 7.927319472745796958e+00 8.962724465104431104e+00 9.253932119205297013e+00 8.250883532857869795e+00 8.865655247070810319e+00 7.053696510443199230e+00 7.668468224656137977e+00 8.574447592969944409e+00 8.542091186958735705e+00 8.283239938869078500e+00 7.053696510443199230e+00 7.312547758532857323e+00 7.280191352521650394e+00 6.891914480387162811e+00 7.344904164544065139e+00 7.474329788588894630e+00 3.947481533367295015e+00 4.918173713703515304e+00 4.821104495669892742e+00 6.633063232297503831e+00 7.053696510443199230e+00 5.015242931737136978e+00 6.406568390219052667e+00 5.824153082017319960e+00 5.144668555781966468e+00 6.730132450331125504e+00 6.374211984207844850e+00 7.247834946510443466e+00 6.374211984207844850e+00 7.021340104431991413e+00 5.338806991849210704e+00 5.662371051961283541e+00 4.594609653591441578e+00 4.206332781456953995e+00 6.535994014263881269e+00 6.762488856342333321e+00 4.109263563423331433e+00 3.882768721344880269e+00 3.267997007131940634e+00 5.371163397860417632e+00 3.850412315333672897e+00 3.041502165053489470e+00 4.206332781456953995e+00 3.623917473255221733e+00 3.235640601120733706e+00 4.173976375445746179e+00 4.012194345389709760e+00 3.623917473255221733e+00 3.688630285277636034e+00 3.009145759042282098e+00 1.941384360672440135e+00 1.682533112582781376e+00 2.976789353031074725e+00 2.976789353031074725e+00 1.909027954661232762e+00 2.847363728986245679e+00 1.067761398369841963e+00 1.876671548650025390e+00 1.100117804381049336e+00 2.653225292919001443e+00 1.391325458481915467e+00 2.847363728986245679e+00 1.779602330616403494e+00 1.617820300560366853e+00 5.824153082017320404e-01 1.197187022414671453e+00 3.882768721344880269e-01 1.229543428425878826e+00 1.391325458481915467e+00 1.326612646459500722e+00 -6.794845262353540472e-01 1.682533112582781376e+00 1.067761398369841963e+00 -6.471281202241466746e-01 0.000000000000000000e+00 3.559204661232807099e-01 5.500589021905246678e-01 2.264948420784513583e-01 1.682533112582781376e+00 8.412665562913906880e-01 1.617820300560366686e-01 -2.912076541008660202e-01 1.456038270504329990e+00 2.912076541008660202e-01 1.941384360672440135e+00 1.294256240448293516e-01 6.471281202241466746e-01 6.147717142129394130e-01 -9.706921803362200674e-02 9.383357743250126948e-01 9.059793683138054332e-01 -9.059793683138054332e-01 1.779602330616403494e+00 4.529896841569027166e-01 -7.441973382577686813e-01 9.383357743250126948e-01 1.035404992358634813e+00 -1.941384360672440135e-01 -6.471281202241466746e-01 1.520751082526744735e+00 3.235640601120733789e-02 4.529896841569027166e-01 1.035404992358634813e+00 4.529896841569027166e-01 6.471281202241467578e-02 5.824153082017320404e-01 1.358969052470708094e+00 1.617820300560366853e+00 3.235640601120733373e-01 8.412665562913906880e-01 4.853460901681100337e-01 -1.261899834437085977e+00 8.736229623025980606e-01 1.100117804381049336e+00 -6.471281202241467578e-02 0.000000000000000000e+00 -3.235640601120733789e-02 4.529896841569027166e-01 1.876671548650025390e+00 -7.765537442689760539e-01 4.206332781456953440e-01 1.035404992358634813e+00 -3.559204661232807099e-01 7.118409322465614197e-01 3.235640601120733373e-01 -3.235640601120733789e-02 1.132474210392256708e+00 1.132474210392256708e+00 -3.559204661232807099e-01 1.100117804381049336e+00 -9.059793683138054332e-01 3.235640601120733373e-01 7.118409322465614197e-01 -1.909027954661232762e+00 1.423681864493122839e+00 3.882768721344880269e-01 9.706921803362200674e-02 -9.383357743250126948e-01 2.264948420784513583e-01 4.853460901681100337e-01 1.617820300560366686e-01 8.089101502801834265e-01 3.882768721344880269e-01 -1.035404992358634813e+00 2.468793778655119553e+01 2.391138404228222214e+01 2.365253279419256316e+01 2.462322497452878167e+01 2.662932214722363611e+01 2.688817339531329509e+01 3.135335742485990806e+01 2.915312181609780851e+01 2.695288620733570895e+01 3.177399070300560169e+01 2.721173745542536793e+01 2.989731915435557852e+01 3.077094211665817625e+01 3.102979336474783523e+01 3.319767256749872786e+01 3.394186990575649787e+01 3.497727489811512669e+01 3.465371083800305740e+01 3.805113346917982398e+01 3.630388754457462852e+01 3.449192880794701921e+01 3.436250318390219149e+01 3.640095676260825286e+01 3.756578737901171650e+01 3.617446192052980081e+01 4.018665626591950968e+01 3.879533080743759399e+01 3.811584628120223783e+01 3.627153113856342515e+01 3.698337207080998468e+01 3.837469752929190037e+01 3.801877706316862060e+01 4.041315110799796173e+01 4.374586092715231445e+01 4.228982265664798490e+01 4.368114811512990059e+01 4.044550751400917221e+01 4.338994046102903468e+01 4.510482997962302676e+01 4.487833513754457471e+01 4.241924828069281972e+01 4.177212016046866694e+01 4.368114811512990059e+01 4.591374012990321063e+01 4.102792282221090403e+01 4.617259137799286606e+01 4.698150152827304993e+01 4.740213480641874355e+01 4.788748089658685814e+01 4.604316575394803834e+01 4.976415244523688131e+01 4.969943963321446745e+01 4.966708322720325697e+01 5.170553680590931833e+01 4.989357806928170902e+01 4.811397573866531019e+01 5.325864429444727222e+01 5.358220835455934861e+01 5.147904196383087339e+01 5.461761334691798453e+01 5.280565461029036811e+01 5.678549254966887361e+01 5.801503597809475110e+01 5.759440269994905748e+01 6.222136875955170865e+01 6.105653814314823791e+01 6.293320969179826818e+01 6.519815811258277449e+01 5.804739238410596158e+01 6.422746593224655953e+01 6.422746593224655953e+01 6.901621402190524179e+01 6.840144230769230660e+01 6.717189887926642200e+01 6.649241435303108005e+01 7.241363665308202258e+01 7.328725961538461320e+01 7.361082367549668959e+01 7.606991053234844458e+01 7.639347459246052097e+01 7.898198707335710367e+01 7.755830520886398460e+01 7.642583099847172434e+01 8.140871752419765528e+01 7.998503565970453622e+01 8.059980737391747141e+01 8.098808424605195455e+01 8.247647892256749458e+01 8.250883532857869795e+01 7.907905629139072801e+01 8.344717110290372375e+01 8.729758341823739443e+01 9.105092651553744076e+01 9.234518275598573211e+01 9.037144198930208461e+01 8.936839340295466627e+01 9.224811353795210778e+01 9.457777477075903505e+01 9.522490289098318783e+01 9.580731819918491965e+01 9.771634615384614619e+01 9.609852585328577845e+01 9.499840804890473578e+01 9.535432851502801554e+01 1.027315890855832947e+02 9.771634615384614619e+01 1.024727378374936251e+02 9.813697943199184692e+01 9.969008692052979370e+01 1.063555065588385133e+02 1.034110736118186367e+02 1.078439012353540534e+02 1.043494093861436625e+02 1.090734446637799238e+02 1.071644167091186972e+02 1.054495271905247051e+02 1.120178776107998004e+02 1.098823548140601076e+02 1.090410882577687204e+02 1.130532826031584221e+02 1.142181132195618858e+02 1.140886875955170581e+02 1.094617215359144211e+02 1.167095564824248584e+02 1.138298363474274026e+02 1.129885697911360154e+02 1.092999395058583758e+02 1.174861102266938389e+02 1.162565667982679543e+02 1.232779069026999537e+02 1.229543428425878773e+02 1.215306609780947440e+02 1.254134296994396323e+02 1.256075681355068809e+02 1.279372293683138082e+02 1.309787315333672950e+02 1.331142543301069736e+02 1.365763897733061754e+02 1.285196446765155258e+02 1.351850643148242455e+02 1.374500127356087660e+02 1.417857711411105299e+02 1.448596297121752343e+02 1.424976120733570895e+02 1.409768609908303461e+02 1.492924573357106510e+02 1.492277445236882158e+02 1.549224719816607205e+02 1.572197768084564302e+02 1.610378327177789117e+02 1.663119268976057015e+02 1.674444011079979475e+02 1.643381861309220540e+02 1.689327957845135018e+02 1.700329135888945586e+02 1.724596440397350818e+02 1.743686719943963226e+02 1.774425305654610270e+02 1.769571844752929053e+02 1.856934140983188968e+02 1.820371402190524748e+02 1.813900120988283220e+02 1.849168603540499305e+02 1.880230753311258241e+02 1.846903655119714642e+02 1.884760650152827282e+02 1.872465215868568578e+02 1.960798204279164452e+02 1.988301149388690874e+02 2.055278909831889962e+02 1.911292903082017176e+02 2.029393785022924135e+02 1.994448866530820226e+02 1.974387894803871575e+02 2.063044447274579625e+02 2.024216760061130742e+02 2.015156966377992944e+02 2.119021029673968428e+02 2.150083179444727364e+02 2.103489954788588818e+02 2.101225006367804440e+02 2.159466537187977622e+02 2.247152397478349428e+02 2.198294224401426220e+02 2.286303648751910202e+02 2.215119555527254249e+02 2.318012926642893490e+02 2.278861675369332715e+02 2.304099672058074191e+02 2.324807771905246909e+02 2.346810127992868047e+02 2.359752690397350818e+02 2.384019994905756334e+02 2.373018816861946050e+02 2.349722204533876777e+02 2.372048124681609806e+02 2.350369332654100845e+02 2.318660054763117557e+02 2.329661232806928126e+02 2.447438550687722909e+02 2.394697608889454727e+02 2.427701143020886434e+02 2.425112630539989880e+02 2.388873455807437551e+02 2.443879346026490111e+02 2.462646061512990343e+02 2.408934427534386202e+02 2.465234573993886897e+02 2.392432660468670349e+02 2.367518227840040765e+02 2.370430304381049496e+02 2.306364620478858853e+02 2.424465502419765528e+02 2.301187595517065745e+02 2.259124267702496240e+02 2.275626034768211809e+02 2.245858141237901009e+02 2.160760793428425757e+02 2.129375079597554645e+02 2.163025741849210419e+02 2.082458290881304208e+02 1.987654021268466522e+02 1.924882593606724299e+02 1.891231931355068809e+02 1.931677438869078003e+02 1.890261239174732566e+02 1.949473462175241991e+02 1.866317498726439226e+02 1.887996290753947903e+02 1.871494523688232334e+02 1.845609398879266507e+02 1.817459325649516018e+02 1.820694966250636639e+02 1.811311608507386666e+02 1.813576556928171044e+02 1.782514407157412109e+02 1.838490989556800912e+02 1.899968160978094716e+02 1.858875525343861455e+02 1.898026776617422229e+02 1.873759472109016713e+02 1.913557851502801839e+02 1.870200267447783915e+02 1.869876703387672023e+02 1.891879059475292877e+02 1.883466393912378862e+02 1.929412490448293340e+02 1.971475818262862845e+02 1.912587159322465595e+02 1.902233109398879094e+02 1.902880237519103446e+02 1.883789957972491038e+02 1.884113522032603214e+02 1.801281122643912340e+02 1.814870813168619463e+02 1.838814553616912804e+02 1.805487455425369205e+02 1.773778177534386202e+02 1.797398353922567367e+02 1.861464037824758009e+02 1.895761828196637850e+02 1.755335026107997862e+02 1.755982154228222214e+02 1.702917648369842141e+02 1.742392463703515091e+02 1.754687897987773795e+02 1.769571844752929053e+02 1.680915292282221003e+02 1.735921182501273563e+02 1.645323245669893026e+02 1.655353731533367352e+02 1.596141508532857927e+02 1.559255205680081531e+02 1.605201302215996009e+02 1.583846074248598939e+02 1.628174350483953106e+02 1.593876560112073264e+02 1.547606899516046894e+02 1.480952703132959698e+02 1.543400566734589745e+02 1.485159035914416563e+02 1.422711172312786516e+02 1.495189521777890889e+02 1.415916327050433097e+02 1.451508373662761073e+02 1.372235178935302997e+02 1.397473175624044757e+02 1.327583338639836938e+02 1.304610290371879842e+02 1.242485990830361686e+02 1.256075681355068809e+02 1.233426197147223604e+02 1.154153002419765670e+02 1.164183488283239853e+02 1.081674652954661155e+02 1.099147112200713110e+02 1.108854034004075402e+02 1.025374506495160460e+02 1.008225611309220540e+02 9.920474083036168622e+01 9.315409290626591599e+01 9.609852585328577845e+01 9.211868791390728006e+01 8.865655247070809253e+01 8.868890887671931011e+01 8.150578674223127962e+01 7.969382800560366320e+01 8.169992517829851408e+01 7.778480005094243666e+01 7.435502101375445250e+01 6.950156011207334927e+01 6.555407857870605426e+01 6.578057342078450631e+01 6.506873248853794678e+01 5.940636143657666679e+01 6.231843797758532588e+01 5.927693581253183908e+01 5.697963098573611518e+01 5.413226725674986994e+01 5.545887990320937178e+01 4.986122166327050564e+01 4.672265028018339450e+01 4.639908622007131811e+01 4.283988155883851334e+01 4.148091250636780103e+01 3.856883596535914194e+01 4.051022032603158607e+01 3.500963130412633717e+01 3.581854145440652104e+01 3.258290085328578556e+01 2.827949885379521078e+01 2.860306291390728362e+01 2.840892447784003849e+01 2.239063295975547518e+01 2.449379935048395396e+01 2.420259169638308805e+01 2.394374044829342907e+01 2.332896873408049032e+01 1.989918969689250972e+01 2.365253279419256316e+01 1.883142829852267042e+01 1.954326923076922995e+01 1.701946956189505755e+01 1.556343129139072801e+01 1.656647987773815700e+01 1.614584659959245982e+01 1.585463894549159392e+01 1.591935175751400955e+01 1.795780533622007269e+01 1.633998503565970495e+01 1.300727521650534868e+01 1.501337238920020312e+01 1.022462429954151730e+01 1.226307787824758044e+01 1.096882163779928732e+01 1.300727521650534868e+01 1.187480100611309197e+01 1.067761398369842141e+01 9.803991021395821903e+00 8.865655247070810319e+00 1.109824726184411681e+01 8.865655247070810319e+00 7.247834946510443466e+00 1.022462429954151730e+01 8.153814314824249010e+00 7.215478540499235649e+00 7.118409322465613975e+00 8.509734780947528776e+00 9.706921803362201118e+00 7.765537442689760539e+00 8.606803998981151338e+00 8.089101502801833377e+00 7.247834946510443466e+00 8.250883532857869795e+00 9.351001337238919575e+00 6.794845262353540249e+00 8.509734780947528776e+00 6.988983698420784485e+00 8.412665562913907991e+00 8.736229623025980828e+00 6.600706826286296014e+00 6.277142766174223176e+00 6.503637608252674340e+00 7.215478540499235649e+00 7.086052916454406159e+00 7.668468224656137977e+00 5.306450585838002887e+00 6.374211984207844850e+00 8.412665562913907991e+00 5.791796676006113032e+00 5.144668555781966468e+00 6.633063232297503831e+00 6.115360736118186757e+00 5.435876209882832377e+00 5.112312149770758651e+00 4.206332781456953995e+00 5.694727457972491358e+00 5.694727457972491358e+00 5.500589021905247122e+00 6.535994014263881269e+00 6.471281202241467412e+00 5.791796676006113032e+00 4.594609653591441578e+00 5.015242931737136978e+00 4.724035277636271069e+00 5.306450585838002887e+00 3.882768721344880269e+00 6.730132450331125504e+00 3.203284195109526333e+00 3.106214977075904216e+00 5.630014645950076613e+00 4.626966059602648507e+00 3.397422631176770125e+00 4.400471217524197343e+00 4.691678871625063252e+00 3.753343097300050779e+00 2.750294510952623561e+00 3.170927789098318961e+00 2.394374044829342907e+00 4.044550751400916688e+00 1.326612646459500722e+00 2.653225292919001443e+00 1.617820300560366853e+00 1.941384360672440135e+00 1.520751082526744735e+00 1.617820300560366853e+00 2.815007322975038306e+00 2.200235608762098671e+00 4.173976375445746179e+00 2.329661232806928162e+00 1.779602330616403494e+00 1.164830616403464081e+00 2.523799668874171953e+00 -3.235640601120733789e-02 -3.235640601120733789e-02 8.089101502801834265e-01 2.588512480896587031e-01 1.714889518593988749e+00 1.326612646459500722e+00 1.553107488537952108e+00 1.229543428425878826e+00 1.358969052470708094e+00 5.500589021905246678e-01 1.941384360672440135e+00 1.941384360672440135e-01 8.412665562913906880e-01 1.617820300560366853e+00 1.326612646459500722e+00 1.779602330616403494e+00 2.588512480896587031e-01 9.383357743250126948e-01 2.264948420784513583e-01 5.500589021905246678e-01 1.941384360672440135e-01 8.412665562913906880e-01 1.779602330616403494e+00 2.912076541008660202e-01 1.197187022414671453e+00 9.706921803362200674e-01 -1.294256240448293516e-01 8.736229623025980606e-01 1.423681864493122839e+00 1.456038270504329990e+00 -9.706921803362200674e-02 -7.765537442689760539e-01 -1.617820300560366686e-01 -4.206332781456953440e-01 -7.118409322465614197e-01 2.912076541008660202e-01 -3.882768721344880269e-01 1.261899834437085977e+00 9.383357743250126948e-01 -6.471281202241466746e-01 -3.235640601120733373e-01 5.500589021905246678e-01 1.779602330616403494e+00 -2.588512480896587031e-01 -5.177024961793174063e-01 6.471281202241467578e-02 3.882768721344880269e-01 -3.882768721344880269e-01 1.456038270504329990e+00 1.067761398369841963e+00 8.736229623025980606e-01 -4.529896841569027166e-01 -3.882768721344880269e-01 7.765537442689760539e-01 0.000000000000000000e+00 3.235640601120733373e-01 -8.736229623025980606e-01 4.206332781456953440e-01 1.197187022414671453e+00 -1.132474210392256708e+00 -1.423681864493122839e+00 -9.383357743250126948e-01 6.147717142129394130e-01 -1.941384360672440135e-01 -4.853460901681100337e-01 6.147717142129394130e-01 -3.559204661232807099e-01 1.585463894549159480e+00 -2.588512480896587031e-01 1.779602330616403494e+00 1.488394676515537363e+00 7.765537442689760539e-01 1.294256240448293516e-01 -3.559204661232807099e-01 -4.206332781456953440e-01 -4.853460901681100337e-01 1.003048586347427440e+00 -9.706921803362200674e-02 1.164830616403464081e+00 2.119344593734080462e+01 2.193764327559857463e+01 2.387902763627101166e+01 2.248770217778909952e+01 2.187293046357615722e+01 2.245534577177788904e+01 2.517328387671930656e+01 2.488207622261844065e+01 2.637047089913397713e+01 2.782650916963830667e+01 2.866777572592969747e+01 2.840892447784003849e+01 2.983260634233316466e+01 2.721173745542536793e+01 2.850599369587366283e+01 3.106214977075904216e+01 3.193577273306163988e+01 3.316531616148751738e+01 3.002674477840040623e+01 3.332709819154355557e+01 3.688630285277636034e+01 3.581854145440652104e+01 3.549497739429444465e+01 3.378008787570045968e+01 3.439485958991339487e+01 3.488020568008150946e+01 3.248583163525216122e+01 3.462135443199184692e+01 3.902182564951604604e+01 3.572147223637289670e+01 3.860119237137035242e+01 4.186918937850229128e+01 3.976602298777381606e+01 4.283988155883851334e+01 4.164269453642383922e+01 4.406942498726439084e+01 4.478126591951095037e+01 4.445770185939888108e+01 4.177212016046866694e+01 4.277516874681609949e+01 4.568724528782475858e+01 4.539603763372389267e+01 4.623730419001527991e+01 4.630201700203769377e+01 4.031608188996433739e+01 4.199861500254711899e+01 4.678736309220580836e+01 4.403706858125318035e+01 4.630201700203769377e+01 4.649615543810494245e+01 4.944058838512480492e+01 4.979650885124809179e+01 4.798455011462047537e+01 5.002300369332653673e+01 4.969943963321446745e+01 4.811397573866531019e+01 4.882581667091186972e+01 4.953765760315842925e+01 5.299979304635761679e+01 5.435876209882832200e+01 5.012007291136016107e+01 5.584715677534386202e+01 5.539416709118695792e+01 5.752968988792664362e+01 5.730319504584819157e+01 6.639534513499745572e+01 6.254493281966377793e+01 6.516580170657157112e+01 6.186544829342842178e+01 6.432453515028018387e+01 6.387154546612327977e+01 6.532758373662761642e+01 6.393625827814569362e+01 6.523051451859399208e+01 6.791609621752419912e+01 6.616885029291900366e+01 6.746310653336729501e+01 7.108702400662251364e+01 7.477565429190015323e+01 7.409616976566479707e+01 7.636111818644931759e+01 7.571399006622516481e+01 7.804365129903209208e+01 7.503450553998980865e+01 7.600519772032602361e+01 7.810836411105451305e+01 7.386967492358634502e+01 7.700824630667345616e+01 7.629640537442689663e+01 7.704060271268465954e+01 7.859371020122262053e+01 8.111750987009678227e+01 8.118222268211920323e+01 8.794471153846153300e+01 8.590625795975547874e+01 8.606803998981150983e+01 8.639160404992358622e+01 9.596910022924095074e+01 9.240989556800815308e+01 9.325116212429954032e+01 1.001430766046866978e+02 9.299231087620988490e+01 9.140684698166072053e+01 9.118035213958226848e+01 9.522490289098318783e+01 9.726335646968925630e+01 9.943123567244013827e+01 9.969008692052979370e+01 9.710157443963321100e+01 1.044141221981660692e+02 1.037993504839531340e+02 1.039611325140091651e+02 1.090734446637799238e+02 1.075203371752419770e+02 1.086528113856342372e+02 1.117266699566989274e+02 1.057730912506367815e+02 1.102059188741721840e+02 1.132150646332144674e+02 1.116619571446765065e+02 1.119855212047885828e+02 1.123414416709118626e+02 1.125679365129903147e+02 1.142828260315843067e+02 1.151564489938869116e+02 1.137004107233825749e+02 1.155447258660213947e+02 1.182626639709628051e+02 1.194598509933774864e+02 1.202040483316352493e+02 1.207541072338257777e+02 1.233102633087111570e+02 1.257046373535404911e+02 1.304933854431991733e+02 1.276460217142129352e+02 1.296521188869078003e+02 1.328877594880285358e+02 1.346673618186449346e+02 1.312699391874681680e+02 1.323377005858380073e+02 1.399090995924605068e+02 1.350556386907794035e+02 1.442125015919510815e+02 1.441154323739174572e+02 1.483864779673968428e+02 1.410415738028527812e+02 1.504249315461028971e+02 1.550195411996943449e+02 1.551166104177279692e+02 1.618790992740702848e+02 1.600347841314314792e+02 1.602289225674987279e+02 1.646617501910341161e+02 1.694504982806928126e+02 1.691592906265919396e+02 1.711330313932755871e+02 1.698711315588384991e+02 1.776690254075394648e+02 1.730744157539480454e+02 1.750158001146204754e+02 1.766336204151808431e+02 1.766983332272032499e+02 1.775395997834946513e+02 1.860493345644421765e+02 1.927794670147733029e+02 1.889937675114620390e+02 1.931030310748853651e+02 1.904174493759551581e+02 1.971475818262862845e+02 1.949149898115129815e+02 2.062073755094243381e+02 2.012244889836984214e+02 2.057220294192562449e+02 2.094430161105450736e+02 2.181145329215486584e+02 2.073398497198166126e+02 2.086988187722873249e+02 2.106078467269485373e+02 2.151053871625063607e+02 2.193440763499745287e+02 2.161731485608762000e+02 2.294069186194600150e+02 2.278861675369332715e+02 2.322542823484462531e+02 2.305070364238410434e+02 2.331926181227712505e+02 2.352634281074885223e+02 2.296010570555272636e+02 2.391461968288334106e+02 2.429966091441670812e+02 2.313806593861436625e+02 2.364282587238919859e+02 2.393726916709118768e+02 2.440967269485481381e+02 2.404404530692817161e+02 2.467175958354559384e+02 2.427701143020886434e+02 2.410228683774834337e+02 2.456174780310748815e+02 2.455851216250636639e+02 2.454880524070300396e+02 2.489501878502292413e+02 2.446144294447274490e+02 2.479147828578705912e+02 2.478824264518594021e+02 2.480442084819154331e+02 2.495002467524197698e+02 2.471705855196128425e+02 2.458763292791645370e+02 2.482059905119714642e+02 2.454233395950076329e+02 2.509886414289352956e+02 2.370106740320937320e+02 2.427054014900662082e+02 2.398580377610799701e+02 2.342280231151299006e+02 2.319954311003565977e+02 2.246828833418237252e+02 2.287274340932246446e+02 2.249417345899133807e+02 2.182763149516046894e+02 2.197970660341314328e+02 2.068221472236372733e+02 2.077604829979622991e+02 2.050749012990320921e+02 1.950767718415690126e+02 1.981506304126337170e+02 1.887349162633723836e+02 1.920029132705043367e+02 1.826519119332654100e+02 1.865346806546102982e+02 1.893173315715741296e+02 1.828136939633214411e+02 1.888319854814060079e+02 1.846903655119714642e+02 1.843020886398369669e+02 1.943972873153336707e+02 1.878289368950585754e+02 1.813900120988283220e+02 1.914528543683138082e+02 2.008038557055527349e+02 1.956915435557819762e+02 1.966622357361181912e+02 2.005773608634742686e+02 2.030688041263372270e+02 2.021304683520122296e+02 1.981182740066224994e+02 1.992183918110035563e+02 1.984094816607233724e+02 1.920352696765155258e+02 1.952709102776362613e+02 1.864052550305654563e+02 1.848845039480387129e+02 1.844315142638818088e+02 1.868258883087111428e+02 1.838490989556800912e+02 1.850462859780947440e+02 1.811311608507386666e+02 1.810664480387162598e+02 1.771836793173713716e+02 1.840755937977585290e+02 1.827813375573102235e+02 1.803546071064696719e+02 1.742716027763626983e+02 1.765041947911360012e+02 1.693534290626591883e+02 1.728802773178807968e+02 1.662795704915944839e+02 1.700005571828833411e+02 1.694181418746815950e+02 1.624615145822720308e+02 1.577698357106469587e+02 1.623320889582271889e+02 1.536605721472236326e+02 1.548577591696383138e+02 1.630762862964849660e+02 1.523663159067753270e+02 1.509426340422822079e+02 1.519780390346408581e+02 1.475452114111054414e+02 1.464774500127356021e+02 1.415269198930208745e+02 1.382912792919001390e+02 1.324347698038716317e+02 1.371911614875191106e+02 1.288432087366276164e+02 1.227925608125318320e+02 1.269341807819663757e+02 1.214983045720835406e+02 1.172272589786041692e+02 1.168713385124808894e+02 1.189097920911869579e+02 1.159653591441670955e+02 1.063555065588385133e+02 1.057083784386143606e+02 1.058701604686704059e+02 1.003048586347427431e+02 9.279817244014263622e+01 1.016961840932246588e+02 9.535432851502801554e+01 9.315409290626591599e+01 9.127742135761589282e+01 8.745936544829342552e+01 8.703873217014772479e+01 8.202348923841059047e+01 7.406381335965359369e+01 7.823778973509934076e+01 7.490507991594498094e+01 7.170179572083544883e+01 6.849851152572593094e+01 6.613649388690778608e+01 6.516580170657157112e+01 6.471281202241466701e+01 5.985935112073357089e+01 6.015055877483443680e+01 5.879158972236372449e+01 5.636485927152317998e+01 5.452054412888436019e+01 5.597658239938868974e+01 4.914938073102393901e+01 5.089662665562914157e+01 4.575195809984717243e+01 4.248396109271523358e+01 3.740400534895567830e+01 4.131913047631176994e+01 3.313295975547631400e+01 3.335945459755475895e+01 3.290646491339786195e+01 3.054444727457972419e+01 3.200048554508405374e+01 3.012381399643403057e+01 2.698524261334691587e+01 2.889427056800814952e+01 2.481736341059602680e+01 2.543213512480896554e+01 2.582041199694345224e+01 2.323189951604686598e+01 2.080516906520631792e+01 2.252005858380030645e+01 1.986683329088130279e+01 2.022275375700458611e+01 1.934913079470198483e+01 1.909027954661232940e+01 1.824901299032093860e+01 1.734303362200713039e+01 1.566050050942435057e+01 1.711653877992868189e+01 1.815194377228731426e+01 1.410739302088639846e+01 1.501337238920020312e+01 1.313670084055017817e+01 1.517515441925623954e+01 1.339555208863983715e+01 1.488394676515537363e+01 1.252192912633723942e+01 1.190715741212429890e+01 1.122767288588894452e+01 1.213365225420275095e+01 1.096882163779928732e+01 1.255428553234844635e+01 1.116296007386653066e+01 9.609852585328578556e+00 1.096882163779928732e+01 1.015991148751910345e+01 9.545139773306164699e+00 9.383357743250126504e+00 9.739278209373408046e+00 7.894963066734590029e+00 8.865655247070810319e+00 9.092150089149260594e+00 8.056745096790626448e+00 7.021340104431991413e+00 7.797893848700967467e+00 6.633063232297503831e+00 7.118409322465613975e+00 7.927319472745796958e+00 8.833298841059601614e+00 7.021340104431991413e+00 7.150765728476820904e+00 7.571399006622516303e+00 6.827201668364748066e+00 7.021340104431991413e+00 6.115360736118186757e+00 7.280191352521650394e+00 6.471281202241467412e+00 8.930368059093224176e+00 7.765537442689760539e+00 7.118409322465613975e+00 5.791796676006113032e+00 6.503637608252674340e+00 6.794845262353540249e+00 6.665419638308710759e+00 6.341855578196637921e+00 7.150765728476820904e+00 5.921222300050942522e+00 4.821104495669892742e+00 7.733181036678552722e+00 6.956627292409576668e+00 5.403519803871624561e+00 5.921222300050942522e+00 5.015242931737136978e+00 4.950530119714722233e+00 4.594609653591441578e+00 3.979837939378502387e+00 5.403519803871624561e+00 5.015242931737136978e+00 3.623917473255221733e+00 3.656273879266428661e+00 5.015242931737136978e+00 3.688630285277636034e+00 5.371163397860417632e+00 4.109263563423331433e+00 4.141619969434539250e+00 4.368114811512990414e+00 3.947481533367295015e+00 3.947481533367295015e+00 4.724035277636271069e+00 1.714889518593988749e+00 3.365066225165562752e+00 2.329661232806928162e+00 1.682533112582781376e+00 1.456038270504329990e+00 1.844315142638818017e+00 2.653225292919001443e+00 1.876671548650025390e+00 2.750294510952623561e+00 1.132474210392256708e+00 1.714889518593988749e+00 1.229543428425878826e+00 2.070809984717269625e+00 2.329661232806928162e+00 5.500589021905246678e-01 1.067761398369841963e+00 1.164830616403464081e+00 2.620868886907794071e+00 2.297304826795720789e+00 1.164830616403464081e+00 1.747245924605196121e+00 1.391325458481915467e+00 1.197187022414671453e+00 1.003048586347427440e+00 9.706921803362200674e-01 1.747245924605196121e+00 -1.197187022414671453e+00 1.391325458481915467e+00 7.118409322465614197e-01 1.067761398369841963e+00 1.294256240448293349e+00 7.118409322465614197e-01 -1.132474210392256708e+00 -6.471281202241466746e-01 -2.912076541008660202e-01 1.132474210392256708e+00 2.912076541008660202e-01 -5.500589021905246678e-01 -1.456038270504329990e+00 1.941384360672440135e-01 1.617820300560366686e-01 7.765537442689760539e-01 6.147717142129394130e-01 -1.617820300560366686e-01 7.765537442689760539e-01 1.617820300560366686e-01 5.500589021905246678e-01 1.132474210392256708e+00 9.706921803362200674e-01 1.941384360672440135e-01 9.706921803362200674e-01 -1.617820300560366686e-01 -8.412665562913906880e-01 1.811958736627610866e+00 1.520751082526744735e+00 0.000000000000000000e+00 -3.559204661232807099e-01 -5.824153082017320404e-01 9.706921803362200674e-02 5.177024961793174063e-01 -3.559204661232807099e-01 6.471281202241467578e-02 1.229543428425878826e+00 -1.617820300560366686e-01 6.471281202241467578e-02 -3.882768721344880269e-01 7.441973382577686813e-01 -4.853460901681100337e-01 1.261899834437085977e+00 3.235640601120733373e-01 4.206332781456953440e-01 -8.412665562913906880e-01 -3.559204661232807099e-01 8.412665562913906880e-01 5.177024961793174063e-01 1.941384360672440135e+00 -1.261899834437085977e+00 -2.912076541008660202e-01 9.706921803362200674e-01 8.089101502801834265e-01 -4.529896841569027166e-01 1.391325458481915467e+00 8.412665562913906880e-01 1.229543428425878826e+00 1.294256240448293516e-01 1.261899834437085977e+00 -2.912076541008660202e-01 1.617820300560366853e+00 -1.941384360672440135e-01 6.471281202241466746e-01 -1.132474210392256708e+00 -4.853460901681100337e-01 8.412665562913906880e-01 -1.617820300560366686e-01 -3.559204661232807099e-01 2.209942530565460928e+01 2.582041199694345224e+01 2.620868886907794248e+01 2.148465359144167053e+01 2.795593479368313794e+01 2.585276840295465917e+01 2.850599369587366283e+01 2.637047089913397713e+01 2.698524261334691587e+01 2.562627356087621067e+01 2.915312181609780851e+01 2.879720134997452874e+01 3.009145759042282009e+01 2.983260634233316466e+01 3.161220867294956705e+01 3.232404960519613013e+01 3.132100101884870114e+01 3.426543396586856716e+01 3.643331316861945623e+01 3.549497739429444465e+01 3.924832049159449809e+01 3.714515410086602287e+01 3.627153113856342515e+01 3.636860035659704238e+01 3.869826158940396965e+01 3.568911583036169333e+01 3.497727489811512669e+01 3.895711283749363218e+01 3.853647955934793856e+01 3.953952814569536400e+01 4.128677407030055946e+01 3.879533080743759399e+01 3.462135443199184692e+01 4.241924828069281972e+01 4.018665626591950968e+01 4.581667091186958629e+01 5.057306259551706518e+01 4.416649420529801517e+01 4.180447656647987742e+01 4.144855610035659765e+01 4.533132482170147881e+01 4.254867390473764743e+01 4.216039703260315719e+01 4.659322465613855968e+01 4.620494778400407654e+01 4.241924828069281972e+01 4.736977840040754018e+01 4.575195809984717243e+01 4.630201700203769377e+01 4.445770185939888108e+01 4.895524229495669744e+01 4.749920402445236789e+01 5.202910086602139472e+01 5.024949853540498879e+01 5.248209055017829883e+01 5.160846758787570110e+01 5.455290053489556357e+01 5.212617008405501906e+01 5.532945427916454406e+01 5.879158972236372449e+01 5.076720103158430675e+01 5.785325394803871291e+01 5.837095644421803087e+01 5.869452050433010726e+01 5.953578706062149450e+01 5.956814346663270499e+01 6.209194313550687383e+01 6.040941002292409223e+01 6.435689155629138725e+01 6.513344530056036774e+01 6.539229654865002317e+01 6.503637608252674340e+01 6.299792250382068204e+01 6.138010220326031430e+01 7.047225229240957844e+01 6.788373981151299574e+01 7.173415212684666642e+01 7.225185462302597728e+01 7.196064696892511847e+01 7.276955711920530234e+01 7.733181036678553255e+01 7.086052916454406159e+01 7.882020504330107258e+01 7.629640537442689663e+01 7.836721535914416847e+01 7.315783399133978548e+01 7.736416677279673593e+01 7.289898274325013006e+01 8.131164830616403094e+01 7.797893848700967112e+01 8.102044065206317214e+01 7.878784863728985499e+01 8.296182501273560206e+01 8.590625795975547874e+01 9.153627260570554824e+01 9.127742135761589282e+01 8.859183965868568578e+01 9.289524165817626056e+01 9.066264964340295762e+01 8.891540371879776217e+01 9.185983666581762463e+01 9.166569822975037596e+01 9.185983666581762463e+01 8.953017543301069736e+01 9.338058774834436804e+01 9.224811353795210778e+01 9.706921803362200762e+01 9.525725929699439121e+01 1.010166995669893026e+02 1.026021634615384528e+02 1.006284226948548053e+02 1.035081428298522610e+02 1.081351088894549122e+02 1.029904403336729501e+02 1.052230323484462531e+02 1.050936067244014254e+02 1.076174063932756013e+02 1.118237391747325518e+02 1.086204549796230197e+02 1.062584373408048890e+02 1.083292473255221608e+02 1.062907937468160924e+02 1.109177598064187436e+02 1.048347554763117699e+02 1.128267877610799843e+02 1.080703960774325054e+02 1.123737980769230802e+02 1.132797774452368742e+02 1.100441368441161529e+02 1.202364047376464526e+02 1.199451970835455938e+02 1.211423841059602609e+02 1.182303075649516018e+02 1.275813089021905284e+02 1.200099098955680006e+02 1.261899834437086128e+02 1.280019421803362150e+02 1.289726343606724299e+02 1.293609112328069273e+02 1.283578626464594947e+02 1.355086283749363076e+02 1.309463751273560774e+02 1.294579804508405516e+02 1.398120303744268824e+02 1.408474353667855326e+02 1.422064044192562449e+02 1.458303218925114493e+02 1.441801451859398924e+02 1.473187165690270035e+02 1.529810876209882906e+02 1.575109844625573032e+02 1.560225897860417774e+02 1.604554174095771657e+02 1.702917648369842141e+02 1.635292759806418701e+02 1.672826190779419164e+02 1.714889518593988669e+02 1.746275232424859780e+02 1.801281122643912340e+02 1.722007927916454264e+02 1.741745335583290739e+02 1.858228397223637387e+02 1.836226041136016249e+02 1.856934140983188968e+02 1.965328101120733493e+02 1.895438264136525675e+02 1.892849751655629120e+02 1.934589515410086449e+02 1.958209691798267897e+02 2.010950633596535795e+02 1.979888483825776859e+02 1.979888483825776859e+02 2.064985831635252111e+02 2.038453578706062217e+02 2.033276553744268824e+02 1.983771252547121833e+02 1.974387894803871575e+02 2.055278909831889962e+02 2.043307039607743150e+02 2.160760793428425757e+02 2.078899086220071410e+02 2.166908510570555109e+02 2.191499379139072801e+02 2.192470071319409044e+02 2.216413811767702384e+02 2.222561528909831736e+02 2.237445475674987279e+02 2.314777286041772868e+02 2.235180527254202616e+02 2.329984796867040302e+02 2.296657698675496704e+02 2.391785532348446282e+02 2.324160643785022842e+02 2.390491276107997862e+02 2.377872277763626983e+02 2.383696430845644443e+02 2.408287299414161851e+02 2.369459612200713252e+02 2.393726916709118768e+02 2.413140760315843067e+02 2.414758580616403378e+02 2.373665944982170117e+02 2.324484207845135018e+02 2.369783176260825144e+02 2.309276697019867584e+02 2.344545179572083384e+02 2.352310717014773331e+02 2.432231039862455475e+02 2.408934427534386202e+02 2.285009392511462067e+02 2.216090247707590493e+02 2.285656520631686135e+02 2.266889805145185903e+02 2.223532221090167980e+02 2.252652986500254713e+02 2.149759615384615472e+02 2.105431339149261305e+02 2.082458290881304208e+02 2.018392606979113566e+02 2.048807628629648434e+02 1.996066686831380537e+02 1.858875525343861455e+02 1.919058440524707123e+02 1.876671548650025443e+02 1.891555495415180701e+02 1.792221328960774258e+02 1.795456969561895164e+02 1.838814553616912804e+02 1.832343272414671276e+02 1.755335026107997862e+02 1.740451079342842604e+02 1.889937675114620390e+02 1.773778177534386202e+02 1.819400710010188504e+02 1.821989222491085059e+02 1.838814553616912804e+02 1.723949312277126751e+02 1.791897764900662082e+02 1.789309252419765528e+02 1.888966982934284147e+02 1.880877881431482308e+02 1.869553139327559848e+02 1.887672726693836012e+02 1.882819265792154795e+02 1.870847395568007983e+02 1.875053728349465132e+02 1.914528543683138082e+02 1.995095994651044293e+02 1.904498057819663757e+02 1.941707924732552044e+02 2.013215582017320457e+02 2.002861532093733956e+02 1.906439442180336243e+02 1.939442976311767666e+02 1.935560207590422692e+02 1.910969339021905284e+02 1.866317498726439226e+02 1.927147542027508962e+02 1.867611754966887361e+02 1.850462859780947440e+02 1.777984510315843067e+02 1.845609398879266507e+02 1.799339738283239853e+02 1.837843861436576560e+02 1.845932962939378399e+02 1.804193199184921070e+02 1.788985688359653636e+02 1.747893052725420375e+02 1.755658590168110038e+02 1.740127515282730428e+02 1.717801595134997399e+02 1.615231788079470050e+02 1.607789814696892563e+02 1.573168460264900546e+02 1.655353731533367352e+02 1.604877738155883833e+02 1.647264630030565513e+02 1.655677295593479244e+02 1.591288047631176710e+02 1.587405278909831736e+02 1.559902333800305598e+02 1.562167282221090261e+02 1.543077002674477853e+02 1.499395854559348038e+02 1.485159035914416563e+02 1.427888197274579625e+02 1.368675974274070199e+02 1.403620892766174109e+02 1.343114413525216548e+02 1.296521188869078003e+02 1.324671262098828208e+02 1.283578626464594947e+02 1.265135475038206749e+02 1.180685255348955707e+02 1.157065078960774258e+02 1.133768466632704985e+02 1.113383930845644443e+02 1.062584373408048890e+02 9.820169224401426789e+01 1.078762576413652567e+02 9.858996911614875103e+01 1.002077894167091188e+02 9.671329756749872786e+01 8.817120638053998505e+01 8.852712684666326481e+01 8.697401935812531804e+01 8.813884997452878167e+01 7.937026394549158681e+01 7.626404896841569325e+01 8.082630221599592346e+01 8.011446128374936393e+01 6.875736277381558637e+01 7.412852617167600044e+01 7.024575745033112639e+01 6.590999904482934824e+01 6.138010220326031430e+01 6.248022000764136408e+01 5.989170752674477427e+01 5.642957208354559384e+01 5.600893880539990022e+01 4.992593447529291950e+01 5.520002865511971635e+01 5.160846758787570110e+01 4.555781966377993086e+01 4.410178139327559421e+01 3.979837939378501943e+01 4.157798172440142537e+01 3.727457972491085059e+01 3.665980801069790829e+01 3.368301865766683534e+01 2.798829119969434487e+01 2.976789353031074725e+01 2.750294510952623384e+01 2.895898338003056338e+01 2.750294510952623384e+01 2.556156074885379326e+01 2.717938104941416100e+01 2.242298936576668211e+01 2.326425592205807291e+01 2.145229718543046360e+01 1.996390250891492713e+01 2.281126623790117236e+01 1.986683329088130279e+01 1.831372580234335246e+01 1.744010284004075473e+01 1.621055941161487368e+01 1.692240034386143677e+01 1.685768753183902291e+01 1.397796739684156897e+01 1.501337238920020312e+01 1.284549318644931226e+01 1.187480100611309197e+01 1.378382896077432562e+01 1.320141365257259203e+01 1.261899834437086021e+01 1.151888053998981043e+01 9.545139773306164699e+00 1.003048586347427396e+01 1.090410882577687168e+01 9.674565397350992413e+00 9.901060239429444465e+00 1.041876273560876243e+01 9.642208991339785484e+00 9.642208991339785484e+00 9.221575713194090085e+00 1.142181132195618964e+01 9.383357743250126504e+00 1.106589085583290810e+01 7.830250254712175284e+00 9.124506495160469299e+00 1.032169351757513986e+01 7.603755412633724120e+00 8.639160404992358266e+00 8.445021968925114919e+00 8.283239938869078500e+00 7.797893848700967467e+00 8.542091186958735705e+00 8.186170720835455938e+00 8.833298841059601614e+00 8.218527126846662867e+00 1.106589085583290810e+01 8.153814314824249010e+00 5.921222300050942522e+00 7.733181036678552722e+00 6.633063232297503831e+00 6.633063232297503831e+00 7.312547758532857323e+00 7.377260570555272068e+00 8.218527126846662867e+00 7.506686194600101558e+00 7.118409322465613975e+00 8.509734780947528776e+00 6.633063232297503831e+00 6.535994014263881269e+00 7.474329788588894630e+00 4.950530119714722233e+00 6.891914480387162811e+00 5.888865894039734705e+00 5.630014645950076613e+00 6.147717142129393686e+00 5.047599337748343906e+00 5.209381367804381213e+00 6.956627292409576668e+00 6.018291518084564196e+00 5.112312149770758651e+00 5.824153082017319960e+00 5.435876209882832377e+00 5.888865894039734705e+00 4.853460901681100559e+00 3.429779037187977497e+00 2.459086856851757652e+00 3.753343097300050779e+00 4.885817307692307487e+00 3.203284195109526333e+00 3.300353413143148007e+00 2.847363728986245679e+00 4.529896841569026833e+00 3.267997007131940634e+00 4.400471217524197343e+00 3.429779037187977497e+00 3.267997007131940634e+00 2.232592014773306044e+00 3.300353413143148007e+00 2.717938104941416189e+00 1.909027954661232762e+00 1.164830616403464081e+00 1.035404992358634813e+00 2.264948420784513416e+00 2.135522796739683926e+00 2.394374044829342907e+00 2.815007322975038306e+00 2.782650916963830934e+00 5.500589021905246678e-01 9.059793683138054332e-01 1.423681864493122839e+00 2.944432947019867353e+00 -4.206332781456953440e-01 6.471281202241466746e-01 -1.294256240448293516e-01 3.850412315333672897e+00 1.520751082526744735e+00 1.747245924605196121e+00 6.147717142129394130e-01 5.177024961793174063e-01 7.765537442689760539e-01 7.765537442689760539e-01 7.118409322465614197e-01 1.229543428425878826e+00 1.714889518593988749e+00 5.500589021905246678e-01 -6.794845262353540472e-01 7.765537442689760539e-01 4.853460901681100337e-01 1.035404992358634813e+00 1.423681864493122839e+00 7.765537442689760539e-01 2.070809984717269625e+00 1.714889518593988749e+00 4.853460901681100337e-01 -5.824153082017320404e-01 -2.588512480896587031e-01 -1.941384360672440135e-01 8.412665562913906880e-01 1.229543428425878826e+00 6.471281202241467578e-02 7.118409322465614197e-01 -2.588512480896587031e-01 2.070809984717269625e+00 4.206332781456953440e-01 3.882768721344880269e-01 4.206332781456953440e-01 -6.147717142129394130e-01 3.235640601120733789e-02 1.488394676515537363e+00 2.264948420784513583e-01 3.235640601120733789e-02 8.412665562913906880e-01 6.471281202241467578e-02 1.294256240448293349e+00 4.853460901681100337e-01 0.000000000000000000e+00 8.736229623025980606e-01 0.000000000000000000e+00 -2.912076541008660202e-01 -4.853460901681100337e-01 -8.736229623025980606e-01 7.765537442689760539e-01 -1.326612646459500722e+00 3.235640601120733373e-01 -6.471281202241467578e-02 1.358969052470708094e+00 -3.559204661232807099e-01 0.000000000000000000e+00 5.500589021905246678e-01 3.235640601120733373e-01 5.500589021905246678e-01 1.617820300560366686e-01 6.471281202241467578e-02 -4.206332781456953440e-01 -2.264948420784513583e-01 1.488394676515537363e+00 9.383357743250126948e-01 -1.294256240448293516e-01 7.118409322465614197e-01 -7.765537442689760539e-01 1.294256240448293516e-01 1.520751082526744735e+00 3.559204661232807099e-01 -7.118409322465614197e-01 6.147717142129394130e-01 2.394374044829342907e+00 1.003048586347427440e+00
1.624291581762608061e+01 1.834608220835455938e+01 1.854022064442180451e+01 2.012568453897096177e+01 2.129051515537442540e+01 2.012568453897096177e+01 2.277890983188996543e+01 2.352310717014773189e+01 2.362017638818135623e+01 2.277890983188996543e+01 2.501150184666326837e+01 2.387902763627101166e+01 2.203471249363219542e+01 2.345839435812531804e+01 2.336132514009169725e+01 2.507621465868568578e+01 2.653225292919001532e+01 2.714702464340295407e+01 2.918547822210901543e+01 3.015617040244523750e+01 2.934726025216505363e+01 3.002674477840040623e+01 2.850599369587366283e+01 3.148278304890473578e+01 3.022088321446765136e+01 3.187105992103922603e+01 2.779415276362709974e+01 3.255054444727458218e+01 3.086801133469179703e+01 3.274468288334182375e+01 3.161220867294956705e+01 3.209755476311767808e+01 3.643331316861945623e+01 3.261525725929699604e+01 3.627153113856342515e+01 3.400658271777891173e+01 3.572147223637289670e+01 3.500963130412633717e+01 4.141619969434538717e+01 3.743636175496688878e+01 3.769521300305654421e+01 3.808348987519103446e+01 3.614210551451859033e+01 3.866590518339276628e+01 3.882768721344880447e+01 3.996016142384105763e+01 3.996016142384105763e+01 4.025136907794192354e+01 4.112499204024452126e+01 3.915125127356087376e+01 4.283988155883851334e+01 4.591374012990321063e+01 4.076907157412124150e+01 4.491069154355577808e+01 4.219275343861436767e+01 4.264574312277126467e+01 4.138384328833418380e+01 4.186918937850229128e+01 4.504011716760061290e+01 4.432827623535404626e+01 4.782276808456444428e+01 4.678736309220580836e+01 4.960237041518084311e+01 4.950530119714722588e+01 5.112312149770758651e+01 5.254680336220071268e+01 5.244973414416708835e+01 5.118783430973000748e+01 5.306450585838003065e+01 5.507060303107488153e+01 5.329100070045848270e+01 5.390577241467141789e+01 5.691491817371370132e+01 5.714141301579215337e+01 5.390577241467141789e+01 5.875923331635252111e+01 6.066826127101375477e+01 6.034469721090167837e+01 6.348326859398878952e+01 6.083004330106979296e+01 6.691304763117676657e+01 6.325677375191033747e+01 6.600706826286295836e+01 6.581292982679572390e+01 5.989170752674477427e+01 6.584528623280692727e+01 6.128303298522668996e+01 6.911328323993886613e+01 6.510108889454916437e+01 6.134774579724910382e+01 6.917799605196128709e+01 6.574821701477330294e+01 6.911328323993886613e+01 7.357846726948548621e+01 7.655525662251655206e+01 7.458151585583290455e+01 7.797893848700967112e+01 7.852899738920019956e+01 7.451680304381049780e+01 7.568163366021396143e+01 7.733181036678553255e+01 7.762301802088639135e+01 8.218527126846663577e+01 8.147343033622007624e+01 7.856135379521140294e+01 7.862606660723382390e+01 7.804365129903209208e+01 8.603568358380030645e+01 8.642396045593478959e+01 9.173041104177279692e+01 8.852712684666326481e+01 8.930368059093224531e+01 8.923896777890982435e+01 8.749172185430462889e+01 9.448070555272542492e+01 9.257167759806418417e+01 9.415714149261334853e+01 1.004342842587875708e+02 9.645444631940907243e+01 9.503076445491593915e+01 9.496605164289353240e+01 9.661622834946510352e+01 9.849289989811512669e+01 1.008872739429444749e+02 1.041876273560876172e+02 1.070349910850738695e+02 1.010166995669893026e+02 1.040582017320427894e+02 1.013079072210901614e+02 1.053201015664798774e+02 1.067761398369841999e+02 1.097852855960264833e+02 1.075526935812531804e+02 1.104000573102394327e+02 1.151564489938869116e+02 1.091705138818135481e+02 1.158035771141110502e+02 1.135386286933265438e+02 1.121473032348446282e+02 1.160947847682119232e+02 1.194274945873662688e+02 1.161271411742231265e+02 1.247339451732042761e+02 1.279372293683138082e+02 1.256722809475292877e+02 1.282607934284258704e+02 1.327259774579724763e+02 1.275813089021905284e+02 1.382912792919001390e+02 1.392943278782475716e+02 1.393266842842587891e+02 1.496483778018339308e+02 1.440507195618950504e+02 1.486453292154864982e+02 1.563785102521650572e+02 1.549224719816607205e+02 1.600024277254202616e+02 1.552136796357615935e+02 1.593552996051961372e+02 1.631086427024961836e+02 1.664737089276617326e+02 1.685121625063678152e+02 1.691592906265919396e+02 1.764718383851248120e+02 1.747569488665308199e+02 1.825224863092205680e+02 1.827489811512990343e+02 1.823283478731533194e+02 1.756952846408558173e+02 1.923911901426388056e+02 1.847227219179826818e+02 1.868906011207335780e+02 1.867935319026999537e+02 1.909998646841569041e+02 1.968563741721854399e+02 1.934913079470198625e+02 1.998655199312277091e+02 1.975035022924095642e+02 1.955944743377483519e+02 2.032305861563932581e+02 2.057867422312786516e+02 2.139405565461028971e+02 2.174350483953132880e+02 2.154613076286296405e+02 2.163349305909322311e+02 2.205736197784003991e+02 2.267860497325522147e+02 2.178880380794701921e+02 2.190205122898624381e+02 2.257830011462047821e+02 2.202500557182883369e+02 2.261065652063168443e+02 2.345515871752419628e+02 2.257830011462047821e+02 2.292774929954151730e+02 2.359429126337238927e+02 2.333867565588384991e+02 2.442261525725929516e+02 2.451968447529291950e+02 2.413140760315843067e+02 2.386608507386653173e+02 2.413464324375955243e+02 2.384667123025980686e+02 2.370753868441161387e+02 2.461675369332654100e+02 2.324160643785022842e+02 2.389520583927661619e+02 2.419612041518084595e+02 2.369136048140601076e+02 2.379490098064187293e+02 2.430936783622007056e+02 2.399874633851248120e+02 2.324807771905246909e+02 2.431907475802343299e+02 2.269478317626082458e+02 2.234856963194090724e+02 2.179851072975038164e+02 2.201853429062659018e+02 2.146200410723382674e+02 2.126463003056546199e+02 2.099283622007131953e+02 2.090870956444217938e+02 1.993801738410595874e+02 1.994772430590932117e+02 1.963386716760061006e+02 1.913881415562913730e+02 1.958856819918491965e+02 1.909998646841569041e+02 1.858875525343861455e+02 1.931353874808965827e+02 1.925529721726948651e+02 1.839461681737136871e+02 1.905792314060112176e+02 1.836549605196128425e+02 1.929088926388181449e+02 1.876347984589913267e+02 1.892526187595516944e+02 1.889290546994396323e+02 1.921323388945491502e+02 1.880554317371370416e+02 1.886378470453387592e+02 1.936207335710647044e+02 2.005773608634742686e+02 1.936854463830871111e+02 1.982476996306673414e+02 1.892849751655629120e+02 1.996390250891492713e+02 1.953679794956698856e+02 1.958856819918491965e+02 1.969534433902190358e+02 1.957238999617931654e+02 1.932324566989302070e+02 1.927471106087620853e+02 1.885407778273051349e+02 1.879260061130921997e+02 1.849815731660723372e+02 1.929736054508405516e+02 1.923911901426388056e+02 1.918087748344370880e+02 1.922617645185939921e+02 1.925853285787060543e+02 1.887996290753947903e+02 1.842373758278145601e+02 1.823930606851757545e+02 1.815841505348955707e+02 1.835578913015792182e+02 1.828784067753438478e+02 1.830078323993886897e+02 1.740774643402954496e+02 1.807105275725929801e+02 1.690945778145695328e+02 1.745304540244523537e+02 1.695152110927152194e+02 1.698711315588384991e+02 1.624938709882832484e+02 1.638204836347427431e+02 1.581904689887926736e+02 1.601642097554763211e+02 1.567991435303107437e+02 1.560225897860417774e+02 1.516544749745287675e+02 1.577374793046357695e+02 1.564108666581762463e+02 1.454420450203769803e+02 1.520427518466632648e+02 1.476746370351502833e+02 1.397149611563932865e+02 1.297815445109526138e+02 1.380000716377992944e+02 1.314640776235353883e+02 1.296521188869078003e+02 1.264488346917982682e+02 1.209158892638818088e+02 1.241838862710137477e+02 1.211747405119714642e+02 1.136356979113601540e+02 1.110471854304635713e+02 1.101412060621497631e+02 1.078115448293428358e+02 1.084263165435557852e+02 1.074556243632195560e+02 1.013402636271013790e+02 9.192454947784004560e+01 9.726335646968925630e+01 9.376886462047885118e+01 9.237753916199693549e+01 8.432079406520631437e+01 8.247647892256749458e+01 8.127929190015282757e+01 7.665232584055017639e+01 7.823778973509934076e+01 7.606991053234844458e+01 7.176650853285786980e+01 7.221949821701477390e+01 7.108702400662251364e+01 6.610413748089658270e+01 6.180073548140600792e+01 5.853273847427406906e+01 5.717376942180336385e+01 5.998877674477839861e+01 5.325864429444727222e+01 5.248209055017829883e+01 4.497540435557819904e+01 4.853460901681100381e+01 4.491069154355577808e+01 4.614023497198166268e+01 4.148091250636780103e+01 4.021901267193072016e+01 3.843941034131431422e+01 3.436250318390219149e+01 3.355359303362200762e+01 3.248583163525216122e+01 2.976789353031074725e+01 2.834421166581762463e+01 2.675874777126846737e+01 2.565862996688741759e+01 2.523799668874172042e+01 2.646754011716760147e+01 2.514092747070809963e+01 2.475265059857361294e+01 2.404080966632704985e+01 2.048160500509424153e+01 2.180821765155374337e+01 1.951091282475802302e+01 1.896085392256749813e+01 2.161407921548649824e+01 1.828136939633214553e+01 1.692240034386143677e+01 1.701946956189505755e+01 1.478687754712175284e+01 1.468980832908813028e+01 1.575756972745797135e+01 1.203658303616912839e+01 1.294256240448293482e+01 1.239250350229240993e+01 1.061290117167600577e+01 1.326612646459500766e+01 1.087175241976566475e+01 1.145416772796739657e+01 1.291020599847172612e+01 1.184244460010188504e+01 1.155123694600101913e+01 9.577496179317371627e+00 1.064525757768721270e+01 9.092150089149260594e+00 8.962724465104431104e+00 9.771634615384614975e+00 8.995080871115639809e+00 7.797893848700967467e+00 8.930368059093224176e+00 9.383357743250126504e+00 7.312547758532857323e+00 8.509734780947528776e+00 7.797893848700967467e+00 6.503637608252674340e+00 6.212429954151808431e+00 6.827201668364748066e+00 7.183122134488028721e+00 9.415714149261335209e+00 7.377260570555272068e+00 5.921222300050942522e+00 4.271045593479367852e+00 6.859558074375954995e+00 5.824153082017319960e+00 6.665419638308710759e+00 6.794845262353540249e+00 6.018291518084564196e+00 5.694727457972491358e+00 6.309499172185430105e+00 6.212429954151808431e+00 6.374211984207844850e+00 6.341855578196637921e+00 7.086052916454406159e+00 6.438924796230259595e+00 8.380309156902699286e+00 5.274094179826795958e+00 4.724035277636271069e+00 6.503637608252674340e+00 6.374211984207844850e+00 5.177024961793173397e+00 4.982886525725929161e+00 4.756391683647477997e+00 3.623917473255221733e+00 5.338806991849210704e+00 4.400471217524197343e+00 4.368114811512990414e+00 4.400471217524197343e+00 5.112312149770758651e+00 3.979837939378502387e+00 3.494491849210392242e+00 4.529896841569026833e+00 3.203284195109526333e+00 3.073858571064696843e+00 2.912076541008659980e+00 3.235640601120733706e+00 3.462135443199184870e+00 2.232592014773306044e+00 2.264948420784513416e+00 2.620868886907794071e+00 1.326612646459500722e+00 3.429779037187977497e+00 3.526848255221599615e+00 1.100117804381049336e+00 2.103166390728476998e+00 1.132474210392256708e+00 2.070809984717269625e+00 1.714889518593988749e+00 2.006097172694854880e+00 2.362017638818135534e+00 1.229543428425878826e+00 9.059793683138054332e-01 1.035404992358634813e+00 2.329661232806928162e+00 1.261899834437085977e+00 1.294256240448293516e-01 3.041502165053489470e+00 9.383357743250126948e-01 1.294256240448293516e-01 9.059793683138054332e-01 1.164830616403464081e+00 2.167879202750891299e+00 1.035404992358634813e+00 1.261899834437085977e+00 1.067761398369841963e+00 1.714889518593988749e+00 1.456038270504329990e+00 5.500589021905246678e-01 1.358969052470708094e+00 7.118409322465614197e-01 5.824153082017320404e-01 0.000000000000000000e+00 1.294256240448293349e+00 6.471281202241466746e-01 1.294256240448293349e+00 -4.853460901681100337e-01 1.035404992358634813e+00 9.059793683138054332e-01 1.326612646459500722e+00 3.882768721344880269e-01 -6.147717142129394130e-01 4.529896841569027166e-01 -5.177024961793174063e-01 1.941384360672440135e-01 1.164830616403464081e+00 -6.471281202241467578e-02 -2.588512480896587031e-01 1.229543428425878826e+00 6.471281202241467578e-02 9.383357743250126948e-01 1.294256240448293516e-01 1.294256240448293516e-01 6.471281202241467578e-02 -4.853460901681100337e-01 1.714889518593988749e+00 4.529896841569027166e-01 1.423681864493122839e+00 5.177024961793174063e-01 -1.941384360672440135e-01 -1.617820300560366686e-01 8.412665562913906880e-01 -5.500589021905246678e-01 8.736229623025980606e-01 -1.553107488537952108e+00 -5.500589021905246678e-01 6.147717142129394130e-01 1.197187022414671453e+00 4.529896841569027166e-01 6.471281202241466746e-01 1.909027954661232762e+00 3.235640601120733789e-02 7.765537442689760539e-01 -6.471281202241466746e-01 -3.235640601120733789e-02 -1.488394676515537363e+00 5.824153082017320404e-01 5.824153082017320404e-01 -3.235640601120733789e-02 1.326612646459500722e+00 1.941384360672440135e-01 1.164830616403464081e+00 4.529896841569027166e-01 3.882768721344880269e-01 1.164830616403464081e+00 6.471281202241466746e-01 2.588512480896587031e-01 -1.003048586347427440e+00 5.500589021905246678e-01 1.617820300560366686e-01 7.441973382577686813e-01 -3.559204661232807099e-01 6.794845262353540472e-01 4.529896841569027166e-01 2.070809984717269359e+01 2.119344593734080462e+01 2.284362264391237929e+01 2.358781998217014575e+01 2.413787888436067064e+01 2.507621465868568578e+01 2.527035309475292735e+01 2.698524261334691587e+01 2.721173745542536793e+01 2.562627356087621067e+01 2.475265059857361294e+01 2.802064760570555180e+01 2.750294510952623384e+01 2.701759901935812636e+01 2.895898338003056338e+01 3.303589053744268966e+01 3.200048554508405374e+01 3.177399070300560169e+01 3.102979336474783523e+01 3.002674477840040623e+01 3.565675942435048285e+01 3.549497739429444465e+01 3.203284195109526422e+01 3.303589053744268966e+01 3.685394644676515696e+01 3.575382864238410718e+01 3.565675942435048285e+01 3.471842365002547126e+01 3.423307755985736378e+01 3.374773146968924920e+01 3.568911583036169333e+01 3.633624395058583900e+01 4.128677407030055946e+01 3.970131017575140220e+01 3.908653846153845990e+01 4.025136907794192354e+01 3.921596408558328761e+01 3.986309220580743329e+01 4.390764295720835264e+01 4.193390219052470513e+01 4.338994046102903468e+01 4.261338671676006129e+01 4.458712748344370880e+01 4.264574312277126467e+01 4.504011716760061290e+01 4.649615543810494245e+01 4.491069154355577808e+01 4.766098605450840608e+01 4.746684761844115741e+01 4.617259137799286606e+01 4.814633214467651356e+01 4.840518339276617610e+01 4.986122166327050564e+01 4.901995510697911129e+01 4.856696542282220719e+01 5.144668555781966290e+01 5.060541900152826855e+01 5.092898306164034494e+01 5.322628788843606884e+01 5.371163397860417632e+01 5.795032316607233724e+01 5.584715677534386202e+01 5.549123630922058226e+01 6.160659704533876635e+01 6.209194313550687383e+01 6.610413748089658270e+01 6.228608157157412251e+01 6.859558074375955528e+01 7.024575745033112639e+01 7.079581635252165484e+01 6.739839372134487405e+01 6.717189887926642200e+01 6.639534513499745572e+01 6.901621402190524179e+01 6.746310653336729501e+01 6.891914480387161746e+01 7.221949821701477390e+01 7.438737741976567008e+01 7.454915944982170117e+01 7.736416677279673593e+01 8.030859971981661261e+01 7.487272350993377756e+01 7.425795179572082816e+01 7.548749522414671276e+01 7.687882068262862845e+01 7.678175146459500411e+01 7.548749522414671276e+01 7.933790753948038343e+01 7.956440238155883549e+01 8.072923299796229912e+01 8.836534481660723372e+01 8.364130953897095822e+01 8.390016078706061364e+01 8.318831985481405411e+01 9.030672917727967786e+01 8.998316511716760147e+01 9.147155979368314149e+01 9.564553616912888856e+01 9.635737710137544809e+01 9.166569822975037596e+01 8.742700904228222214e+01 9.030672917727967786e+01 9.020965995924605352e+01 9.101857010952623739e+01 9.237753916199693549e+01 9.283052884615383959e+01 9.703686162761080425e+01 9.535432851502801554e+01 1.027963018976057015e+02 1.008225611309220540e+02 1.010814123790117094e+02 1.077468320173204290e+02 1.075850499872643837e+02 1.065496449949057478e+02 1.037346376719307131e+02 1.040582017320427894e+02 1.125355801069791113e+02 1.105941957463066672e+02 1.111118982424859922e+02 1.141857568135506824e+02 1.105618393402954638e+02 1.056436656265919538e+02 1.137974799414161993e+02 1.138298363474274026e+02 1.146711029037187899e+02 1.127620749490575633e+02 1.174213974146714179e+02 1.172919717906265902e+02 1.139269055654610270e+02 1.178096742868059010e+02 1.208835328578706054e+02 1.238926786169128889e+02 1.277754473382577629e+02 1.269341807819663757e+02 1.320141365257259167e+02 1.203981867677024979e+02 1.305257418492103909e+02 1.278401601502801839e+02 1.305580982552216085e+02 1.359616180590932117e+02 1.328230466760061006e+02 1.329524723000509425e+02 1.388413381940906675e+02 1.372882307055527349e+02 1.428211761334691801e+02 1.444713528400407370e+02 1.448596297121752343e+02 1.508779212302598012e+02 1.519780390346408581e+02 1.536929285532348501e+02 1.587728842969943912e+02 1.641764041008660229e+02 1.612966839658685672e+02 1.617820300560366888e+02 1.708418237391747425e+02 1.733656234080488900e+02 1.764718383851248120e+02 1.652118090932246446e+02 1.760835615129903147e+02 1.782837971217524284e+02 1.809693788206826355e+02 1.822312786551197235e+02 1.868582447147223604e+02 1.853374936321956170e+02 1.852727808201732103e+02 1.846580091059602751e+02 1.930706746688741759e+02 1.963386716760061006e+02 2.049778320809984677e+02 1.998978763372389267e+02 1.931030310748853651e+02 1.990242533749363076e+02 2.017421914798777323e+02 2.028746656902699783e+02 1.979564919765664683e+02 2.095400853285786980e+02 2.030364477203260378e+02 2.002861532093733956e+02 2.042983475547631258e+02 2.122256670275089050e+02 2.121933106214977158e+02 2.161407921548650108e+02 2.163672869969434487e+02 2.229032810112073264e+02 2.188910866658176246e+02 2.334514693708609343e+02 2.290509981533367352e+02 2.322542823484462531e+02 2.318660054763117557e+02 2.360399818517575170e+02 2.370753868441161387e+02 2.340338846790626519e+02 2.322866387544574707e+02 2.463293189633214411e+02 2.373018816861946050e+02 2.424465502419765528e+02 2.381431482424859780e+02 2.513445618950585754e+02 2.410228683774834337e+02 2.423818374299541460e+02 2.361694074758023305e+02 2.375930893402954496e+02 2.393079788588894417e+02 2.462322497452878167e+02 2.436113808583800164e+02 2.425436194600101771e+02 2.360076254457462994e+02 2.369459612200713252e+02 2.462322497452878167e+02 2.371077432501273563e+02 2.346486563932755871e+02 2.357164177916454264e+02 2.221267272669383601e+02 2.327719848446255639e+02 2.305393928298522610e+02 2.180174637035150340e+02 2.214795991467142073e+02 2.147494666963830809e+02 2.095724417345899155e+02 2.071133548777381463e+02 2.061750191034131490e+02 1.965004537060621317e+02 1.934913079470198625e+02 1.986683329088130279e+02 1.904174493759551581e+02 1.874083036169128889e+02 1.893173315715741296e+02 1.815194377228731639e+02 1.865993934666327050e+02 1.820371402190524748e+02 1.810017352266938246e+02 1.817135761589403842e+02 1.781220150916963689e+02 1.793839149261334569e+02 1.832019708354559384e+02 1.772807485354049959e+02 1.786720739938868974e+02 1.809046660086602003e+02 1.850462859780947440e+02 1.819077145950076329e+02 1.818753581889964437e+02 1.838490989556800912e+02 1.871818087748344226e+02 1.799986866403463921e+02 1.865993934666327050e+02 1.917764184284258704e+02 1.867288190906775185e+02 1.871818087748344226e+02 1.847227219179826818e+02 1.859199089403973346e+02 1.932001002929189895e+02 1.866964626846663293e+02 1.884113522032603214e+02 1.876024420529801375e+02 1.932001002929189895e+02 1.838490989556800912e+02 1.857581269103413035e+02 1.874730164289352956e+02 1.954003359016811032e+02 1.800310430463576097e+02 1.855639884742740549e+02 1.876347984589913267e+02 1.722007927916454264e+02 1.783161535277636176e+02 1.818106453769740085e+02 1.775395997834946513e+02 1.807752403846153868e+02 1.693210726566479707e+02 1.754687897987773795e+02 1.773778177534386202e+02 1.737539002801833874e+02 1.674767575140091651e+02 1.655030167473255176e+02 1.624615145822720308e+02 1.552136796357615935e+02 1.633351375445746214e+02 1.575433408685685208e+02 1.642087605068772120e+02 1.588699535150280155e+02 1.563137974401426220e+02 1.533693644931227595e+02 1.538547105832908812e+02 1.446978476821192032e+02 1.476099242231278765e+02 1.417857711411105299e+02 1.411709994268975947e+02 1.409121481788079393e+02 1.393590406902699783e+02 1.341173029164544062e+02 1.290049907666836475e+02 1.259311321956189431e+02 1.232455504966887361e+02 1.223072147223637245e+02 1.175508230387162456e+02 1.160624283622007056e+02 1.127944313550687667e+02 1.139916183774834479e+02 1.092675830998471724e+02 1.093970087238920001e+02 1.028610147096281224e+02 9.933416645440651394e+01 9.729571287570045968e+01 9.710157443963321100e+01 9.710157443963321100e+01 9.622795147733062038e+01 9.425421071064697287e+01 8.584154514773305777e+01 8.898011653082016892e+01 8.412665562913906570e+01 8.202348923841059047e+01 7.687882068262862845e+01 7.416088257768721803e+01 6.756017575140091935e+01 6.688069122516556320e+01 7.131351884870096569e+01 6.921035245797249047e+01 6.144481501528272815e+01 5.888865894039734883e+01 5.626779005348955565e+01 5.235266492613347111e+01 5.122019071574121085e+01 5.012007291136016107e+01 4.559017606979113424e+01 4.623730419001527991e+01 4.018665626591950968e+01 3.798642065715741012e+01 3.801877706316862060e+01 3.222698038716250579e+01 3.183870351502801910e+01 3.329474178553234509e+01 3.348888022159959377e+01 3.187105992103922603e+01 2.747058870351502691e+01 2.944432947019867441e+01 2.954139868823229520e+01 2.520564028273051349e+01 2.449379935048395396e+01 2.277890983188996543e+01 2.167879202750891565e+01 2.051396141110545202e+01 2.009332813295975484e+01 1.876671548650025301e+01 1.870200267447783915e+01 1.776366690015282757e+01 1.954326923076922995e+01 1.821665658430972812e+01 1.381618536678553255e+01 1.637234144167091188e+01 1.261899834437086021e+01 1.488394676515537363e+01 1.452802629903209386e+01 1.323377005858380073e+01 1.371911614875190999e+01 1.226307787824758044e+01 1.206893944218033532e+01 1.054818835965359192e+01 1.106589085583290810e+01 1.025698070555272601e+01 1.145416772796739657e+01 1.070997038970962834e+01 9.156862901171676228e+00 8.218527126846662867e+00 9.351001337238919575e+00 1.116296007386653066e+01 1.025698070555272601e+01 8.218527126846662867e+00 9.771634615384614975e+00 9.318644931227712647e+00 1.077468320173204219e+01 8.671516811003565195e+00 8.800942435048394685e+00 7.927319472745796958e+00 7.377260570555272068e+00 7.053696510443199230e+00 9.351001337238919575e+00 8.153814314824249010e+00 6.018291518084564196e+00 8.930368059093224176e+00 5.791796676006113032e+00 6.050647924095772012e+00 6.956627292409576668e+00 8.703873217014773900e+00 6.568350420275089085e+00 7.021340104431991413e+00 6.924270886398369740e+00 7.603755412633724120e+00 7.862606660723382213e+00 8.833298841059601614e+00 6.568350420275089085e+00 7.474329788588894630e+00 7.668468224656137977e+00 7.959675878757004774e+00 8.509734780947528776e+00 7.830250254712175284e+00 6.891914480387162811e+00 5.597658239938868796e+00 6.730132450331125504e+00 5.047599337748343906e+00 5.921222300050942522e+00 3.818055909322465524e+00 5.338806991849210704e+00 4.109263563423331433e+00 4.626966059602648507e+00 4.335758405501782597e+00 6.924270886398369740e+00 5.856509488028527777e+00 7.539042600611309375e+00 6.212429954151808431e+00 4.821104495669892742e+00 5.791796676006113032e+00 3.818055909322465524e+00 3.591561067244014360e+00 5.759440269994905215e+00 3.009145759042282098e+00 5.694727457972491358e+00 6.471281202241467412e+00 3.979837939378502387e+00 4.529896841569026833e+00 2.103166390728476998e+00 2.200235608762098671e+00 2.135522796739683926e+00 2.912076541008659980e+00 2.232592014773306044e+00 2.264948420784513416e+00 1.132474210392256708e+00 2.006097172694854880e+00 8.412665562913906880e-01 2.588512480896586698e+00 1.941384360672440135e+00 3.882768721344880269e-01 1.100117804381049336e+00 1.585463894549159480e+00 1.747245924605196121e+00 2.362017638818135534e+00 2.135522796739683926e+00 6.147717142129394130e-01 9.383357743250126948e-01 1.876671548650025390e+00 -1.294256240448293516e-01 9.059793683138054332e-01 1.003048586347427440e+00 3.882768721344880269e-01 -9.383357743250126948e-01 2.459086856851757652e+00 3.559204661232807099e-01 1.132474210392256708e+00 1.358969052470708094e+00 1.261899834437085977e+00 0.000000000000000000e+00 3.235640601120733373e-01 6.147717142129394130e-01 1.294256240448293349e+00 1.617820300560366853e+00 3.559204661232807099e-01 6.147717142129394130e-01 9.706921803362200674e-01 -1.100117804381049336e+00 4.529896841569027166e-01 1.132474210392256708e+00 2.912076541008660202e-01 1.261899834437085977e+00 3.882768721344880269e-01 3.882768721344880269e-01 7.118409322465614197e-01 5.177024961793174063e-01 1.423681864493122839e+00 1.876671548650025390e+00 -5.500589021905246678e-01 1.164830616403464081e+00 6.471281202241467578e-02 1.682533112582781376e+00 5.500589021905246678e-01 9.383357743250126948e-01 -6.147717142129394130e-01 -1.294256240448293516e-01 1.909027954661232762e+00 -1.358969052470708094e+00 1.682533112582781376e+00 1.941384360672440135e-01 8.089101502801834265e-01 1.164830616403464081e+00 8.736229623025980606e-01 -1.585463894549159480e+00 1.003048586347427440e+00 1.294256240448293516e-01 1.294256240448293516e-01 -1.617820300560366686e-01 -1.132474210392256708e+00 1.164830616403464081e+00 1.294256240448293516e-01 2.588512480896587031e-01 -3.559204661232807099e-01 5.824153082017320404e-01 8.089101502801834265e-01 -1.003048586347427440e+00 -1.035404992358634813e+00 5.500589021905246678e-01 -3.235640601120733373e-01 2.912076541008660202e-01 -2.264948420784513583e-01 7.118409322465614197e-01 6.471281202241467578e-02 1.941384360672440135e-01 2.264948420784513583e-01 3.882768721344880269e-01 7.441973382577686813e-01 1.197187022414671453e+00 5.177024961793174063e-01 -1.941384360672440135e-01 3.235640601120733789e-02 6.147717142129394130e-01 9.383357743250126948e-01 2.232592014773306133e+01 2.384667123025980473e+01 2.358781998217014575e+01 2.546449153082017247e+01 2.517328387671930656e+01 2.614397605705552508e+01 2.478500700458481987e+01 2.604690683902190429e+01 2.594983762098828350e+01 2.772943995160468589e+01 2.967082431227712647e+01 3.064151649261334498e+01 2.821478604177279692e+01 3.115921898879266294e+01 3.060916008660213805e+01 3.355359303362200762e+01 3.433014677789098101e+01 3.151513945491594271e+01 3.565675942435048285e+01 3.290646491339786195e+01 3.743636175496688878e+01 3.245347522924095784e+01 3.507434411614875103e+01 3.766285659704534083e+01 3.588325426642893490e+01 3.536555177024961694e+01 3.743636175496688878e+01 3.549497739429444465e+01 3.394186990575649787e+01 3.701572847682118805e+01 4.057493313805399993e+01 4.264574312277126467e+01 4.332522764900662082e+01 3.827762831125827603e+01 4.025136907794192354e+01 4.170740734844625308e+01 3.986309220580743329e+01 3.717751050687722625e+01 4.141619969434538717e+01 4.232217906265919538e+01 4.235453546867039876e+01 4.293695077687213058e+01 3.944245892766173966e+01 4.138384328833418380e+01 4.167505094243504971e+01 4.329287124299541745e+01 4.523425560366785447e+01 4.445770185939888108e+01 4.856696542282220719e+01 4.704621434029546378e+01 4.523425560366785447e+01 4.846989620478858996e+01 4.918173713703514949e+01 5.008771650534895770e+01 4.921409354304635997e+01 4.999064728731533336e+01 5.012007291136016107e+01 5.254680336220071268e+01 5.232030852012226063e+01 5.312921867040244450e+01 5.584715677534386202e+01 5.581480036933265154e+01 5.921222300050942522e+01 6.099182533112582405e+01 5.668842333163524927e+01 6.542465295466122654e+01 6.406568390219052844e+01 6.917799605196128709e+01 6.545700936067244413e+01 6.607178107488537933e+01 6.594235545084055161e+01 6.633063232297503475e+01 6.652477075904228343e+01 7.147530087875699678e+01 7.011633182628629868e+01 7.179886493886907317e+01 6.733368090932246730e+01 7.668468224656137977e+01 8.030859971981661261e+01 7.386967492358634502e+01 7.671703865257259736e+01 7.661996943453897302e+01 8.034095612582781598e+01 7.797893848700967112e+01 7.626404896841569325e+01 7.901434347936830704e+01 8.124693549414162419e+01 7.270484430718288138e+01 7.267248790117167800e+01 8.114986627610799985e+01 8.244412251655629120e+01 8.755643466632704985e+01 8.244412251655629120e+01 8.364130953897095822e+01 8.800942435048395396e+01 9.124506495160468944e+01 9.422185430463575528e+01 8.969195746306672845e+01 8.862419606469688915e+01 8.804178075649515733e+01 9.202161869587365572e+01 9.596910022924095074e+01 9.493369523688231482e+01 9.224811353795210778e+01 9.503076445491593915e+01 9.574260538716249869e+01 9.693979240957717991e+01 9.897824598828323417e+01 1.037993504839531340e+02 1.013079072210901614e+02 1.052877451604686740e+02 1.051906759424350497e+02 1.034757864238410576e+02 1.075526935812531804e+02 1.102059188741721840e+02 1.119531647987773795e+02 1.092999395058583758e+02 1.041552709500764138e+02 1.084910293555781919e+02 1.102382752801833874e+02 1.146387464977075865e+02 1.116296007386653031e+02 1.095264343479368279e+02 1.115001751146204754e+02 1.113383930845644443e+02 1.131179954151808431e+02 1.165477744523688273e+02 1.117590263627101308e+02 1.163212796102903752e+02 1.214012353540499163e+02 1.238603222109016855e+02 1.216924430081507893e+02 1.196863458354559384e+02 1.270312500000000000e+02 1.326289082399388803e+02 1.271283192180336243e+02 1.293285548267957097e+02 1.303963162251655490e+02 1.280342985863474325e+02 1.357351232170147739e+02 1.400061688104941311e+02 1.401032380285277554e+02 1.429506017575139936e+02 1.388413381940906675e+02 1.423034736372898692e+02 1.478040626591950968e+02 1.456038270504330114e+02 1.584169638308711114e+02 1.518162570045848270e+02 1.554401744778400314e+02 1.621379505221599686e+02 1.669914114238410434e+02 1.688357265664798774e+02 1.722978620096790507e+02 1.719742979495669886e+02 1.734626926260825144e+02 1.760835615129903147e+02 1.743363155883851334e+02 1.802251814824248584e+02 1.759864922949566903e+02 1.829431195873662830e+02 1.853698500382068346e+02 1.846580091059602751e+02 1.890261239174732566e+02 1.865346806546102982e+02 1.940090104431991733e+02 1.928441798267957097e+02 1.955297615257259167e+02 1.917117056164034636e+02 1.925206157666836475e+02 1.963386716760061006e+02 1.996066686831380537e+02 2.059161678553234935e+02 2.020010427279673877e+02 2.115461825012735630e+02 2.143288334182373944e+02 2.023569631940906675e+02 2.090547392384106047e+02 2.143935462302598012e+02 2.195382147860417774e+02 2.238092603795211346e+02 2.204765505603667748e+02 2.185675226057055625e+02 2.268507625445746214e+02 2.285656520631686135e+02 2.316071542282221003e+02 2.337426770249617789e+02 2.362988330998471724e+02 2.349075076413652425e+02 2.318012926642893490e+02 2.348104384233316182e+02 2.414111452496179311e+02 2.363959023178807968e+02 2.351987152954661155e+02 2.330955489047376545e+02 2.376254457463066672e+02 2.392432660468670349e+02 2.369136048140601076e+02 2.432231039862455475e+02 2.404728094752929053e+02 2.406669479113601540e+02 2.416376400916963689e+02 2.430289655501782988e+02 2.392109096408558173e+02 2.407316607233825607e+02 2.343574487391747141e+02 2.391138404228221930e+02 2.392432660468670349e+02 2.380137226184411645e+02 2.390491276107997862e+02 2.337750334309729965e+02 2.391785532348446282e+02 2.335485385888945586e+02 2.293098494014263906e+02 2.323837079724910666e+02 2.305393928298522610e+02 2.131316463958227132e+02 2.204118377483443680e+02 2.156230896586856716e+02 2.106402031329597548e+02 2.037482886525725974e+02 2.049454756749872502e+02 2.002861532093733956e+02 1.919382004584819015e+02 1.907086570300560311e+02 1.916469928043810569e+02 1.838814553616912804e+02 1.801604686704024516e+02 1.821665658430972883e+02 1.846580091059602751e+02 1.855639884742740549e+02 1.855639884742740549e+02 1.802575378884360759e+02 1.854345628502292413e+02 1.851109987901171507e+02 1.842697322338257777e+02 1.915499235863474325e+02 1.843344450458481845e+02 1.913557851502801839e+02 1.940737232552216085e+02 1.914528543683138082e+02 1.909351518721344974e+02 1.979241355705552792e+02 1.964680973000509425e+02 1.935883771650534868e+02 1.905468750000000000e+02 1.858228397223637387e+02 1.957886127738155722e+02 1.935236643530310801e+02 1.908057262480896554e+02 1.984741944727457792e+02 1.923588337366276164e+02 1.916469928043810569e+02 1.870523831507896091e+02 1.904821621879775932e+02 1.945590693453897018e+02 1.963710280820173182e+02 1.886702034513499768e+02 1.864376114365766739e+02 1.811635172567498557e+02 1.819724274070300396e+02 1.873435908048904821e+02 1.881848573611818551e+02 1.926500413907284610e+02 1.897703212557310337e+02 1.889937675114620390e+02 1.862758294065206144e+02 1.786073611818644906e+02 1.751128693326540997e+02 1.774101741594498094e+02 1.700005571828833411e+02 1.730744157539480454e+02 1.692240034386143748e+02 1.633027811385634323e+02 1.658589372134487974e+02 1.716183774834437088e+02 1.637557708227203364e+02 1.668296293937850123e+02 1.672179062659195097e+02 1.556666693199184976e+02 1.567020743122771194e+02 1.616202480259806293e+02 1.526251671548650108e+02 1.553431052598064070e+02 1.451184809602648897e+02 1.446331348700967965e+02 1.427241069154355557e+02 1.367058153973509889e+02 1.391649022542027581e+02 1.283578626464594947e+02 1.320788493377483519e+02 1.260929142256749884e+02 1.222425019103413177e+02 1.203981867677024979e+02 1.176478922567498699e+02 1.107236213703514949e+02 1.135386286933265438e+02 1.162889232042791576e+02 1.107883341823739158e+02 1.037669940779419306e+02 1.051906759424350497e+02 9.975479973255221466e+01 9.774870255985736378e+01 9.192454947784004560e+01 9.195690588385124897e+01 9.228046994396332536e+01 8.894776012480896554e+01 8.998316511716760147e+01 8.593861436576668211e+01 8.212055845644421481e+01 7.823778973509934076e+01 7.399910054763117273e+01 7.542278241212429180e+01 7.073110354049923387e+01 7.095759838257768592e+01 6.548936576668364751e+01 6.781902699949057478e+01 6.303027890983188541e+01 5.914751018848701136e+01 5.312921867040244450e+01 5.520002865511971635e+01 5.005536009933774722e+01 4.872874745287824538e+01 4.995829088130412288e+01 4.416649420529801517e+01 3.834234112328068989e+01 4.183683297249108080e+01 3.860119237137035242e+01 3.704808488283239853e+01 3.811584628120223783e+01 3.633624395058583900e+01 3.319767256749872786e+01 2.876484494396332181e+01 2.792357838767193101e+01 2.808536041772796565e+01 2.934726025216505363e+01 2.743823229750381998e+01 2.692052980132450202e+01 2.407316607233825678e+01 2.355546357615893882e+01 2.177586124554253644e+01 1.714889518593988882e+01 1.993154610290371664e+01 2.012568453897096177e+01 1.818430017829852119e+01 1.921970517065715711e+01 1.685768753183902291e+01 1.501337238920020312e+01 1.449566989302088693e+01 1.504572879521141004e+01 1.268371115639327584e+01 1.481923395313295977e+01 1.501337238920020312e+01 1.252192912633723942e+01 1.252192912633723942e+01 1.148652413397860350e+01 1.126002929190015323e+01 1.070997038970962834e+01 1.074232679572083526e+01 1.164830616403463992e+01 1.080703960774324912e+01 1.003048586347427396e+01 1.138945491594498272e+01 9.901060239429444465e+00 8.703873217014773900e+00 7.474329788588894630e+00 9.286288525216505718e+00 8.768586029037187757e+00 8.218527126846662867e+00 7.700824630667345794e+00 8.930368059093224176e+00 9.221575713194090085e+00 7.571399006622516303e+00 1.200422663015792146e+01 5.921222300050942522e+00 7.830250254712175284e+00 8.024388690779419520e+00 7.506686194600101558e+00 8.606803998981151338e+00 9.318644931227712647e+00 7.312547758532857323e+00 6.891914480387162811e+00 8.930368059093224176e+00 6.859558074375954995e+00 7.603755412633724120e+00 6.665419638308710759e+00 6.471281202241467412e+00 7.830250254712175284e+00 6.697776044319918576e+00 8.736229623025980828e+00 6.633063232297503831e+00 8.703873217014773900e+00 8.380309156902699286e+00 5.597658239938868796e+00 7.150765728476820904e+00 6.438924796230259595e+00 6.050647924095772012e+00 6.988983698420784485e+00 6.859558074375954995e+00 5.532945427916454051e+00 5.144668555781966468e+00 4.853460901681100559e+00 5.921222300050942522e+00 5.241737773815588142e+00 4.756391683647477997e+00 5.662371051961283541e+00 4.594609653591441578e+00 4.691678871625063252e+00 4.821104495669892742e+00 5.985935112073357267e+00 4.853460901681100559e+00 6.115360736118186757e+00 4.691678871625063252e+00 3.041502165053489470e+00 3.138571383087111588e+00 3.688630285277636034e+00 5.274094179826795958e+00 3.623917473255221733e+00 4.206332781456953995e+00 3.559204661232806988e+00 1.941384360672440135e+00 3.947481533367295015e+00 2.815007322975038306e+00 2.847363728986245679e+00 5.500589021905246678e-01 3.170927789098318961e+00 3.203284195109526333e+00 1.747245924605196121e+00 8.089101502801834265e-01 1.456038270504329990e+00 2.620868886907794071e+00 9.706921803362200674e-01 1.714889518593988749e+00 2.070809984717269625e+00 2.200235608762098671e+00 1.391325458481915467e+00 1.326612646459500722e+00 8.089101502801834265e-01 1.035404992358634813e+00 1.100117804381049336e+00 1.714889518593988749e+00 2.232592014773306044e+00 1.456038270504329990e+00 2.103166390728476998e+00 1.261899834437085977e+00 8.089101502801834265e-01 4.529896841569027166e-01 1.811958736627610866e+00 4.853460901681100337e-01 3.235640601120733789e-02 3.882768721344880269e-01 3.882768721344880269e-01 2.394374044829342907e+00 1.294256240448293516e-01 -3.235640601120733373e-01 3.882768721344880269e-01 6.794845262353540472e-01 1.067761398369841963e+00 1.326612646459500722e+00 -6.471281202241467578e-02 1.164830616403464081e+00 -6.471281202241467578e-02 -2.264948420784513583e-01 2.135522796739683926e+00 -9.706921803362200674e-02 0.000000000000000000e+00 1.132474210392256708e+00 6.147717142129394130e-01 8.089101502801834265e-01 5.177024961793174063e-01 6.471281202241466746e-01 1.941384360672440135e-01 -2.588512480896587031e-01 1.294256240448293516e-01 4.529896841569027166e-01 -1.261899834437085977e+00 -1.294256240448293516e-01 5.824153082017320404e-01 -4.206332781456953440e-01 -6.471281202241467578e-02 3.235640601120733789e-02 9.383357743250126948e-01 -1.229543428425878826e+00 1.553107488537952108e+00 1.617820300560366686e-01 1.941384360672440135e-01 4.206332781456953440e-01 -2.912076541008660202e-01 1.941384360672440135e-01 3.235640601120733789e-02 1.488394676515537363e+00 2.264948420784513583e-01 1.261899834437085977e+00 8.736229623025980606e-01 1.617820300560366853e+00 1.229543428425878826e+00 4.529896841569027166e-01 -6.471281202241467578e-02 6.471281202241466746e-01 4.529896841569027166e-01 -1.132474210392256708e+00 -6.471281202241467578e-02 1.844315142638818017e+00 4.206332781456953440e-01 -9.706921803362200674e-02 3.235640601120733373e-01 -7.765537442689760539e-01 -2.588512480896587031e-01 1.844315142638818017e+00 -1.520751082526744735e+00 9.059793683138054332e-01 8.736229623025980606e-01 2.517328387671930656e+01 2.229356374172185440e+01 2.685581698930208816e+01 2.646754011716760147e+01 2.591748121497707658e+01 2.488207622261844065e+01 2.708231183138054021e+01 2.889427056800814952e+01 2.692052980132450202e+01 2.724409386143657485e+01 2.798829119969434487e+01 2.905605259806418772e+01 3.077094211665817625e+01 3.180634710901680862e+01 3.200048554508405374e+01 3.077094211665817625e+01 3.326238537952114172e+01 3.575382864238410718e+01 3.559204661232806899e+01 3.271232647733061327e+01 3.128864461283749421e+01 3.497727489811512669e+01 3.630388754457462852e+01 3.685394644676515696e+01 3.588325426642893490e+01 3.497727489811512669e+01 3.827762831125827603e+01 3.724222331889964011e+01 3.733929253693326444e+01 3.746871816097809216e+01 3.876297440142639061e+01 3.688630285277636034e+01 3.682159004075394648e+01 4.283988155883851334e+01 4.271045593479368563e+01 4.135148688232297332e+01 4.060728954406520330e+01 4.610787856597045220e+01 4.406942498726439084e+01 4.209568422058074333e+01 4.500776076158940242e+01 4.617259137799286606e+01 4.559017606979113424e+01 4.675500668619459788e+01 4.879346026490065924e+01 5.012007291136016107e+01 4.798455011462047537e+01 4.882581667091186972e+01 4.901995510697911129e+01 5.031421134742740264e+01 4.911702432501273563e+01 5.384105960264900403e+01 5.345278273051452089e+01 5.312921867040244450e+01 5.604129521141110359e+01 5.202910086602139472e+01 5.270858539225675088e+01 5.445583131686194633e+01 5.461761334691798453e+01 5.665606692562404589e+01 5.354985194854813813e+01 6.050647924095771657e+01 6.089475611309220682e+01 6.383918906011206928e+01 6.380683265410086591e+01 6.762488856342332610e+01 6.817494746561385455e+01 6.898385761589403842e+01 6.930742167600611481e+01 6.859558074375955528e+01 7.060167791645440616e+01 7.513157475802343299e+01 7.027811385634232977e+01 7.267248790117167800e+01 7.121644963066734135e+01 6.662183997707590777e+01 7.817307692307691980e+01 7.280191352521650572e+01 8.066452018593989237e+01 7.584341569026999252e+01 8.212055845644421481e+01 8.276768657666836759e+01 8.218527126846663577e+01 7.852899738920019956e+01 8.017917409577177068e+01 8.205584564442180806e+01 7.516393116403463637e+01 7.920848191543555572e+01 8.720051420020377009e+01 8.208820205043301144e+01 8.299418141874681965e+01 8.490320937340804619e+01 8.182935080234335601e+01 9.011259074121242918e+01 8.962724465104432170e+01 8.752407826031584648e+01 9.286288525216505718e+01 9.574260538716249869e+01 9.538668492103921892e+01 1.031845787697401846e+02 9.972244332654101129e+01 9.551611054508404663e+01 1.021815301833927663e+02 1.029257275216505292e+02 1.003048586347427431e+02 9.981951254457463563e+01 1.000136509806418701e+02 1.017608969052470655e+02 1.018903225292918933e+02 1.095911471599592488e+02 1.097205727840040765e+02 1.074232679572083526e+02 1.159006463321446745e+02 1.095911471599592488e+02 1.109501162124299469e+02 1.097529291900152799e+02 1.174213974146714179e+02 1.164183488283239853e+02 1.189097920911869579e+02 1.132150646332144674e+02 1.200746227075904216e+02 1.103029880922058084e+02 1.195892766174223141e+02 1.184244460010188504e+02 1.214659481660723372e+02 1.245074503311258241e+02 1.190068613092205823e+02 1.230837684666327050e+02 1.206893944218033567e+02 1.226307787824758009e+02 1.224042839403973488e+02 1.299756829470198625e+02 1.200099098955680006e+02 1.244103811130921997e+02 1.331466107361181912e+02 1.320788493377483519e+02 1.268371115639327513e+02 1.359616180590932117e+02 1.378706460137544525e+02 1.388736946001018850e+02 1.376117947656647971e+02 1.402650200585837865e+02 1.365440333672949578e+02 1.427564633214467733e+02 1.468010140728476927e+02 1.542753438614365677e+02 1.501984367040244592e+02 1.555372436958736557e+02 1.610378327177789117e+02 1.637557708227203364e+02 1.635616323866530877e+02 1.663766397096281082e+02 1.684474496943453801e+02 1.719742979495669886e+02 1.736244746561385739e+02 1.747893052725420375e+02 1.801928250764136408e+02 1.818753581889964437e+02 1.874730164289352956e+02 1.868582447147223604e+02 1.844315142638818088e+02 1.923264773306163988e+02 1.905792314060112176e+02 1.931353874808965827e+02 1.993154610290371807e+02 1.979564919765664683e+02 1.988301149388690874e+02 2.032305861563932581e+02 2.035217938104941311e+02 2.090870956444217938e+02 2.132934284258787443e+02 2.014509838257768592e+02 2.079869778400407370e+02 2.164319998089658554e+02 2.147494666963830809e+02 2.145876846663270499e+02 2.162055049668874176e+02 2.253300114620478780e+02 2.168526330871115704e+02 2.212207478986245519e+02 2.240357552215996009e+02 2.266566241085073727e+02 2.295039878374936393e+02 2.299893339276617326e+02 2.361370510697911413e+02 2.340662410850738695e+02 2.365900407539480454e+02 2.353281409195109575e+02 2.410875811895058405e+02 2.357164177916454264e+02 2.467175958354559384e+02 2.468793778655119695e+02 2.462969625573102235e+02 2.562627356087621138e+02 2.409581555654610270e+02 2.430613219561894880e+02 2.475912187977585290e+02 2.525093925114620390e+02 2.540301435939887824e+02 2.566510124808965543e+02 2.578805559093224815e+02 2.569745765410086733e+02 2.488854750382068346e+02 2.485942673841059616e+02 2.548066973382577771e+02 2.552920434284258704e+02 2.473970803616912804e+02 2.506327209628120158e+02 2.571363585710647044e+02 2.535124410978094716e+02 2.472352983316352493e+02 2.555185382705043367e+02 2.414111452496179311e+02 2.421229861818644906e+02 2.388549891747325375e+02 2.368812484080488900e+02 2.296981262735608595e+02 2.266889805145185903e+02 2.181792457335710651e+02 2.160437229368313865e+02 2.141994077941925525e+02 2.030364477203260378e+02 2.030688041263372270e+02 1.992183918110035563e+02 1.898997468797758472e+02 1.881525009551706660e+02 1.927471106087620853e+02 1.860816909704533941e+02 1.928118234207845205e+02 1.878289368950585754e+02 1.906763006240448135e+02 1.895438264136525675e+02 1.900291725038206891e+02 1.907733698420784378e+02 1.896732520376974094e+02 1.889614111054508498e+02 1.926823977967396786e+02 1.881201445491594484e+02 1.889614111054508498e+02 1.844638706698930264e+02 1.933618823229750205e+02 1.940737232552216085e+02 1.979241355705552792e+02 1.997360943071828672e+02 1.982800560366785589e+02 1.973093638563423156e+02 1.955297615257259167e+02 1.954326923076922924e+02 2.007714992995415173e+02 2.056249602012226205e+02 2.054308217651553718e+02 2.015156966377992944e+02 2.000596583672949578e+02 1.989271841569026833e+02 2.061426626974019314e+02 2.019686863219561985e+02 1.967593049541518155e+02 2.022275375700458540e+02 2.021304683520122296e+02 1.971475818262862845e+02 1.972770074503311264e+02 1.959180383978604141e+02 1.967593049541518155e+02 1.859846217524197698e+02 1.999625891492613334e+02 1.956591871497707587e+02 1.889290546994396323e+02 1.875700856469689199e+02 1.797721917982679543e+02 1.802251814824248584e+02 1.818430017829852261e+02 1.732361977840040765e+02 1.768924716632704985e+02 1.746598796484971956e+02 1.717154467014773331e+02 1.702594084309729965e+02 1.647264630030565513e+02 1.723625748217014859e+02 1.755335026107997862e+02 1.669590550178298543e+02 1.647911758150789581e+02 1.621703069281711578e+02 1.570256383723892100e+02 1.597435764773306062e+02 1.543724130794701921e+02 1.511044160723382674e+02 1.489688932755985604e+02 1.421740480132450273e+02 1.402650200585837865e+02 1.338260952623535331e+02 1.296197624808965827e+02 1.307522366912888288e+02 1.319817801197147276e+02 1.236985401808456402e+02 1.236338273688232334e+02 1.234720453387671881e+02 1.169360513245033104e+02 1.235367581507896091e+02 1.167742692944472793e+02 1.120825904228222072e+02 1.104647701222618394e+02 1.034757864238410576e+02 1.048994682883341767e+02 1.015344020631686135e+02 1.002725022287315255e+02 9.344530056036678900e+01 9.266874681609780851e+01 9.192454947784004560e+01 8.907718574885379326e+01 8.681223732806928695e+01 8.344717110290372375e+01 8.451493250127356305e+01 7.600519772032602361e+01 7.674939505858380073e+01 6.823966027763627551e+01 6.613649388690778608e+01 6.804552184156902683e+01 6.691304763117676657e+01 6.134774579724910382e+01 5.578244396332144817e+01 5.617072083545593131e+01 5.655899770759042156e+01 5.037892415944982361e+01 4.727270918237391584e+01 4.733742199439632969e+01 4.643144262608252859e+01 4.296930718288334106e+01 3.818055909322465880e+01 3.847176674732552470e+01 3.941010252165053629e+01 3.203284195109526422e+01 3.513905692817116488e+01 3.491256208609271283e+01 3.093272414671421089e+01 2.721173745542536793e+01 2.747058870351502691e+01 2.963846790626591954e+01 2.582041199694345224e+01 2.578805559093224531e+01 2.527035309475292735e+01 2.381431482424859780e+01 2.478500700458481987e+01 1.883142829852267042e+01 1.993154610290371664e+01 2.054631781711665894e+01 1.976976407284768200e+01 1.630762862964849802e+01 1.714889518593988882e+01 1.666354909577177779e+01 1.756952846408558244e+01 1.452802629903209386e+01 1.621055941161487368e+01 1.582228253948038699e+01 1.413974942689760539e+01 1.478687754712175284e+01 1.530458004330106903e+01 1.284549318644931226e+01 1.420446223892001925e+01 1.346026490066225101e+01 1.161594975802343299e+01 1.074232679572083526e+01 1.126002929190015323e+01 1.096882163779928732e+01 1.151888053998981043e+01 1.096882163779928732e+01 9.286288525216505718e+00 8.768586029037187757e+00 9.965773051451858322e+00 7.571399006622516303e+00 7.668468224656137977e+00 9.771634615384614975e+00 8.833298841059601614e+00 9.059793683138053666e+00 7.894963066734590029e+00 8.218527126846662867e+00 6.891914480387162811e+00 8.995080871115639809e+00 9.965773051451858322e+00 7.377260570555272068e+00 8.574447592969944409e+00 7.927319472745796958e+00 5.759440269994905215e+00 8.606803998981151338e+00 6.891914480387162811e+00 8.153814314824249010e+00 6.600706826286296014e+00 7.377260570555272068e+00 9.027437277126846737e+00 7.539042600611309375e+00 9.545139773306164699e+00 7.992032284768211703e+00 7.474329788588894630e+00 6.050647924095772012e+00 6.665419638308710759e+00 8.833298841059601614e+00 5.791796676006113032e+00 5.630014645950076613e+00 6.180073548140600614e+00 8.056745096790626448e+00 6.341855578196637921e+00 5.597658239938868796e+00 5.306450585838002887e+00 7.765537442689760539e+00 5.856509488028527777e+00 4.821104495669892742e+00 4.335758405501782597e+00 5.630014645950076613e+00 5.532945427916454051e+00 4.691678871625063252e+00 5.047599337748343906e+00 5.921222300050942522e+00 4.562253247580234650e+00 4.788748089658685814e+00 3.915125127356087642e+00 4.044550751400916688e+00 4.659322465613856323e+00 3.365066225165562752e+00 4.335758405501782597e+00 4.141619969434539250e+00 2.135522796739683926e+00 3.267997007131940634e+00 3.591561067244014360e+00 2.976789353031074725e+00 -6.471281202241467578e-02 1.067761398369841963e+00 1.391325458481915467e+00 4.529896841569027166e-01 1.229543428425878826e+00 1.973740766683647507e+00 1.423681864493122839e+00 9.059793683138054332e-01 1.617820300560366686e-01 3.882768721344880269e-01 1.132474210392256708e+00 2.103166390728476998e+00 2.588512480896587031e-01 3.235640601120733373e-01 6.794845262353540472e-01 1.811958736627610866e+00 1.553107488537952108e+00 -6.471281202241466746e-01 1.326612646459500722e+00 1.553107488537952108e+00 1.941384360672440135e+00 9.706921803362200674e-01 1.164830616403464081e+00 9.059793683138054332e-01 1.326612646459500722e+00 1.585463894549159480e+00 -2.912076541008660202e-01 8.736229623025980606e-01 -3.559204661232807099e-01 1.294256240448293516e-01 3.235640601120733789e-02 1.326612646459500722e+00 6.471281202241466746e-01 8.736229623025980606e-01 8.089101502801834265e-01 -9.059793683138054332e-01 6.471281202241467578e-02 7.118409322465614197e-01 1.035404992358634813e+00 -6.794845262353540472e-01 8.412665562913906880e-01 4.853460901681100337e-01 7.118409322465614197e-01 1.229543428425878826e+00 -3.882768721344880269e-01 5.824153082017320404e-01 4.853460901681100337e-01 -2.912076541008660202e-01 -6.471281202241466746e-01 0.000000000000000000e+00 5.177024961793174063e-01 3.882768721344880269e-01 9.383357743250126948e-01 4.206332781456953440e-01 1.714889518593988749e+00 6.794845262353540472e-01 -1.035404992358634813e+00 5.824153082017320404e-01 1.941384360672440135e-01 3.235640601120733373e-01 9.706921803362200674e-02 -3.235640601120733789e-02 1.294256240448293516e-01 1.261899834437085977e+00 7.118409322465614197e-01 -4.529896841569027166e-01 2.588512480896587031e-01 9.383357743250126948e-01 9.059793683138054332e-01 1.358969052470708094e+00 5.177024961793174063e-01 1.553107488537952108e+00 -9.059793683138054332e-01 1.553107488537952108e+00 1.229543428425878826e+00 -1.294256240448293516e-01 3.559204661232807099e-01 5.177024961793174063e-01 4.529896841569027166e-01 7.765537442689760539e-01 1.197187022414671453e+00 7.765537442689760539e-01 -3.235640601120733789e-02 -4.206332781456953440e-01 8.736229623025980606e-01 -1.617820300560366686e-01 5.824153082017320404e-01 8.412665562913906880e-01 -2.264948420784513583e-01 2.753530151553744076e+01 2.769708354559347896e+01 2.649989652317880839e+01 2.481736341059602680e+01 2.756765792154865125e+01 2.811771682373917258e+01 2.882955775598573567e+01 3.080329852266938317e+01 2.866777572592969747e+01 3.031795243250127214e+01 3.064151649261334498e+01 3.090036774070300396e+01 3.332709819154355557e+01 3.080329852266938317e+01 3.546262098828324127e+01 3.633624395058583900e+01 3.607739270249617647e+01 3.818055909322465880e+01 3.559204661232806899e+01 3.918360767957208424e+01 3.649802598064187720e+01 3.837469752929190037e+01 3.863354877738155579e+01 4.112499204024452126e+01 3.992780501782985425e+01 4.112499204024452126e+01 3.989544861181864377e+01 4.047786392002037559e+01 4.371350452114111107e+01 4.271045593479368563e+01 4.610787856597045220e+01 4.089849719816606921e+01 4.322815843097299648e+01 4.649615543810494245e+01 4.665793746816098064e+01 4.474890951349974699e+01 4.775805527254202332e+01 5.232030852012226063e+01 4.649615543810494245e+01 4.905231151299032177e+01 4.639908622007131811e+01 5.070248821956189289e+01 5.160846758787570110e+01 4.889052948293428358e+01 4.937587557310239106e+01 5.024949853540498879e+01 4.921409354304635997e+01 4.846989620478858996e+01 5.429404928680590814e+01 5.426169288079469766e+01 4.895524229495669744e+01 5.086427024961793109e+01 5.500589021905246767e+01 5.516767224910850587e+01 5.435876209882832200e+01 5.309686226439123402e+01 5.461761334691798453e+01 5.490882100101885044e+01 5.752968988792664362e+01 6.034469721090167837e+01 6.173602266938359406e+01 6.121832017320427610e+01 6.565114779673967860e+01 6.542465295466122654e+01 6.299792250382068204e+01 6.652477075904228343e+01 6.733368090932246730e+01 7.173415212684666642e+01 7.124880603667854473e+01 6.701011684921039091e+01 6.823966027763627551e+01 7.286662633723891247e+01 7.056932151044320278e+01 6.885443199184921070e+01 7.364318008150789296e+01 7.238128024707080499e+01 7.574634647223636819e+01 7.105466760061131026e+01 8.001739206571573959e+01 8.050273815588384707e+01 7.927319472745797668e+01 8.671516811003566261e+01 7.687882068262862845e+01 8.131164830616403094e+01 8.195877642638818372e+01 8.461200171930718739e+01 8.632689123790116525e+01 8.072923299796229912e+01 8.021153050178298827e+01 8.629453483188996188e+01 8.839770122261843710e+01 8.875362168874171687e+01 8.962724465104432170e+01 9.509547726693836012e+01 9.541904132705043651e+01 9.486898242485990806e+01 9.658387194345390014e+01 1.008225611309220540e+02 1.023433122134487974e+02 9.406007227457972419e+01 1.042523401681100381e+02 1.036375684538970887e+02 1.007902047249108506e+02 9.965773051451859033e+01 1.029580839276617468e+02 1.043494093861436625e+02 1.042846965741212415e+02 1.094293651299032035e+02 1.093970087238920001e+02 1.078439012353540534e+02 1.106589085583290881e+02 1.087175241976566440e+02 1.136680543173713716e+02 1.170978333545593415e+02 1.154476566479877704e+02 1.159653591441670955e+02 1.175184666327050422e+02 1.234720453387671881e+02 1.169036949184921070e+02 1.185862280310748815e+02 1.147358157157412109e+02 1.199128406775343905e+02 1.212718097300050886e+02 1.209158892638818088e+02 1.216924430081507893e+02 1.179067435048395254e+02 1.228249172185430496e+02 1.211747405119714642e+02 1.217571558201731960e+02 1.229219864365766597e+02 1.303316034131431422e+02 1.297815445109526138e+02 1.334378183902190358e+02 1.255752117294956633e+02 1.280019421803362150e+02 1.348291438487009657e+02 1.313993648115129815e+02 1.435977298777381463e+02 1.348615002547121833e+02 1.400708816225165663e+02 1.428858889454915868e+02 1.448919861181864519e+02 1.442448579979622991e+02 1.499719418619459930e+02 1.422387608252674340e+02 1.509426340422822079e+02 1.527222363728986352e+02 1.571227075904228059e+02 1.615231788079470050e+02 1.609731199057565050e+02 1.681238856342333179e+02 1.704859032730514343e+02 1.750805129266428821e+02 1.757276410468670349e+02 1.741745335583290739e+02 1.741098207463066672e+02 1.781867279037188041e+02 1.813252992868059152e+02 1.878289368950585754e+02 1.772160357233825607e+02 1.796104097682119232e+02 1.883466393912378862e+02 1.926176849847172718e+02 2.008685685175751416e+02 1.951091282475802302e+02 2.019039735099337634e+02 1.908704390601120622e+02 1.991860354049923671e+02 2.036835758405501622e+02 2.051072577050433097e+02 2.051072577050433097e+02 2.054955345771777786e+02 2.020333991339786053e+02 2.093459468925114493e+02 2.073722061258278018e+02 2.114491132832399387e+02 2.098960057947019777e+02 2.196029275980641842e+02 2.117403209373408117e+02 2.229356374172185440e+02 2.225473605450840466e+02 2.313483029801324449e+02 2.323837079724910666e+02 2.408934427534386202e+02 2.343574487391747141e+02 2.280155931609780851e+02 2.480765648879266507e+02 2.464587445873662830e+02 2.411522940015282757e+02 2.410875811895058405e+02 2.463293189633214411e+02 2.419935605578196487e+02 2.458116164671421302e+02 2.507621465868568578e+02 2.525741053234844458e+02 2.488207622261843994e+02 2.507297901808456402e+02 2.497590980005094252e+02 2.461028241212430032e+02 2.417023529037188041e+02 2.514092747070809821e+02 2.518946207972491038e+02 2.418641349337748352e+02 2.506974337748344226e+02 2.525417489174732566e+02 2.435143116403463921e+02 2.478500700458481845e+02 2.475588623917473114e+02 2.460381113092205680e+02 2.494678903464085522e+02 2.376254457463066672e+02 2.417023529037188041e+02 2.420906297758532730e+02 2.436113808583800164e+02 2.329337668746815950e+02 2.409581555654610270e+02 2.328366976566479707e+02 2.308953132959755408e+02 2.169173458991339771e+02 2.262683472363729038e+02 2.109314107870606279e+02 2.094430161105450736e+02 2.058838114493122760e+02 2.030040913143148202e+02 2.091194520504330114e+02 1.925853285787060543e+02 1.927471106087620853e+02 1.859522653464085522e+02 1.894144007896077255e+02 1.889614111054508498e+02 1.828460503693326586e+02 1.799339738283239853e+02 1.881848573611818551e+02 1.785102919638308663e+02 1.843020886398369669e+02 1.867288190906775185e+02 1.749834437086092578e+02 1.835255348955680006e+02 1.874406600229240780e+02 1.892849751655629120e+02 1.898026776617422229e+02 1.973417202623535331e+02 1.912263595262353419e+02 1.943325745033112639e+02 1.968240177661742223e+02 1.953679794956698856e+02 1.991860354049923671e+02 1.979564919765664683e+02 2.029717349083036027e+02 1.977299971344880305e+02 1.988948277508914941e+02 1.928441798267957097e+02 1.865346806546102982e+02 1.832019708354559384e+02 1.899321032857870648e+02 1.891879059475292877e+02 1.898997468797758472e+02 1.804516763245032962e+02 1.813252992868059152e+02 1.803546071064696719e+02 1.740774643402954496e+02 1.816488633469179774e+02 1.794486277381558921e+02 1.792868457080998326e+02 1.758570666709118768e+02 1.722655056036678616e+02 1.710359621752419628e+02 1.769895408813041229e+02 1.646941065970453337e+02 1.687386573484462531e+02 1.669914114238410434e+02 1.596788636653081994e+02 1.621055941161487510e+02 1.632057119205298079e+02 1.575756972745797100e+02 1.565079358762098707e+02 1.564108666581762463e+02 1.545341951095262232e+02 1.568638563423331505e+02 1.496807342078451200e+02 1.518809698166072337e+02 1.481599831253183766e+02 1.452802629903209208e+02 1.471569345389709724e+02 1.367381718033622064e+02 1.364146077432501158e+02 1.284872882705043367e+02 1.361881129011716780e+02 1.278401601502801839e+02 1.245074503311258241e+02 1.212394533239938852e+02 1.163859924223127820e+02 1.131827082272032641e+02 1.123737980769230802e+02 1.109177598064187436e+02 1.038317068899643374e+02 1.040905581380539928e+02 1.003372150407539465e+02 9.768398974783494282e+01 9.593674382322974736e+01 1.004342842587875708e+02 9.629266428935302713e+01 8.985373949312277375e+01 8.982138308711155616e+01 8.432079406520631437e+01 7.924083832144675910e+01 8.166756877228731071e+01 7.642583099847172434e+01 7.386967492358634502e+01 7.001926260825267434e+01 6.972805495415180133e+01 6.675126560112073548e+01 6.565114779673967860e+01 6.215665594752928769e+01 6.416275312022413857e+01 5.943871784258787727e+01 5.694727457972491180e+01 5.422933647478349428e+01 5.002300369332653673e+01 5.160846758787570110e+01 4.879346026490065924e+01 4.675500668619459788e+01 4.319580202496179311e+01 4.322815843097299648e+01 3.814820268721344831e+01 3.886004361946000785e+01 3.416836474783494282e+01 3.300353413143147918e+01 3.329474178553234509e+01 3.083565492868059010e+01 3.306824694345389304e+01 3.083565492868059010e+01 2.695288620733570895e+01 2.491443262862964758e+01 2.417023529037187757e+01 2.255241498981151338e+01 2.336132514009169725e+01 2.112873312531839076e+01 2.184057405756495029e+01 2.064338703515027973e+01 2.248770217778909952e+01 2.028746656902699996e+01 2.044924859908303461e+01 1.711653877992868189e+01 1.685768753183902291e+01 1.701946956189505755e+01 1.559578769740193493e+01 1.407503661487519153e+01 1.271606756240448277e+01 1.362204693071828743e+01 1.410739302088639846e+01 1.284549318644931226e+01 1.284549318644931226e+01 1.077468320173204219e+01 1.200422663015792146e+01 1.058054476566479885e+01 1.103353444982170117e+01 1.219836506622516481e+01 1.113060366785532374e+01 8.639160404992358266e+00 1.093646523178807861e+01 9.545139773306164699e+00 9.221575713194090085e+00 1.015991148751910345e+01 8.121457908813040305e+00 9.706921803362201118e+00 8.121457908813040305e+00 8.024388690779419520e+00 8.024388690779419520e+00 8.347952750891492357e+00 8.606803998981151338e+00 8.380309156902699286e+00 7.603755412633724120e+00 8.347952750891492357e+00 7.603755412633724120e+00 6.633063232297503831e+00 9.448070555272542137e+00 8.153814314824249010e+00 7.150765728476820904e+00 6.794845262353540249e+00 6.633063232297503831e+00 6.309499172185430105e+00 8.865655247070810319e+00 8.056745096790626448e+00 7.636111818644931049e+00 5.856509488028527777e+00 5.985935112073357267e+00 6.633063232297503831e+00 7.927319472745796958e+00 5.694727457972491358e+00 6.438924796230259595e+00 7.021340104431991413e+00 5.371163397860417632e+00 4.271045593479367852e+00 7.409616976566479885e+00 5.047599337748343906e+00 4.109263563423331433e+00 6.665419638308710759e+00 5.630014645950076613e+00 7.053696510443199230e+00 5.241737773815588142e+00 3.882768721344880269e+00 3.850412315333672897e+00 5.338806991849210704e+00 5.338806991849210704e+00 3.818055909322465524e+00 4.950530119714722233e+00 4.368114811512990414e+00 3.235640601120733706e+00 4.691678871625063252e+00 4.012194345389709760e+00 4.368114811512990414e+00 4.141619969434539250e+00 2.459086856851757652e+00 3.882768721344880269e+00 2.362017638818135534e+00 3.915125127356087642e+00 3.138571383087111588e+00 2.459086856851757652e+00 3.365066225165562752e+00 3.235640601120733373e-01 2.394374044829342907e+00 2.750294510952623561e+00 3.203284195109526333e+00 2.135522796739683926e+00 2.556156074885379326e+00 1.779602330616403494e+00 2.200235608762098671e+00 2.167879202750891299e+00 2.264948420784513416e+00 9.706921803362200674e-02 5.500589021905246678e-01 6.794845262353540472e-01 6.471281202241467578e-02 1.779602330616403494e+00 1.941384360672440135e+00 2.264948420784513416e+00 1.553107488537952108e+00 2.297304826795720789e+00 -1.617820300560366686e-01 1.585463894549159480e+00 1.003048586347427440e+00 1.132474210392256708e+00 3.235640601120733789e-02 1.520751082526744735e+00 9.706921803362200674e-01 3.882768721344880269e-01 1.876671548650025390e+00 1.229543428425878826e+00 6.147717142129394130e-01 3.882768721344880269e-01 8.089101502801834265e-01 -1.197187022414671453e+00 1.617820300560366686e-01 -4.529896841569027166e-01 -2.588512480896587031e-01 8.736229623025980606e-01 -1.617820300560366686e-01 -1.197187022414671453e+00 2.264948420784513583e-01 1.003048586347427440e+00 3.882768721344880269e-01 -9.706921803362200674e-02 1.423681864493122839e+00 -3.559204661232807099e-01 5.500589021905246678e-01 1.456038270504329990e+00 -1.553107488537952108e+00 9.706921803362200674e-02 5.177024961793174063e-01 3.235640601120733373e-01 3.559204661232807099e-01 1.423681864493122839e+00 6.794845262353540472e-01 1.100117804381049336e+00 -3.559204661232807099e-01 8.089101502801834265e-01 8.089101502801834265e-01 2.912076541008660202e-01 6.471281202241467578e-02 -2.912076541008660202e-01 -3.235640601120733789e-02 -9.706921803362200674e-02 2.588512480896587031e-01 3.559204661232807099e-01 -7.441973382577686813e-01 2.264948420784513583e-01 6.471281202241466746e-01 -1.003048586347427440e+00 -4.529896841569027166e-01 3.559204661232807099e-01 -1.035404992358634813e+00 5.177024961793174063e-01 -1.941384360672440135e-01 3.235640601120733789e-02 2.588512480896587031e-01 3.882768721344880269e-01 3.235640601120733789e-02 -4.206332781456953440e-01 -3.559204661232807099e-01 2.588512480896587031e-01 4.206332781456953440e-01 5.500589021905246678e-01 1.714889518593988749e+00 -7.765537442689760539e-01 7.765537442689760539e-01 5.500589021905246678e-01 -1.229543428425878826e+00 -2.912076541008660202e-01 -6.471281202241467578e-02 5.824153082017320404e-01 -3.235640601120733789e-02 2.242298936576668211e+01 2.203471249363219542e+01 2.439673013245032962e+01 2.837656807182883156e+01 2.740587589149261305e+01 2.465558138053998860e+01 2.792357838767193101e+01 2.679110417727967430e+01 2.837656807182883156e+01 3.035030883851247907e+01 3.109450617677024908e+01 3.342416740957717991e+01 3.342416740957717991e+01 3.229169319918491965e+01 3.335945459755475895e+01 3.724222331889964011e+01 3.225933679317371627e+01 4.086614079215486584e+01 3.733929253693326444e+01 3.769521300305654421e+01 3.284175210137544809e+01 3.753343097300050601e+01 3.536555177024961694e+01 4.021901267193072016e+01 3.886004361946000785e+01 3.947481533367295015e+01 3.853647955934793856e+01 4.031608188996433739e+01 3.737164894294447492e+01 4.183683297249108080e+01 4.173976375445746356e+01 3.963659736372898834e+01 4.183683297249108080e+01 4.083378438614365535e+01 4.652851184411614582e+01 4.096321001018848307e+01 4.216039703260315719e+01 4.196625859653591561e+01 4.277516874681609949e+01 4.458712748344370880e+01 4.468419670147733314e+01 4.038079470198675125e+01 4.086614079215486584e+01 4.578431450585837581e+01 4.688443231023942559e+01 4.455477107743249832e+01 4.287223796484971672e+01 4.342229686704024516e+01 4.872874745287824538e+01 5.312921867040244450e+01 4.591374012990321063e+01 4.756391683647478175e+01 4.947294479113601540e+01 4.934351916709118768e+01 5.099369587366275880e+01 5.196438805399898087e+01 5.562066193326540997e+01 5.351749554253693475e+01 5.484410818899642948e+01 5.652664130157921107e+01 5.943871784258787727e+01 5.791796676006112676e+01 6.076533048904737200e+01 6.231843797758532588e+01 6.322441734589913409e+01 5.930929221854304245e+01 5.985935112073357089e+01 6.603942466887417595e+01 6.571586060876209956e+01 6.335384296994396180e+01 6.390390187213449025e+01 6.254493281966377793e+01 6.717189887926642200e+01 6.535994014263881979e+01 6.811023465359143358e+01 6.736603731533367068e+01 6.827201668364747889e+01 7.121644963066734135e+01 7.509921835201222962e+01 7.865842301324502728e+01 7.768773083290881232e+01 7.852899738920019956e+01 7.409616976566479707e+01 7.979089722363728754e+01 7.788186926897606099e+01 8.127929190015282757e+01 7.927319472745797668e+01 7.898198707335710367e+01 8.021153050178298827e+01 8.448257609526234546e+01 8.341481469689250616e+01 8.454728890728476642e+01 8.558269389964340235e+01 8.503263499745287390e+01 8.723287060621497346e+01 8.969195746306672845e+01 8.694166295211411466e+01 9.590438741721854399e+01 9.473955680081508035e+01 9.079207526744778534e+01 9.470720039480386276e+01 9.561317976311767097e+01 9.493369523688231482e+01 9.661622834946510352e+01 9.441599274070300396e+01 9.189219307182882801e+01 9.596910022924095074e+01 9.693979240957717991e+01 1.013402636271013790e+02 1.035728556418746820e+02 1.012108380030565371e+02 1.052877451604686740e+02 1.068408526490066208e+02 1.046082606342333179e+02 1.081351088894549122e+02 1.109824726184411645e+02 1.081351088894549122e+02 1.112413238665308199e+02 1.086851677916454406e+02 1.126973621370351424e+02 1.096558599719816556e+02 1.081351088894549122e+02 1.099147112200713110e+02 1.098823548140601076e+02 1.118237391747325518e+02 1.140563311895058547e+02 1.136033415053489506e+02 1.148005285277636318e+02 1.171301897605705591e+02 1.156094386780438015e+02 1.180038127228731497e+02 1.181979511589403984e+02 1.190715741212429890e+02 1.240544606469689199e+02 1.244103811130921997e+02 1.286167138945491502e+02 1.266429731278655026e+02 1.287137831125827745e+02 1.298139009169638314e+02 1.301051085710647044e+02 1.341820157284768129e+02 1.287784959246051812e+02 1.362851821192053023e+02 1.333731055781966290e+02 1.392943278782475716e+02 1.413327814569536258e+02 1.423358300433010584e+02 1.465098064187468196e+02 1.517515441925623918e+02 1.571874204024452411e+02 1.529810876209882906e+02 1.622997325522159997e+02 1.612643275598573496e+02 1.654706603413143000e+02 1.665384217396841677e+02 1.676061831380540070e+02 1.762453435430463458e+02 1.706153288970962763e+02 1.662472140855832947e+02 1.774425305654610270e+02 1.755335026107997862e+02 1.894144007896077255e+02 1.885407778273051349e+02 1.909351518721344974e+02 1.892202623535405053e+02 1.883466393912378862e+02 1.950444154355578235e+02 1.933942387289862381e+02 1.946237821574121085e+02 1.960798204279164452e+02 1.976329279164544062e+02 2.034247245924605068e+02 2.017745478858889498e+02 2.026805272542027581e+02 1.976329279164544062e+02 1.992183918110035563e+02 2.147818231023942985e+02 2.070162856597045220e+02 2.054955345771777786e+02 2.097989365766683534e+02 2.173703355832908812e+02 2.130022207717778997e+02 2.207030454024452411e+02 2.116108953132959698e+02 2.220296580489047358e+02 2.290186417473255176e+02 2.274008214467651499e+02 2.254594370860927199e+02 2.281450187850229270e+02 2.270449009806418701e+02 2.282420880030565513e+02 2.341633103031074938e+02 2.330308360927152194e+02 2.356840613856342372e+02 2.428995399261334569e+02 2.300216903336729501e+02 2.382725738665308199e+02 2.439349449184921070e+02 2.355546357615893953e+02 2.349075076413652425e+02 2.398903941670911877e+02 2.323837079724910666e+02 2.342280231151299006e+02 2.398256813550687809e+02 2.371400996561385455e+02 2.389197019867549727e+02 2.385314251146204754e+02 2.440320141365257314e+02 2.313483029801324449e+02 2.246828833418237252e+02 2.275626034768211809e+02 2.267860497325522147e+02 2.270772573866530877e+02 2.222561528909831736e+02 2.092165212684666358e+02 2.079869778400407370e+02 2.074045625318390194e+02 2.090223828323993871e+02 2.005450044574630510e+02 1.954326923076922924e+02 1.981829868186449346e+02 1.916793492103922461e+02 1.905792314060112176e+02 1.899321032857870648e+02 1.848521475420274953e+02 1.883142829852266971e+02 1.810017352266938246e+02 1.792544893020886434e+02 1.773454613474274026e+02 1.716830902954661155e+02 1.740127515282730428e+02 1.729773465359144211e+02 1.734950490320937320e+02 1.787691432119205217e+02 1.720066543555782062e+02 1.778631638436067135e+02 1.740451079342842604e+02 1.739803951222618537e+02 1.822959914671421302e+02 1.867611754966887361e+02 1.815517941288843531e+02 1.823607042791645370e+02 1.905145185939887824e+02 1.890584803234844458e+02 1.843344450458481845e+02 1.840432373917473114e+02 1.913557851502801839e+02 1.943002180973000463e+02 1.833313964595007519e+02 1.867935319026999537e+02 1.869229575267447672e+02 1.816488633469179774e+02 1.887025598573611660e+02 1.855639884742740549e+02 1.846580091059602751e+02 1.802251814824248584e+02 1.813576556928171044e+02 1.825871991212430032e+02 1.863081858125318320e+02 1.781867279037188041e+02 1.805163891365257314e+02 1.756305718288334106e+02 1.789632816479877704e+02 1.811958736627610733e+02 1.730420593479368279e+02 1.724272876337238927e+02 1.721360799796230197e+02 1.673473318899643232e+02 1.669266986118186367e+02 1.684474496943453801e+02 1.594200124172185440e+02 1.532722952750891352e+02 1.553431052598064070e+02 1.552136796357615935e+02 1.547930463576158786e+02 1.490983188996434023e+02 1.475452114111054414e+02 1.498425162379011795e+02 1.457008962684666358e+02 1.507161392002037701e+02 1.490983188996434023e+02 1.427564633214467733e+02 1.395855355323484446e+02 1.383883485099337634e+02 1.330818979240957560e+02 1.336319568262862845e+02 1.302345341951095179e+02 1.240221042409577166e+02 1.255752117294956633e+02 1.199451970835455938e+02 1.194274945873662688e+02 1.145093208736627588e+02 1.146387464977075865e+02 1.120825904228222072e+02 1.086204549796230197e+02 1.097529291900152799e+02 1.041229145440652104e+02 1.039611325140091651e+02 9.661622834946510352e+01 9.668094116148751027e+01 9.473955680081508035e+01 9.240989556800815308e+01 9.011259074121242918e+01 8.943310621497707302e+01 8.632689123790116525e+01 8.386780438104941027e+01 8.102044065206317214e+01 7.872313582526744824e+01 7.409616976566479707e+01 6.937213448802852156e+01 6.878971917982678974e+01 6.927506526999491143e+01 6.927506526999491143e+01 6.186544829342842178e+01 6.199487391747325660e+01 5.581480036933265154e+01 5.710905660978094289e+01 5.607365161742231408e+01 5.183496242995415315e+01 4.827575776872134128e+01 4.610787856597045220e+01 4.423120701732042903e+01 4.093085360417727969e+01 3.814820268721344831e+01 3.384480068772287353e+01 3.617446192052980081e+01 3.209755476311767808e+01 3.209755476311767808e+01 3.148278304890473578e+01 3.112686258278145601e+01 2.543213512480896554e+01 2.637047089913397713e+01 2.704995542536933328e+01 2.491443262862964758e+01 2.086988187722873178e+01 1.915499235863474325e+01 2.200235608762098849e+01 2.167879202750891565e+01 2.190528686958736415e+01 1.795780533622007269e+01 1.999625891492613405e+01 2.070809984717269359e+01 1.879907189251145994e+01 1.734303362200713039e+01 1.782837971217524142e+01 1.436624426897605744e+01 1.627527222363729109e+01 1.265135475038206714e+01 1.346026490066225101e+01 1.352497771268466664e+01 1.355733411869587357e+01 1.242485990830361686e+01 1.155123694600101913e+01 1.219836506622516481e+01 1.232779069026999430e+01 1.216600866021395788e+01 9.965773051451858322e+00 1.019226789353031037e+01 1.113060366785532374e+01 1.265135475038206714e+01 8.347952750891492357e+00 7.700824630667345794e+00 7.312547758532857323e+00 7.992032284768211703e+00 9.836347427407030608e+00 7.506686194600101558e+00 8.283239938869078500e+00 8.833298841059601614e+00 7.441973382577686813e+00 7.021340104431991413e+00 8.315596344880285429e+00 6.309499172185430105e+00 7.927319472745796958e+00 6.309499172185430105e+00 8.736229623025980828e+00 9.318644931227712647e+00 8.736229623025980828e+00 7.183122134488028721e+00 6.600706826286296014e+00 7.733181036678552722e+00 6.180073548140600614e+00 8.153814314824249010e+00 5.694727457972491358e+00 8.574447592969944409e+00 5.921222300050942522e+00 7.086052916454406159e+00 7.830250254712175284e+00 7.312547758532857323e+00 4.659322465613856323e+00 7.312547758532857323e+00 7.409616976566479885e+00 6.244786360163015360e+00 5.791796676006113032e+00 5.759440269994905215e+00 4.821104495669892742e+00 5.403519803871624561e+00 6.277142766174223176e+00 5.241737773815588142e+00 5.435876209882832377e+00 5.888865894039734705e+00 6.827201668364748066e+00 5.888865894039734705e+00 5.532945427916454051e+00 4.982886525725929161e+00 4.626966059602648507e+00 3.397422631176770125e+00 5.274094179826795958e+00 3.559204661232806988e+00 3.688630285277636034e+00 5.144668555781966468e+00 2.685581698930208816e+00 4.271045593479367852e+00 4.109263563423331433e+00 3.332709819154355380e+00 2.491443262862964581e+00 3.526848255221599615e+00 3.009145759042282098e+00 2.685581698930208816e+00 3.332709819154355380e+00 3.915125127356087642e+00 1.488394676515537363e+00 1.294256240448293349e+00 2.717938104941416189e+00 2.297304826795720789e+00 3.397422631176770125e+00 2.717938104941416189e+00 2.297304826795720789e+00 1.100117804381049336e+00 1.682533112582781376e+00 2.588512480896587031e-01 1.876671548650025390e+00 2.588512480896587031e-01 1.585463894549159480e+00 2.815007322975038306e+00 2.329661232806928162e+00 1.132474210392256708e+00 8.089101502801834265e-01 1.035404992358634813e+00 -3.882768721344880269e-01 1.132474210392256708e+00 9.059793683138054332e-01 2.264948420784513583e-01 -3.235640601120733789e-02 1.164830616403464081e+00 1.423681864493122839e+00 1.488394676515537363e+00 6.147717142129394130e-01 1.197187022414671453e+00 1.164830616403464081e+00 6.471281202241467578e-02 3.235640601120733373e-01 6.147717142129394130e-01 3.235640601120733373e-01 9.383357743250126948e-01 -4.529896841569027166e-01 -1.941384360672440135e-01 7.118409322465614197e-01 5.177024961793174063e-01 1.488394676515537363e+00 4.206332781456953440e-01 6.794845262353540472e-01 8.089101502801834265e-01 3.559204661232807099e-01 -9.706921803362200674e-02 1.617820300560366853e+00 -9.059793683138054332e-01 1.326612646459500722e+00 1.714889518593988749e+00 7.118409322465614197e-01 9.383357743250126948e-01 6.471281202241466746e-01 -1.617820300560366686e-01 6.147717142129394130e-01 -9.706921803362200674e-02 -3.882768721344880269e-01 1.520751082526744735e+00 1.876671548650025390e+00 1.617820300560366686e-01 3.235640601120733789e-02 -5.824153082017320404e-01 6.471281202241467578e-02 2.588512480896587031e-01 4.529896841569027166e-01 3.882768721344880269e-01 7.765537442689760539e-01 -6.471281202241467578e-02 -1.617820300560366686e-01 7.441973382577686813e-01 -2.264948420784513583e-01 1.003048586347427440e+00 1.358969052470708094e+00 8.412665562913906880e-01 1.132474210392256708e+00 -4.206332781456953440e-01 -9.383357743250126948e-01 -1.294256240448293516e-01 6.147717142129394130e-01 1.197187022414671453e+00 3.882768721344880269e-01 1.553107488537952108e+00 8.736229623025980606e-01 1.035404992358634813e+00 -5.177024961793174063e-01 7.118409322465614197e-01 -1.941384360672440135e-01 3.882768721344880269e-01 -8.736229623025980606e-01 5.500589021905246678e-01 1.844315142638818017e+00 -4.853460901681100337e-01 3.235640601120733373e-01 -7.441973382577686813e-01 2.277890983188996543e+01 2.222885092969944054e+01 2.264948420784513416e+01 2.611161965104431815e+01 2.533506590677534476e+01 2.575569918492103838e+01 2.899133978604177386e+01 2.468793778655119553e+01 2.721173745542536793e+01 2.934726025216505363e+01 2.821478604177279692e+01 3.077094211665817625e+01 2.934726025216505363e+01 3.196812913907284681e+01 2.860306291390728362e+01 3.235640601120733351e+01 3.555969020631685851e+01 3.413600834182373944e+01 3.429779037187977764e+01 3.413600834182373944e+01 3.578618504839531056e+01 3.937774611563932581e+01 3.772756940906775469e+01 3.481549286805909560e+01 3.759814378502291987e+01 3.562440301833927236e+01 3.662745160468670491e+01 3.675687722873153263e+01 3.688630285277636034e+01 3.911889486754967038e+01 3.876297440142639061e+01 4.245160468670402309e+01 4.248396109271523358e+01 4.300166358889455154e+01 4.374586092715231445e+01 4.614023497198166268e+01 4.617259137799286606e+01 4.419885061130921855e+01 4.300166358889455154e+01 4.300166358889455154e+01 4.316344561895058263e+01 4.458712748344370880e+01 4.449005826541008446e+01 4.458712748344370880e+01 4.523425560366785447e+01 4.523425560366785447e+01 4.581667091186958629e+01 5.283801101630157859e+01 5.008771650534895770e+01 4.999064728731533336e+01 5.134961633978603857e+01 4.914938073102393901e+01 5.354985194854813813e+01 5.371163397860417632e+01 4.659322465613855968e+01 4.869639104686704201e+01 5.206145727203260520e+01 5.131725993377483519e+01 5.720612582781456723e+01 5.523238506113091972e+01 5.584715677534386202e+01 5.717376942180336385e+01 5.752968988792664362e+01 6.037705361691288886e+01 6.248022000764136408e+01 6.442160436831380821e+01 6.532758373662761642e+01 6.425982233825776291e+01 6.736603731533367068e+01 6.568350420275089618e+01 6.157424063932755587e+01 6.836908590168110322e+01 6.704247325522159429e+01 6.358033781202241386e+01 6.856322433774833769e+01 7.005161901426387772e+01 7.331961602139581657e+01 7.260777508914925704e+01 7.095759838257768592e+01 7.467858507386652889e+01 7.962911519358125645e+01 7.878784863728985499e+01 7.762301802088639135e+01 8.163521236627610733e+01 8.163521236627610733e+01 7.691117708863983182e+01 8.160285596026490396e+01 8.089101502801834442e+01 8.205584564442180806e+01 8.011446128374936393e+01 8.684459373408049032e+01 8.597097077177788549e+01 8.849477044065206144e+01 8.988609589913397713e+01 8.723287060621497346e+01 9.105092651553744076e+01 9.231282634997452874e+01 9.399535946255730323e+01 9.684272319154355557e+01 9.761927693581253607e+01 9.454541836474783167e+01 9.454541836474783167e+01 9.063029323739174004e+01 9.347765696637799238e+01 1.008225611309220540e+02 9.920474083036168622e+01 9.849289989811512669e+01 1.006931355068772262e+02 1.024403814314824217e+02 1.000136509806418701e+02 1.055142400025471261e+02 1.061290117167600613e+02 1.087175241976566440e+02 1.117590263627101308e+02 1.128591441670911877e+02 1.123090852649006592e+02 1.125355801069791113e+02 1.133768466632704985e+02 1.111442546484971956e+02 1.107236213703514949e+02 1.125679365129903147e+02 1.133768466632704985e+02 1.138945491594498236e+02 1.092352266938359691e+02 1.127297185430463600e+02 1.204305431737137013e+02 1.191686433392766133e+02 1.181655947529291808e+02 1.173566846026490111e+02 1.191039305272542066e+02 1.176802486627610733e+02 1.246368759551706518e+02 1.239897478349465132e+02 1.238926786169128889e+02 1.276136653082017318e+02 1.324347698038716317e+02 1.266753295338767202e+02 1.240544606469689199e+02 1.351850643148242455e+02 1.304933854431991733e+02 1.383236356979113566e+02 1.365763897733061754e+02 1.396502483443708513e+02 1.379030024197656701e+02 1.423034736372898692e+02 1.467039448548140683e+02 1.527869491849210419e+02 1.523986723127865446e+02 1.579639741467142073e+02 1.608113378757004455e+02 1.639175528527763674e+02 1.710036057692307736e+02 1.650823834691798311e+02 1.692240034386143748e+02 1.764718383851248120e+02 1.762129871370351566e+02 1.786073611818644906e+02 1.736568310621497631e+02 1.837520297376464669e+02 1.888319854814060079e+02 1.821342094370860991e+02 1.818430017829852261e+02 1.900615289098318783e+02 2.002537968033622064e+02 2.013215582017320457e+02 1.986036200967906211e+02 1.953356230896586681e+02 2.017745478858889498e+02 2.002214403973509889e+02 2.023246067880794783e+02 2.121285978094752807e+02 2.017745478858889498e+02 2.031658733443708513e+02 2.026481708481915405e+02 2.070809984717269572e+02 2.137787745160468660e+02 2.102842826668364751e+02 2.066280087875700531e+02 2.188587302598064070e+02 2.150730307564951431e+02 2.230327066352521683e+02 2.279508803489556783e+02 2.235180527254202616e+02 2.290186417473255176e+02 2.265919112964849660e+02 2.358781998217014859e+02 2.383372866785532267e+02 2.407640171293937783e+02 2.446791422567498557e+02 2.392432660468670349e+02 2.460704677152317856e+02 2.441290833545593557e+02 2.425759758660213947e+02 2.400845326031584364e+02 2.461675369332654100e+02 2.479471392638818088e+02 2.429642527381558921e+02 2.486589801961283683e+02 2.532535898497198161e+02 2.506650773688232334e+02 2.424465502419765528e+02 2.439673013245032962e+02 2.426730450840550191e+02 2.462969625573102235e+02 2.494031775343861455e+02 2.559391715486500232e+02 2.452939139709628193e+02 2.428348271141110502e+02 2.491443262862964900e+02 2.398256813550687809e+02 2.412493632195619000e+02 2.406345915053489648e+02 2.434172424223127678e+02 2.320277875063677868e+02 2.303776107997962299e+02 2.227414989811512953e+02 2.236798347554763211e+02 2.153318820045848270e+02 2.132287156138563375e+02 2.062073755094243381e+02 2.106402031329597548e+02 2.044601295848191569e+02 2.032305861563932581e+02 2.047189808329088123e+02 1.972122946383087196e+02 1.889614111054508498e+02 1.925529721726948651e+02 1.926823977967396786e+02 1.881848573611818551e+02 1.940413668492103909e+02 1.887025598573611660e+02 1.899321032857870648e+02 1.899968160978094716e+02 1.935560207590422692e+02 1.821018530310748815e+02 1.912587159322465595e+02 1.824254170911869437e+02 1.879907189251146065e+02 1.899321032857870648e+02 1.976005715104431886e+02 1.909998646841569041e+02 1.967916613601630047e+02 1.944943565333672950e+02 2.018716171039225742e+02 2.014509838257768592e+02 2.025834580361691337e+02 2.001567275853285821e+02 1.995095994651044293e+02 1.979564919765664683e+02 1.932324566989302070e+02 1.960474640219052560e+02 2.074692753438614261e+02 2.018716171039225742e+02 1.933942387289862381e+02 1.960151076158940384e+02 1.940413668492103909e+02 1.923264773306163988e+02 1.920029132705043367e+02 1.906439442180336243e+02 1.913881415562913730e+02 1.838814553616912804e+02 1.891879059475292877e+02 1.788985688359653636e+02 1.868258883087111428e+02 1.811958736627610733e+02 1.767306896332144674e+02 1.821018530310748815e+02 1.772483921293937783e+02 1.717478031074885223e+02 1.780249458736627446e+02 1.687710137544574707e+02 1.651470962812022378e+02 1.664089961156393258e+02 1.616202480259806293e+02 1.668943422058074475e+02 1.690945778145695328e+02 1.648882450331125824e+02 1.601965661614875103e+02 1.566373615002547126e+02 1.551489668237391584e+02 1.590964483571064534e+02 1.516868313805399850e+02 1.530781568390219149e+02 1.551813232297503760e+02 1.456038270504330114e+02 1.390354766301579161e+02 1.395531791263372270e+02 1.407180097427406906e+02 1.261899834437086128e+02 1.254134296994396323e+02 1.225660659704533799e+02 1.265135475038206749e+02 1.225984223764645975e+02 1.158359335201222535e+02 1.153505874299541460e+02 1.153829438359653636e+02 1.086528113856342372e+02 1.074879807692307736e+02 1.045759042282221003e+02 1.005960662888436019e+02 1.023109558074375940e+02 9.852525630412633006e+01 9.784577177789098812e+01 9.558082335710646760e+01 9.053322401935812991e+01 8.765350388436067419e+01 8.108515346408557889e+01 8.496792218543046715e+01 8.150578674223127962e+01 7.891727426133469692e+01 7.474329788588894985e+01 7.118409322465613798e+01 7.150765728476821437e+01 6.778667059347937141e+01 6.474516842842587039e+01 6.270671484971981613e+01 6.193016110545084274e+01 5.523238506113091972e+01 5.804739238410596158e+01 5.688256176770249795e+01 5.403519803871625271e+01 5.047599337748344084e+01 5.031421134742740264e+01 4.390764295720835264e+01 4.280752515282730286e+01 4.005723064187468196e+01 3.879533080743759399e+01 3.290646491339786195e+01 3.355359303362200762e+01 3.274468288334182375e+01 3.212991116912888145e+01 3.413600834182373944e+01 3.009145759042282009e+01 2.740587589149261305e+01 2.675874777126846737e+01 2.588512480896586965e+01 2.297304826795720700e+01 2.442908653846153655e+01 2.057867422312786587e+01 2.164643562149770872e+01 2.264948420784513416e+01 2.119344593734080462e+01 1.967269485481406122e+01 2.051396141110545202e+01 1.789309252419765528e+01 1.711653877992868189e+01 1.815194377228731426e+01 1.595170816352521648e+01 1.553107488537952108e+01 1.320141365257259203e+01 1.210129584819154402e+01 1.388089817880794641e+01 1.498101598318899619e+01 1.258664193835965328e+01 1.349262130667345794e+01 1.268371115639327584e+01 1.190715741212429890e+01 1.158359335201222606e+01 1.132474210392256708e+01 1.019226789353031037e+01 9.739278209373408046e+00 1.080703960774324912e+01 1.096882163779928732e+01 1.103353444982170117e+01 8.121457908813040305e+00 8.121457908813040305e+00 1.054818835965359192e+01 9.156862901171676228e+00 6.859558074375954995e+00 7.571399006622516303e+00 7.506686194600101558e+00 7.215478540499235649e+00 7.894963066734590029e+00 8.121457908813040305e+00 7.215478540499235649e+00 7.733181036678552722e+00 7.312547758532857323e+00 8.347952750891492357e+00 7.894963066734590029e+00 6.891914480387162811e+00 6.633063232297503831e+00 8.121457908813040305e+00 6.762488856342333321e+00 5.662371051961283541e+00 7.603755412633724120e+00 6.277142766174223176e+00 4.659322465613856323e+00 8.089101502801833377e+00 6.568350420275089085e+00 9.092150089149260594e+00 7.344904164544065139e+00 6.050647924095772012e+00 6.600706826286296014e+00 7.150765728476820904e+00 6.180073548140600614e+00 6.794845262353540249e+00 5.500589021905247122e+00 7.733181036678552722e+00 6.115360736118186757e+00 5.791796676006113032e+00 3.009145759042282098e+00 5.953578706062149450e+00 5.630014645950076613e+00 5.727083863983698286e+00 5.079955743759551723e+00 6.406568390219052667e+00 5.177024961793173397e+00 6.341855578196637921e+00 5.662371051961283541e+00 4.982886525725929161e+00 3.979837939378502387e+00 3.235640601120733706e+00 4.076907157412124505e+00 4.724035277636271069e+00 4.141619969434539250e+00 5.435876209882832377e+00 2.588512480896586698e+00 2.976789353031074725e+00 1.941384360672440135e+00 3.365066225165562752e+00 3.300353413143148007e+00 1.553107488537952108e+00 2.491443262862964581e+00 2.264948420784513416e+00 3.203284195109526333e+00 4.982886525725929161e+00 2.297304826795720789e+00 1.909027954661232762e+00 1.197187022414671453e+00 1.261899834437085977e+00 2.329661232806928162e+00 1.067761398369841963e+00 1.682533112582781376e+00 1.617820300560366853e+00 2.523799668874171953e+00 7.118409322465614197e-01 1.132474210392256708e+00 9.706921803362200674e-01 2.912076541008660202e-01 1.909027954661232762e+00 1.423681864493122839e+00 1.358969052470708094e+00 1.391325458481915467e+00 1.294256240448293349e+00 1.909027954661232762e+00 2.232592014773306044e+00 7.441973382577686813e-01 1.067761398369841963e+00 3.882768721344880269e-01 -3.235640601120733373e-01 1.164830616403464081e+00 1.811958736627610866e+00 0.000000000000000000e+00 1.585463894549159480e+00 -9.706921803362200674e-02 -1.261899834437085977e+00 3.882768721344880269e-01 -9.383357743250126948e-01 -1.488394676515537363e+00 1.294256240448293516e-01 1.132474210392256708e+00 1.714889518593988749e+00 8.412665562913906880e-01 7.765537442689760539e-01 7.441973382577686813e-01 -2.912076541008660202e-01 1.229543428425878826e+00 2.264948420784513583e-01 -3.235640601120733789e-02 1.100117804381049336e+00 -8.412665562913906880e-01 8.412665562913906880e-01 -8.089101502801834265e-01 -1.294256240448293516e-01 9.059793683138054332e-01 2.588512480896587031e-01 -1.617820300560366686e-01 -1.132474210392256708e+00 2.588512480896587031e-01 3.882768721344880269e-01 -5.824153082017320404e-01 -1.197187022414671453e+00 6.471281202241466746e-01 9.706921803362200674e-02 1.423681864493122839e+00 1.941384360672440135e-01 -6.471281202241467578e-02 1.520751082526744735e+00 -6.471281202241467578e-02 9.059793683138054332e-01 4.853460901681100337e-01 1.456038270504329990e+00 5.824153082017320404e-01 -1.520751082526744735e+00 1.779602330616403494e+00 -1.261899834437085977e+00 -1.003048586347427440e+00 6.471281202241467578e-02 1.941384360672440135e+00 9.059793683138054332e-01 6.147717142129394130e-01 -1.585463894549159480e+00 1.650176706571574003e+00 -1.779602330616403494e+00 -6.471281202241467578e-02 -5.500589021905246678e-01 9.383357743250126948e-01 -1.617820300560366686e-01 -3.882768721344880269e-01 -6.147717142129394130e-01 -9.706921803362200674e-02 4.853460901681100337e-01
[truncated: 16,510,532 more chars]
