# Supplementary material for: Hamiltonian engineering of spin-orbit–coupled fermions in a Wannier-Stark optical lattice clock
Source: Sci Adv. 2022 Oct 12;8(41):eadc9242. doi: 10.1126/sciadv.adc9242 (PMC9555777; doi:10.1126/sciadv.adc9242)
Supplement: Supplementary file 2 — Data file S1 [file sciadv.adc9242_data_file_s1.zip › data_ScienceAdvances/dpt/readme.txt]

This folder contains the experimental data plotted in Fig. 4.
WS1_22Erec_freqs.txt: File containing the frequency of the clock laser for each image. In Hz with arbitrary offset.
WS1_22Erec_exc_all.txt: File containing the atomic excitation fraction at each of the 512 pixels for every frequency step.
WS1_22Erec_atoms_all.txt: File containing the atom number per site at each pixel.
