# Supplementary material for: Hamiltonian engineering of spin-orbit–coupled fermions in a Wannier-Stark optical lattice clock
Source: Sci Adv. 2022 Oct 12;8(41):eadc9242. doi: 10.1126/sciadv.adc9242 (PMC9555777; doi:10.1126/sciadv.adc9242)
Supplement: Supplementary file 2 — Data file S1 [file sciadv.adc9242_data_file_s1.zip › data_ScienceAdvances/dpt/WS1_22Erec_exc_all.txt]

4.853460901681100337e-01 5.824153082017320404e-01 3.235640601120733373e-01 9.706921803362200674e-02 8.736229623025980606e-01 1.035404992358634813e+00 2.912076541008660202e-01 7.765537442689760539e-01 5.824153082017320404e-01 -9.706921803362200674e-02 1.941384360672440135e-01 2.912076541008660202e-01 2.264948420784513583e-01 1.229543428425878826e+00 8.089101502801834265e-01 6.471281202241466746e-01 1.423681864493122839e+00 -9.706921803362200674e-01 4.853460901681100337e-01 1.003048586347427440e+00 -1.294256240448293516e-01 7.765537442689760539e-01 4.853460901681100337e-01 -6.471281202241467578e-02 3.235640601120733373e-01 1.100117804381049336e+00 9.059793683138054332e-01 8.736229623025980606e-01 1.261899834437085977e+00 6.147717142129394130e-01 8.736229623025980606e-01 -3.235640601120733789e-02 -4.529896841569027166e-01 1.261899834437085977e+00 1.003048586347427440e+00 1.294256240448293349e+00 1.261899834437085977e+00 3.235640601120733373e-01 9.706921803362200674e-01 4.529896841569027166e-01 1.779602330616403494e+00 1.294256240448293349e+00 6.471281202241467578e-02 1.067761398369841963e+00 6.794845262353540472e-01 1.909027954661232762e+00 -2.264948420784513583e-01 8.412665562913906880e-01 1.617820300560366853e+00 3.882768721344880269e-01 1.164830616403464081e+00 -1.294256240448293516e-01 7.441973382577686813e-01 2.588512480896587031e-01 1.326612646459500722e+00 1.164830616403464081e+00 4.853460901681100337e-01 3.882768721344880269e-01 9.059793683138054332e-01 4.853460901681100337e-01 1.553107488537952108e+00 6.471281202241466746e-01 1.003048586347427440e+00 1.553107488537952108e+00 1.358969052470708094e+00 2.070809984717269625e+00 1.067761398369841963e+00 -3.235640601120733789e-02 1.617820300560366853e+00 1.100117804381049336e+00 1.779602330616403494e+00 1.747245924605196121e+00 1.164830616403464081e+00 1.326612646459500722e+00 1.423681864493122839e+00 1.326612646459500722e+00 8.089101502801834265e-01 1.261899834437085977e+00 1.811958736627610866e+00 2.038453578706062252e+00 1.229543428425878826e+00 1.747245924605196121e+00 1.326612646459500722e+00 1.456038270504329990e+00 1.779602330616403494e+00 2.329661232806928162e+00 1.067761398369841963e+00 1.456038270504329990e+00 1.973740766683647507e+00 1.747245924605196121e+00 9.383357743250126948e-01 1.844315142638818017e+00 1.844315142638818017e+00 1.682533112582781376e+00 1.553107488537952108e+00 2.232592014773306044e+00 2.362017638818135534e+00 1.164830616403464081e+00 9.383357743250126948e-01 1.682533112582781376e+00 2.200235608762098671e+00 1.132474210392256708e+00 1.714889518593988749e+00 1.973740766683647507e+00 2.944432947019867353e+00 1.650176706571574003e+00 1.261899834437085977e+00 1.585463894549159480e+00 1.035404992358634813e+00 1.876671548650025390e+00 1.358969052470708094e+00 1.229543428425878826e+00 2.006097172694854880e+00 1.358969052470708094e+00 2.847363728986245679e+00 2.653225292919001443e+00 2.167879202750891299e+00 2.588512480896586698e+00 2.103166390728476998e+00 3.106214977075904216e+00 2.394374044829342907e+00 2.297304826795720789e+00 2.264948420784513416e+00 1.456038270504329990e+00 2.232592014773306044e+00 2.459086856851757652e+00 2.523799668874171953e+00 2.879720134997452607e+00 1.811958736627610866e+00 2.329661232806928162e+00 1.747245924605196121e+00 2.426730450840550279e+00 2.362017638818135534e+00 2.685581698930208816e+00 2.167879202750891299e+00 2.426730450840550279e+00 2.394374044829342907e+00 1.747245924605196121e+00 3.138571383087111588e+00 3.300353413143148007e+00 3.267997007131940634e+00 2.200235608762098671e+00 2.717938104941416189e+00 3.073858571064696843e+00 2.362017638818135534e+00 3.170927789098318961e+00 2.653225292919001443e+00 3.753343097300050779e+00 4.303401999490575669e+00 3.041502165053489470e+00 2.912076541008659980e+00 2.879720134997452607e+00 3.138571383087111588e+00 3.073858571064696843e+00 4.497540435557819904e+00 2.847363728986245679e+00 2.556156074885379326e+00 4.335758405501782597e+00 3.462135443199184870e+00 3.397422631176770125e+00 4.853460901681100559e+00 3.720986691288843407e+00 4.206332781456953995e+00 4.238689187468160924e+00 4.400471217524197343e+00 4.238689187468160924e+00 3.947481533367295015e+00 5.630014645950076613e+00 4.012194345389709760e+00 4.594609653591441578e+00 4.432827623535405159e+00 3.850412315333672897e+00 3.753343097300050779e+00 4.238689187468160924e+00 4.724035277636271069e+00 4.821104495669892742e+00 4.724035277636271069e+00 4.271045593479367852e+00 4.465184029546612088e+00 4.206332781456953995e+00 5.662371051961283541e+00 5.630014645950076613e+00 4.012194345389709760e+00 5.144668555781966468e+00 4.724035277636271069e+00 4.821104495669892742e+00 5.500589021905247122e+00 4.885817307692307487e+00 4.885817307692307487e+00 4.950530119714722233e+00 6.471281202241467412e+00 5.177024961793173397e+00 5.597658239938868796e+00 5.112312149770758651e+00 5.306450585838002887e+00 4.562253247580234650e+00 4.788748089658685814e+00 4.788748089658685814e+00 5.856509488028527777e+00 4.659322465613856323e+00 5.079955743759551723e+00 4.626966059602648507e+00 5.824153082017319960e+00 5.468232615894039306e+00 6.147717142129393686e+00 5.435876209882832377e+00 4.562253247580234650e+00 5.144668555781966468e+00 4.950530119714722233e+00 4.659322465613856323e+00 5.953578706062149450e+00 4.950530119714722233e+00 5.791796676006113032e+00 4.044550751400916688e+00 4.141619969434539250e+00 4.594609653591441578e+00 4.044550751400916688e+00 5.597658239938868796e+00 3.332709819154355380e+00 4.594609653591441578e+00 4.691678871625063252e+00 3.947481533367295015e+00 3.688630285277636034e+00 4.141619969434539250e+00 4.109263563423331433e+00 3.235640601120733706e+00 4.303401999490575669e+00 3.170927789098318961e+00 3.656273879266428661e+00 4.659322465613856323e+00 3.170927789098318961e+00 3.365066225165562752e+00 3.753343097300050779e+00 3.462135443199184870e+00 3.882768721344880269e+00 4.335758405501782597e+00 3.882768721344880269e+00 2.815007322975038306e+00 3.267997007131940634e+00 3.462135443199184870e+00 4.173976375445746179e+00 3.688630285277636034e+00 4.238689187468160924e+00 3.947481533367295015e+00 4.335758405501782597e+00 4.044550751400916688e+00 3.591561067244014360e+00 4.756391683647477997e+00 3.882768721344880269e+00 4.432827623535405159e+00 2.976789353031074725e+00 2.200235608762098671e+00 4.076907157412124505e+00 3.947481533367295015e+00 3.656273879266428661e+00 3.882768721344880269e+00 3.267997007131940634e+00 3.365066225165562752e+00 3.656273879266428661e+00 4.012194345389709760e+00 3.267997007131940634e+00 2.685581698930208816e+00 4.109263563423331433e+00 2.944432947019867353e+00 4.173976375445746179e+00 3.915125127356087642e+00 4.756391683647477997e+00 3.397422631176770125e+00 4.141619969434539250e+00 3.429779037187977497e+00 3.138571383087111588e+00 3.882768721344880269e+00 3.753343097300050779e+00 2.750294510952623561e+00 2.264948420784513416e+00 2.782650916963830934e+00 4.562253247580234650e+00 3.041502165053489470e+00 3.656273879266428661e+00 1.973740766683647507e+00 2.879720134997452607e+00 3.106214977075904216e+00 3.720986691288843407e+00 3.073858571064696843e+00 2.491443262862964581e+00 2.912076541008659980e+00 2.685581698930208816e+00 2.815007322975038306e+00 2.556156074885379326e+00 3.041502165053489470e+00 3.203284195109526333e+00 2.879720134997452607e+00 2.103166390728476998e+00 2.556156074885379326e+00 2.523799668874171953e+00 2.556156074885379326e+00 2.103166390728476998e+00 2.620868886907794071e+00 2.782650916963830934e+00 1.714889518593988749e+00 2.264948420784513416e+00 1.197187022414671453e+00 1.488394676515537363e+00 1.876671548650025390e+00 1.391325458481915467e+00 2.038453578706062252e+00 2.847363728986245679e+00 1.326612646459500722e+00 2.232592014773306044e+00 1.229543428425878826e+00 1.714889518593988749e+00 1.585463894549159480e+00 1.682533112582781376e+00 1.747245924605196121e+00 1.585463894549159480e+00 1.585463894549159480e+00 1.035404992358634813e+00 1.164830616403464081e+00 4.529896841569027166e-01 -3.235640601120733789e-02 1.326612646459500722e+00 1.261899834437085977e+00 4.853460901681100337e-01 9.383357743250126948e-01 9.706921803362200674e-01 1.585463894549159480e+00 6.794845262353540472e-01 5.500589021905246678e-01 8.089101502801834265e-01 1.617820300560366853e+00 5.824153082017320404e-01 2.588512480896587031e-01 4.853460901681100337e-01 6.794845262353540472e-01 6.471281202241466746e-01 5.500589021905246678e-01 4.853460901681100337e-01 9.383357743250126948e-01 -9.706921803362200674e-02 -5.500589021905246678e-01 9.706921803362200674e-01 9.706921803362200674e-01 4.206332781456953440e-01 1.294256240448293349e+00 1.067761398369841963e+00 1.294256240448293516e-01 3.882768721344880269e-01 -9.706921803362200674e-02 2.588512480896587031e-01 1.100117804381049336e+00 0.000000000000000000e+00 -1.294256240448293516e-01 -4.206332781456953440e-01 6.794845262353540472e-01 -6.471281202241467578e-02 4.206332781456953440e-01 2.588512480896587031e-01 4.853460901681100337e-01 -1.294256240448293516e-01 6.794845262353540472e-01 1.294256240448293516e-01 2.912076541008660202e-01 -6.147717142129394130e-01 -3.235640601120733789e-02 2.588512480896587031e-01 6.471281202241466746e-01 6.471281202241466746e-01 3.235640601120733373e-01 -3.235640601120733373e-01 6.471281202241466746e-01 -1.617820300560366686e-01 7.765537442689760539e-01 9.383357743250126948e-01 5.824153082017320404e-01 0.000000000000000000e+00 2.912076541008660202e-01 2.588512480896587031e-01 7.765537442689760539e-01 9.706921803362200674e-01 3.235640601120733789e-02 1.617820300560366686e-01 1.617820300560366686e-01 -2.588512480896587031e-01 2.264948420784513583e-01 7.118409322465614197e-01 2.264948420784513583e-01 4.529896841569027166e-01 3.559204661232807099e-01 -1.294256240448293516e-01 6.147717142129394130e-01 3.235640601120733789e-02 3.882768721344880269e-01 -6.147717142129394130e-01 2.264948420784513583e-01 1.132474210392256708e+00 3.235640601120733373e-01 -6.147717142129394130e-01 7.441973382577686813e-01 2.912076541008660202e-01 1.067761398369841963e+00 1.941384360672440135e-01 6.471281202241466746e-01 -2.588512480896587031e-01 -4.206332781456953440e-01 4.529896841569027166e-01 5.177024961793174063e-01 9.706921803362200674e-02 -5.824153082017320404e-01 -4.206332781456953440e-01 2.912076541008660202e-01 -5.500589021905246678e-01 3.235640601120733789e-02 -2.912076541008660202e-01 -2.264948420784513583e-01 4.853460901681100337e-01 -1.941384360672440135e-01 1.617820300560366686e-01 1.941384360672440135e-01 1.035404992358634813e+00 8.412665562913906880e-01 -6.471281202241467578e-02 -3.235640601120733789e-02 2.264948420784513583e-01 -6.471281202241467578e-02 5.500589021905246678e-01 1.617820300560366686e-01 6.471281202241467578e-02 -3.882768721344880269e-01 -3.235640601120733789e-02 -3.559204661232807099e-01 1.617820300560366686e-01 -6.471281202241467578e-02 7.441973382577686813e-01 4.853460901681100337e-01 -1.941384360672440135e-01 4.853460901681100337e-01 2.912076541008660202e-01 2.912076541008660202e-01 1.035404992358634813e+00 -2.912076541008660202e-01 -4.206332781456953440e-01 1.294256240448293516e-01 1.294256240448293516e-01 -9.706921803362200674e-02 0.000000000000000000e+00 1.617820300560366686e-01 -1.294256240448293516e-01 -1.294256240448293516e-01 5.500589021905246678e-01 1.067761398369841963e+00 9.706921803362200674e-02 3.559204661232807099e-01 2.588512480896587031e-01 -1.941384360672440135e-01 -4.529896841569027166e-01 -4.853460901681100337e-01 3.235640601120733789e-02 1.617820300560366686e-01 5.824153082017320404e-01 1.941384360672440135e-01 1.003048586347427440e+00 8.736229623025980606e-01 6.471281202241466746e-01 8.736229623025980606e-01 3.235640601120733373e-01 1.617820300560366686e-01 0.000000000000000000e+00 -2.588512480896587031e-01 3.235640601120733373e-01 3.235640601120733789e-02 -3.235640601120733789e-02 -5.500589021905246678e-01 2.912076541008660202e-01 3.882768721344880269e-01 -1.941384360672440135e-01 0.000000000000000000e+00 9.706921803362200674e-01 -4.529896841569027166e-01 -9.706921803362200674e-02 -3.559204661232807099e-01 -6.147717142129394130e-01 -1.617820300560366686e-01 -6.147717142129394130e-01 2.588512480896587031e-01 -9.706921803362200674e-02 -4.853460901681100337e-01 5.177024961793174063e-01 2.588512480896587031e-01 2.264948420784513583e-01 -3.559204661232807099e-01 9.706921803362200674e-02 7.118409322465614197e-01 -2.264948420784513583e-01 -5.824153082017320404e-01 4.529896841569027166e-01 -6.147717142129394130e-01 1.941384360672440135e-01 -5.500589021905246678e-01 -5.500589021905246678e-01 -3.235640601120733789e-02 -3.882768721344880269e-01 8.089101502801834265e-01 -9.706921803362200674e-02 -3.235640601120733789e-02 -1.941384360672440135e-01 1.941384360672440135e-01 -1.132474210392256708e+00 5.177024961793174063e-01 4.529896841569027166e-01 -5.824153082017320404e-01 4.206332781456953440e-01 -4.853460901681100337e-01 -6.471281202241466746e-01 7.441973382577686813e-01 -2.588512480896587031e-01 9.706921803362200674e-01 -9.706921803362200674e-02 6.471281202241467578e-02 3.559204661232807099e-01 2.912076541008660202e-01 1.941384360672440135e-01 -2.264948420784513583e-01 9.383357743250126948e-01 2.912076541008660202e-01 0.000000000000000000e+00 1.261899834437085977e+00 -3.235640601120733789e-02 1.294256240448293349e+00 4.206332781456953440e-01 1.909027954661232762e+00 9.706921803362200674e-02 4.206332781456953440e-01 6.471281202241467578e-02 1.941384360672440135e-01 -3.235640601120733373e-01 2.264948420784513583e-01 2.264948420784513583e-01 8.089101502801834265e-01 1.035404992358634813e+00 2.588512480896587031e-01 2.912076541008660202e-01 2.264948420784513583e-01 7.441973382577686813e-01 1.294256240448293516e-01 6.794845262353540472e-01 9.059793683138054332e-01 1.617820300560366686e-01 3.235640601120733373e-01 7.765537442689760539e-01 1.035404992358634813e+00 1.229543428425878826e+00 -1.941384360672440135e-01 1.132474210392256708e+00 5.824153082017320404e-01 2.070809984717269625e+00 9.059793683138054332e-01 3.235640601120733789e-02 6.471281202241466746e-01 1.456038270504329990e+00 1.067761398369841963e+00 1.617820300560366686e-01 1.003048586347427440e+00 1.326612646459500722e+00 1.294256240448293349e+00 3.559204661232807099e-01 1.941384360672440135e-01 8.736229623025980606e-01 1.229543428425878826e+00 4.529896841569027166e-01 1.941384360672440135e-01 1.132474210392256708e+00 1.585463894549159480e+00 5.824153082017320404e-01 9.059793683138054332e-01 1.520751082526744735e+00 1.132474210392256708e+00 2.006097172694854880e+00 1.326612646459500722e+00 3.235640601120733373e-01 1.617820300560366853e+00 8.412665562913906880e-01 1.003048586347427440e+00 1.747245924605196121e+00 9.383357743250126948e-01 3.235640601120733373e-01 1.617820300560366853e+00 -6.471281202241467578e-02 4.529896841569027166e-01 1.100117804381049336e+00 1.132474210392256708e+00 9.059793683138054332e-01 1.423681864493122839e+00 7.765537442689760539e-01 1.326612646459500722e+00 2.912076541008660202e-01 2.232592014773306044e+00 1.520751082526744735e+00 1.747245924605196121e+00 1.747245924605196121e+00 1.261899834437085977e+00 1.229543428425878826e+00 2.200235608762098671e+00 1.358969052470708094e+00 9.383357743250126948e-01 1.067761398369841963e+00 1.132474210392256708e+00 1.423681864493122839e+00 1.391325458481915467e+00 1.035404992358634813e+00 8.736229623025980606e-01 1.520751082526744735e+00 1.650176706571574003e+00 9.706921803362200674e-01 1.973740766683647507e+00 2.135522796739683926e+00 2.264948420784513416e+00 1.035404992358634813e+00 1.261899834437085977e+00 2.070809984717269625e+00 1.229543428425878826e+00 1.747245924605196121e+00 1.682533112582781376e+00 1.132474210392256708e+00 1.358969052470708094e+00 3.041502165053489470e+00 8.412665562913906880e-01 1.747245924605196121e+00 2.362017638818135534e+00 6.794845262353540472e-01 2.167879202750891299e+00 1.747245924605196121e+00 1.682533112582781376e+00 1.520751082526744735e+00 2.135522796739683926e+00 1.876671548650025390e+00 1.456038270504329990e+00 3.041502165053489470e+00 2.006097172694854880e+00 1.973740766683647507e+00 2.264948420784513416e+00 1.747245924605196121e+00 1.391325458481915467e+00 2.653225292919001443e+00 2.200235608762098671e+00 1.488394676515537363e+00 2.815007322975038306e+00 1.714889518593988749e+00 1.617820300560366853e+00 1.682533112582781376e+00 1.779602330616403494e+00 2.588512480896586698e+00 1.617820300560366853e+00 2.782650916963830934e+00 2.653225292919001443e+00 2.620868886907794071e+00 2.200235608762098671e+00 2.523799668874171953e+00 2.362017638818135534e+00 2.135522796739683926e+00 2.070809984717269625e+00 3.559204661232806988e+00 3.591561067244014360e+00 2.070809984717269625e+00 2.491443262862964581e+00 3.073858571064696843e+00 3.720986691288843407e+00 3.203284195109526333e+00 3.267997007131940634e+00 2.976789353031074725e+00 3.559204661232806988e+00 3.267997007131940634e+00 4.918173713703515304e+00 3.138571383087111588e+00 3.688630285277636034e+00 4.012194345389709760e+00 3.429779037187977497e+00 3.688630285277636034e+00 3.041502165053489470e+00 4.044550751400916688e+00 4.173976375445746179e+00 4.335758405501782597e+00 3.494491849210392242e+00 4.012194345389709760e+00 3.656273879266428661e+00 4.173976375445746179e+00 3.623917473255221733e+00 4.206332781456953995e+00 4.465184029546612088e+00 4.012194345389709760e+00 4.432827623535405159e+00 3.332709819154355380e+00 4.141619969434539250e+00 2.912076541008659980e+00 5.177024961793173397e+00 4.076907157412124505e+00 4.594609653591441578e+00 4.626966059602648507e+00 5.338806991849210704e+00 4.173976375445746179e+00 5.241737773815588142e+00 4.206332781456953995e+00 5.565301833927661868e+00 4.465184029546612088e+00 3.882768721344880269e+00 5.435876209882832377e+00 5.306450585838002887e+00 6.050647924095772012e+00 5.306450585838002887e+00 4.044550751400916688e+00 4.724035277636271069e+00 4.173976375445746179e+00 5.985935112073357267e+00 4.691678871625063252e+00 5.338806991849210704e+00 5.144668555781966468e+00 4.885817307692307487e+00 4.562253247580234650e+00 4.724035277636271069e+00 5.468232615894039306e+00 6.180073548140600614e+00 4.594609653591441578e+00 3.947481533367295015e+00 3.882768721344880269e+00 4.562253247580234650e+00 5.888865894039734705e+00 5.306450585838002887e+00 5.177024961793173397e+00 4.626966059602648507e+00 4.173976375445746179e+00 6.018291518084564196e+00 4.044550751400916688e+00 5.015242931737136978e+00 3.785699503311258152e+00 4.853460901681100559e+00 4.691678871625063252e+00 2.750294510952623561e+00 3.656273879266428661e+00 4.562253247580234650e+00 3.688630285277636034e+00 3.494491849210392242e+00 3.688630285277636034e+00 2.976789353031074725e+00 5.241737773815588142e+00 3.429779037187977497e+00 4.141619969434539250e+00 4.659322465613856323e+00 4.400471217524197343e+00 3.720986691288843407e+00 3.591561067244014360e+00 2.459086856851757652e+00 4.109263563423331433e+00 4.626966059602648507e+00 3.656273879266428661e+00 4.141619969434539250e+00 4.432827623535405159e+00 3.915125127356087642e+00 4.691678871625063252e+00 3.300353413143148007e+00 4.400471217524197343e+00 5.241737773815588142e+00 4.465184029546612088e+00 3.526848255221599615e+00 4.109263563423331433e+00 4.238689187468160924e+00 4.012194345389709760e+00 3.720986691288843407e+00 3.559204661232806988e+00 3.882768721344880269e+00 5.435876209882832377e+00 3.915125127356087642e+00 5.306450585838002887e+00 3.526848255221599615e+00 2.200235608762098671e+00 2.394374044829342907e+00 4.303401999490575669e+00 4.529896841569026833e+00 4.206332781456953995e+00 3.915125127356087642e+00 3.656273879266428661e+00 3.235640601120733706e+00 2.912076541008659980e+00 3.170927789098318961e+00 3.494491849210392242e+00 4.950530119714722233e+00 2.297304826795720789e+00 3.850412315333672897e+00 3.235640601120733706e+00 3.138571383087111588e+00 3.267997007131940634e+00 4.497540435557819904e+00 3.979837939378502387e+00 3.009145759042282098e+00 3.203284195109526333e+00 2.362017638818135534e+00 3.009145759042282098e+00 2.297304826795720789e+00 2.782650916963830934e+00 3.041502165053489470e+00 2.653225292919001443e+00 1.973740766683647507e+00 2.362017638818135534e+00 2.135522796739683926e+00 1.617820300560366853e+00 2.491443262862964581e+00 1.747245924605196121e+00 2.491443262862964581e+00 2.717938104941416189e+00 9.706921803362200674e-01 2.135522796739683926e+00 2.135522796739683926e+00 2.588512480896586698e+00 1.035404992358634813e+00 2.847363728986245679e+00 2.879720134997452607e+00 1.553107488537952108e+00 1.423681864493122839e+00 1.941384360672440135e-01 1.035404992358634813e+00 1.876671548650025390e+00 1.067761398369841963e+00 1.941384360672440135e+00 2.135522796739683926e+00 1.682533112582781376e+00 1.100117804381049336e+00 2.329661232806928162e+00 1.520751082526744735e+00 1.779602330616403494e+00 1.358969052470708094e+00 7.118409322465614197e-01 1.261899834437085977e+00 2.653225292919001443e+00 6.471281202241466746e-01 1.294256240448293349e+00 1.067761398369841963e+00 1.229543428425878826e+00 8.412665562913906880e-01 1.003048586347427440e+00 1.876671548650025390e+00 9.383357743250126948e-01 4.853460901681100337e-01 3.235640601120733373e-01 7.441973382577686813e-01 1.617820300560366686e-01 3.882768721344880269e-01 5.500589021905246678e-01 9.706921803362200674e-01 5.824153082017320404e-01 1.391325458481915467e+00 1.617820300560366686e-01 -1.617820300560366686e-01 4.529896841569027166e-01 0.000000000000000000e+00 4.529896841569027166e-01 5.824153082017320404e-01 -2.264948420784513583e-01 4.853460901681100337e-01 -3.235640601120733373e-01 5.177024961793174063e-01 -3.235640601120733373e-01 -1.294256240448293516e-01 5.824153082017320404e-01 7.765537442689760539e-01 3.882768721344880269e-01 -3.559204661232807099e-01 1.941384360672440135e-01 -3.559204661232807099e-01 3.235640601120733789e-02 3.235640601120733373e-01 6.471281202241466746e-01 -2.264948420784513583e-01 2.912076541008660202e-01 5.177024961793174063e-01 3.235640601120733789e-02 2.912076541008660202e-01 6.794845262353540472e-01 2.264948420784513583e-01 -6.147717142129394130e-01 2.912076541008660202e-01 -1.294256240448293516e-01 4.206332781456953440e-01 4.529896841569027166e-01 0.000000000000000000e+00 -1.617820300560366686e-01 9.706921803362200674e-02 2.264948420784513583e-01 -9.706921803362200674e-02 -6.471281202241466746e-01 9.706921803362200674e-02 1.003048586347427440e+00 -2.588512480896587031e-01 -1.294256240448293516e-01 -6.471281202241466746e-01 7.118409322465614197e-01 3.235640601120733789e-02 6.471281202241466746e-01 2.264948420784513583e-01 4.853460901681100337e-01 6.794845262353540472e-01 9.383357743250126948e-01 3.235640601120733789e-02 2.588512480896587031e-01 -4.529896841569027166e-01 2.264948420784513583e-01 -4.206332781456953440e-01 -1.941384360672440135e-01 2.588512480896587031e-01 1.617820300560366686e-01 6.471281202241467578e-02 -9.706921803362200674e-02 1.035404992358634813e+00 -4.206332781456953440e-01 -2.264948420784513583e-01 4.529896841569027166e-01 1.617820300560366686e-01 -8.089101502801834265e-01 4.529896841569027166e-01 -1.617820300560366686e-01 1.617820300560366686e-01 5.177024961793174063e-01 -1.617820300560366686e-01 -2.912076541008660202e-01 4.853460901681100337e-01 5.500589021905246678e-01 7.441973382577686813e-01 2.912076541008660202e-01 -2.912076541008660202e-01 -1.294256240448293516e-01 -4.853460901681100337e-01 3.882768721344880269e-01 -3.235640601120733789e-02 0.000000000000000000e+00 -6.794845262353540472e-01 -2.912076541008660202e-01 8.412665562913906880e-01 6.147717142129394130e-01 1.294256240448293516e-01 -1.941384360672440135e-01 6.147717142129394130e-01 -1.294256240448293516e-01 9.706921803362200674e-02 3.559204661232807099e-01 3.235640601120733789e-02 2.264948420784513583e-01 -1.617820300560366686e-01 3.559204661232807099e-01 -4.206332781456953440e-01 1.941384360672440135e-01 7.118409322465614197e-01 4.529896841569027166e-01 -7.118409322465614197e-01 4.206332781456953440e-01 -2.912076541008660202e-01 -1.294256240448293516e-01 -3.235640601120733789e-02 5.824153082017320404e-01 -8.736229623025980606e-01 1.617820300560366686e-01 9.706921803362200674e-01 6.471281202241467578e-02 -4.853460901681100337e-01 -4.529896841569027166e-01 5.500589021905246678e-01 1.294256240448293516e-01 -4.529896841569027166e-01 3.559204661232807099e-01 -9.706921803362200674e-02 6.471281202241467578e-02 -4.853460901681100337e-01 -6.471281202241467578e-02 1.617820300560366686e-01 -2.912076541008660202e-01 9.706921803362200674e-02 9.706921803362200674e-02 -4.853460901681100337e-01 3.882768721344880269e-01 6.147717142129394130e-01 3.559204661232807099e-01 6.471281202241467578e-02 -9.059793683138054332e-01 1.035404992358634813e+00 2.264948420784513583e-01 8.736229623025980606e-01 -3.235640601120733373e-01 8.736229623025980606e-01 9.706921803362200674e-02 2.264948420784513583e-01 4.853460901681100337e-01 -2.912076541008660202e-01 0.000000000000000000e+00 3.235640601120733373e-01 3.559204661232807099e-01 6.794845262353540472e-01 9.706921803362200674e-02 -1.294256240448293516e-01 9.706921803362200674e-02 3.559204661232807099e-01 4.529896841569027166e-01 6.794845262353540472e-01 0.000000000000000000e+00 -2.588512480896587031e-01 -2.912076541008660202e-01 6.794845262353540472e-01 9.383357743250126948e-01 -2.912076541008660202e-01 3.882768721344880269e-01 -5.824153082017320404e-01 -9.706921803362200674e-01 -1.067761398369841963e+00 2.264948420784513583e-01 -3.235640601120733789e-02 6.471281202241466746e-01 2.264948420784513583e-01 -3.235640601120733373e-01 1.294256240448293516e-01 1.941384360672440135e-01 1.164830616403464081e+00 1.261899834437085977e+00 5.824153082017320404e-01 5.500589021905246678e-01 -2.264948420784513583e-01 -8.736229623025980606e-01 -5.500589021905246678e-01 2.264948420784513583e-01 -5.177024961793174063e-01 -2.912076541008660202e-01 8.089101502801834265e-01 5.177024961793174063e-01 7.765537442689760539e-01 1.294256240448293516e-01 -6.471281202241467578e-02 8.412665562913906880e-01 1.941384360672440135e-01 -4.853460901681100337e-01 4.853460901681100337e-01 7.441973382577686813e-01 0.000000000000000000e+00 -3.235640601120733373e-01 -4.529896841569027166e-01 1.067761398369841963e+00 1.164830616403464081e+00 1.617820300560366686e-01 3.559204661232807099e-01 -9.706921803362200674e-01 6.147717142129394130e-01 5.177024961793174063e-01 -3.235640601120733373e-01 1.456038270504329990e+00 1.003048586347427440e+00 -3.559204661232807099e-01 4.206332781456953440e-01 1.909027954661232762e+00 1.326612646459500722e+00 3.235640601120733789e-02 1.358969052470708094e+00 3.235640601120733373e-01 8.736229623025980606e-01 1.100117804381049336e+00 1.391325458481915467e+00 3.559204661232807099e-01 5.177024961793174063e-01 1.682533112582781376e+00 1.197187022414671453e+00 1.035404992358634813e+00 6.471281202241466746e-01 5.177024961793174063e-01 9.059793683138054332e-01 1.100117804381049336e+00 1.682533112582781376e+00 1.003048586347427440e+00 7.765537442689760539e-01 -1.294256240448293516e-01 1.197187022414671453e+00 1.003048586347427440e+00 4.206332781456953440e-01 1.197187022414671453e+00 3.882768721344880269e-01 1.326612646459500722e+00 1.358969052470708094e+00 6.794845262353540472e-01 1.067761398369841963e+00 8.736229623025980606e-01 3.235640601120733789e-02 1.197187022414671453e+00 7.441973382577686813e-01 3.235640601120733373e-01 1.456038270504329990e+00 1.229543428425878826e+00 1.650176706571574003e+00 6.147717142129394130e-01 1.067761398369841963e+00 1.326612646459500722e+00 1.520751082526744735e+00 1.617820300560366853e+00 1.261899834437085977e+00 2.006097172694854880e+00 8.736229623025980606e-01 9.706921803362200674e-01 1.229543428425878826e+00 1.358969052470708094e+00 1.423681864493122839e+00 1.229543428425878826e+00 5.500589021905246678e-01 9.706921803362200674e-01 8.736229623025980606e-01 1.553107488537952108e+00 5.824153082017320404e-01 1.294256240448293349e+00 1.650176706571574003e+00 1.261899834437085977e+00 7.118409322465614197e-01 7.441973382577686813e-01 1.779602330616403494e+00 2.135522796739683926e+00 2.394374044829342907e+00 2.167879202750891299e+00 1.391325458481915467e+00 1.941384360672440135e+00 2.717938104941416189e+00 1.326612646459500722e+00 1.229543428425878826e+00 2.362017638818135534e+00 1.197187022414671453e+00 2.006097172694854880e+00 2.103166390728476998e+00 2.070809984717269625e+00 2.200235608762098671e+00 1.520751082526744735e+00 2.426730450840550279e+00 1.035404992358634813e+00 2.362017638818135534e+00 1.973740766683647507e+00 2.135522796739683926e+00 1.164830616403464081e+00 2.394374044829342907e+00 3.397422631176770125e+00 1.520751082526744735e+00 2.362017638818135534e+00 2.264948420784513416e+00 2.200235608762098671e+00 2.006097172694854880e+00 2.394374044829342907e+00 1.844315142638818017e+00 2.070809984717269625e+00 1.488394676515537363e+00 2.523799668874171953e+00 2.297304826795720789e+00 1.326612646459500722e+00 2.944432947019867353e+00 2.717938104941416189e+00 1.682533112582781376e+00 2.103166390728476998e+00 2.491443262862964581e+00 1.553107488537952108e+00 2.167879202750891299e+00 1.714889518593988749e+00 3.170927789098318961e+00 2.588512480896586698e+00 1.488394676515537363e+00 3.235640601120733706e+00 3.073858571064696843e+00 2.070809984717269625e+00 2.070809984717269625e+00 2.556156074885379326e+00 3.235640601120733706e+00 3.009145759042282098e+00 2.815007322975038306e+00 2.847363728986245679e+00 2.329661232806928162e+00 3.656273879266428661e+00 2.653225292919001443e+00 2.879720134997452607e+00 3.850412315333672897e+00 2.620868886907794071e+00 3.818055909322465524e+00 3.106214977075904216e+00 2.426730450840550279e+00 2.944432947019867353e+00 2.717938104941416189e+00 2.847363728986245679e+00 2.912076541008659980e+00 3.203284195109526333e+00 3.041502165053489470e+00 4.238689187468160924e+00 3.429779037187977497e+00 3.623917473255221733e+00 4.141619969434539250e+00 4.076907157412124505e+00 3.009145759042282098e+00 3.915125127356087642e+00 3.267997007131940634e+00 3.591561067244014360e+00 3.818055909322465524e+00 4.626966059602648507e+00 4.432827623535405159e+00 5.047599337748343906e+00 4.497540435557819904e+00 4.724035277636271069e+00 4.173976375445746179e+00 5.241737773815588142e+00 4.626966059602648507e+00 4.529896841569026833e+00 5.144668555781966468e+00 5.112312149770758651e+00 3.656273879266428661e+00 4.400471217524197343e+00 4.368114811512990414e+00 3.850412315333672897e+00 6.503637608252674340e+00 5.015242931737136978e+00 4.853460901681100559e+00 4.691678871625063252e+00 6.277142766174223176e+00 5.856509488028527777e+00 5.403519803871624561e+00 5.209381367804381213e+00 6.471281202241467412e+00 5.791796676006113032e+00 5.403519803871624561e+00 6.277142766174223176e+00 5.435876209882832377e+00 6.341855578196637921e+00 5.468232615894039306e+00 6.794845262353540249e+00 6.050647924095772012e+00 5.921222300050942522e+00 5.824153082017319960e+00 5.047599337748343906e+00 5.112312149770758651e+00 5.306450585838002887e+00 6.438924796230259595e+00 5.177024961793173397e+00 3.462135443199184870e+00 5.921222300050942522e+00 5.662371051961283541e+00 5.953578706062149450e+00 5.727083863983698286e+00 5.468232615894039306e+00 4.788748089658685814e+00 5.662371051961283541e+00 4.594609653591441578e+00 5.047599337748343906e+00 4.724035277636271069e+00 4.529896841569026833e+00 4.432827623535405159e+00 3.656273879266428661e+00 5.112312149770758651e+00 2.653225292919001443e+00 5.015242931737136978e+00 4.465184029546612088e+00 3.720986691288843407e+00 4.465184029546612088e+00 4.982886525725929161e+00 4.529896841569026833e+00 4.982886525725929161e+00 3.818055909322465524e+00 4.691678871625063252e+00 4.529896841569026833e+00 3.850412315333672897e+00 4.044550751400916688e+00 4.594609653591441578e+00 4.691678871625063252e+00 4.497540435557819904e+00 3.720986691288843407e+00 3.720986691288843407e+00 4.465184029546612088e+00 4.109263563423331433e+00 3.494491849210392242e+00 4.335758405501782597e+00 4.109263563423331433e+00 3.559204661232806988e+00 3.203284195109526333e+00 3.882768721344880269e+00 4.012194345389709760e+00 5.274094179826795958e+00 4.724035277636271069e+00 4.594609653591441578e+00 4.788748089658685814e+00 4.594609653591441578e+00 4.076907157412124505e+00 4.400471217524197343e+00 4.335758405501782597e+00 3.300353413143148007e+00 4.335758405501782597e+00 3.203284195109526333e+00 3.397422631176770125e+00 4.012194345389709760e+00 3.559204661232806988e+00 3.429779037187977497e+00 4.950530119714722233e+00 2.879720134997452607e+00 2.976789353031074725e+00 4.206332781456953995e+00 3.591561067244014360e+00 3.462135443199184870e+00 3.073858571064696843e+00 3.138571383087111588e+00 2.815007322975038306e+00 2.588512480896586698e+00 3.041502165053489470e+00 3.429779037187977497e+00 3.203284195109526333e+00 2.685581698930208816e+00 3.203284195109526333e+00 2.685581698930208816e+00 3.203284195109526333e+00 2.394374044829342907e+00 2.556156074885379326e+00 1.747245924605196121e+00 2.459086856851757652e+00 2.491443262862964581e+00 2.426730450840550279e+00 1.973740766683647507e+00 2.588512480896586698e+00 1.779602330616403494e+00 3.138571383087111588e+00 1.682533112582781376e+00 1.520751082526744735e+00 1.423681864493122839e+00 1.714889518593988749e+00 2.362017638818135534e+00 1.294256240448293349e+00 1.520751082526744735e+00 1.585463894549159480e+00 1.197187022414671453e+00 1.553107488537952108e+00 1.650176706571574003e+00 2.103166390728476998e+00 2.944432947019867353e+00 1.747245924605196121e+00 2.167879202750891299e+00 2.070809984717269625e+00 1.164830616403464081e+00 2.135522796739683926e+00 1.035404992358634813e+00 4.529896841569027166e-01 2.264948420784513416e+00 8.089101502801834265e-01 1.876671548650025390e+00 1.714889518593988749e+00 1.261899834437085977e+00 1.391325458481915467e+00 9.059793683138054332e-01 4.206332781456953440e-01 1.650176706571574003e+00 5.824153082017320404e-01 9.383357743250126948e-01 9.383357743250126948e-01 7.765537442689760539e-01 4.206332781456953440e-01 7.441973382577686813e-01 1.035404992358634813e+00 4.853460901681100337e-01 4.529896841569027166e-01 1.229543428425878826e+00 1.941384360672440135e-01 3.235640601120733373e-01 5.177024961793174063e-01 2.588512480896587031e-01 1.003048586347427440e+00 5.824153082017320404e-01 7.118409322465614197e-01 1.132474210392256708e+00 9.706921803362200674e-01 3.235640601120733789e-02 1.941384360672440135e-01 6.147717142129394130e-01 4.529896841569027166e-01 -1.941384360672440135e-01 5.824153082017320404e-01 2.912076541008660202e-01 4.853460901681100337e-01 6.471281202241466746e-01 -4.206332781456953440e-01 6.147717142129394130e-01 4.853460901681100337e-01 -3.235640601120733789e-02 9.706921803362200674e-01 -5.824153082017320404e-01 8.089101502801834265e-01 5.177024961793174063e-01 -3.235640601120733373e-01 1.067761398369841963e+00 7.765537442689760539e-01 2.264948420784513583e-01 1.294256240448293516e-01 1.164830616403464081e+00 8.736229623025980606e-01 4.529896841569027166e-01 5.824153082017320404e-01 9.706921803362200674e-02 4.206332781456953440e-01 5.177024961793174063e-01 9.706921803362200674e-01 -4.529896841569027166e-01 -1.617820300560366686e-01 -9.706921803362200674e-02 1.650176706571574003e+00 -7.118409322465614197e-01 5.177024961793174063e-01 3.559204661232807099e-01 1.003048586347427440e+00 1.941384360672440135e-01 3.559204661232807099e-01 2.588512480896587031e-01 4.529896841569027166e-01 3.559204661232807099e-01 -6.471281202241467578e-02 5.177024961793174063e-01 3.559204661232807099e-01 2.912076541008660202e-01 7.118409322465614197e-01 3.235640601120733373e-01 9.383357743250126948e-01 -6.147717142129394130e-01 -2.588512480896587031e-01 6.471281202241466746e-01 -2.264948420784513583e-01 6.471281202241466746e-01 7.441973382577686813e-01 -3.235640601120733789e-02 1.294256240448293516e-01 1.617820300560366686e-01 -7.441973382577686813e-01 5.824153082017320404e-01 -5.824153082017320404e-01 6.147717142129394130e-01 9.059793683138054332e-01 1.617820300560366686e-01 1.617820300560366686e-01 -6.471281202241467578e-02 5.824153082017320404e-01 7.765537442689760539e-01 4.206332781456953440e-01 6.471281202241467578e-02 4.853460901681100337e-01 -6.147717142129394130e-01 -6.471281202241467578e-02 4.529896841569027166e-01 1.294256240448293516e-01 4.206332781456953440e-01 4.853460901681100337e-01 -9.706921803362200674e-02 8.736229623025980606e-01 6.471281202241466746e-01 -1.617820300560366686e-01 2.588512480896587031e-01 -9.706921803362200674e-02 -4.529896841569027166e-01 3.882768721344880269e-01 -4.529896841569027166e-01 3.882768721344880269e-01 3.882768721344880269e-01 -6.471281202241467578e-02 -7.441973382577686813e-01 -5.177024961793174063e-01 -1.941384360672440135e-01 8.089101502801834265e-01 1.617820300560366686e-01 5.500589021905246678e-01 -2.588512480896587031e-01 4.529896841569027166e-01 -3.235640601120733789e-02 7.118409322465614197e-01 1.617820300560366686e-01 -1.617820300560366686e-01 8.089101502801834265e-01 -1.617820300560366686e-01 0.000000000000000000e+00 6.147717142129394130e-01 0.000000000000000000e+00 -6.471281202241467578e-02 2.912076541008660202e-01 -1.617820300560366686e-01 -6.794845262353540472e-01 -3.235640601120733373e-01 -5.500589021905246678e-01 -2.588512480896587031e-01 -6.471281202241466746e-01 1.326612646459500722e+00 6.147717142129394130e-01 1.294256240448293516e-01 9.383357743250126948e-01 -4.529896841569027166e-01 7.118409322465614197e-01 1.294256240448293516e-01 -5.500589021905246678e-01 7.118409322465614197e-01 -3.235640601120733789e-02 1.294256240448293516e-01 -2.588512480896587031e-01 1.617820300560366686e-01 -2.264948420784513583e-01 -9.059793683138054332e-01 -2.588512480896587031e-01 -1.617820300560366686e-01 -4.206332781456953440e-01 1.294256240448293516e-01 1.294256240448293516e-01 -2.912076541008660202e-01 6.794845262353540472e-01 -4.206332781456953440e-01 -4.206332781456953440e-01 6.147717142129394130e-01 1.617820300560366686e-01 8.089101502801834265e-01 -6.794845262353540472e-01 2.588512480896587031e-01 2.912076541008660202e-01 -1.941384360672440135e-01 -9.706921803362200674e-02 -4.206332781456953440e-01 3.559204661232807099e-01 -2.588512480896587031e-01 -1.294256240448293516e-01 -3.235640601120733373e-01 -3.235640601120733373e-01 2.588512480896587031e-01 3.559204661232807099e-01 -5.500589021905246678e-01 -8.736229623025980606e-01 7.118409322465614197e-01 4.529896841569027166e-01 1.617820300560366686e-01 6.471281202241467578e-02 4.529896841569027166e-01 -5.500589021905246678e-01 -6.471281202241466746e-01 2.588512480896587031e-01 4.853460901681100337e-01 -6.147717142129394130e-01 -9.706921803362200674e-02 -5.824153082017320404e-01 -3.235640601120733789e-02 9.706921803362200674e-02 5.824153082017320404e-01 -6.471281202241466746e-01 4.529896841569027166e-01 3.882768721344880269e-01 4.206332781456953440e-01 8.412665562913906880e-01 3.559204661232807099e-01 -1.294256240448293516e-01 4.853460901681100337e-01 4.206332781456953440e-01 -4.529896841569027166e-01 9.059793683138054332e-01 4.853460901681100337e-01 1.100117804381049336e+00 1.003048586347427440e+00 4.853460901681100337e-01 2.588512480896587031e-01 2.264948420784513583e-01 -6.471281202241467578e-02 5.824153082017320404e-01 5.500589021905246678e-01 -4.853460901681100337e-01 4.853460901681100337e-01 0.000000000000000000e+00 7.765537442689760539e-01 9.383357743250126948e-01 -9.706921803362200674e-02 1.941384360672440135e-01 -3.882768721344880269e-01 2.264948420784513583e-01 8.412665562913906880e-01 -1.617820300560366686e-01 5.824153082017320404e-01 7.441973382577686813e-01 8.089101502801834265e-01 4.853460901681100337e-01 2.264948420784513583e-01 1.132474210392256708e+00 6.794845262353540472e-01 -7.765537442689760539e-01 1.941384360672440135e-01 9.059793683138054332e-01 7.441973382577686813e-01 -2.264948420784513583e-01 6.147717142129394130e-01 8.089101502801834265e-01 8.089101502801834265e-01 6.147717142129394130e-01 -2.912076541008660202e-01 1.067761398369841963e+00 9.706921803362200674e-02 1.067761398369841963e+00 1.035404992358634813e+00 4.529896841569027166e-01 1.035404992358634813e+00 1.294256240448293516e-01 5.177024961793174063e-01 1.844315142638818017e+00 6.794845262353540472e-01 4.206332781456953440e-01 1.294256240448293516e-01 8.412665562913906880e-01 6.794845262353540472e-01 5.500589021905246678e-01 3.235640601120733373e-01 -2.264948420784513583e-01 7.765537442689760539e-01 7.765537442689760539e-01 8.736229623025980606e-01 2.588512480896587031e-01 9.383357743250126948e-01 5.500589021905246678e-01 1.585463894549159480e+00 4.853460901681100337e-01 6.794845262353540472e-01 9.059793683138054332e-01 5.500589021905246678e-01 1.358969052470708094e+00 7.118409322465614197e-01 1.747245924605196121e+00 1.229543428425878826e+00 9.383357743250126948e-01 1.617820300560366853e+00 1.488394676515537363e+00 9.383357743250126948e-01 1.197187022414671453e+00 3.235640601120733373e-01 1.617820300560366853e+00 9.383357743250126948e-01 1.682533112582781376e+00 7.441973382577686813e-01 9.059793683138054332e-01 1.553107488537952108e+00 9.383357743250126948e-01 1.488394676515537363e+00 2.167879202750891299e+00 1.617820300560366853e+00 9.383357743250126948e-01 1.197187022414671453e+00 1.682533112582781376e+00 1.682533112582781376e+00 1.164830616403464081e+00 1.811958736627610866e+00 9.706921803362200674e-01 9.059793683138054332e-01 2.038453578706062252e+00 1.585463894549159480e+00 1.164830616403464081e+00 1.132474210392256708e+00 9.059793683138054332e-01 1.714889518593988749e+00 1.164830616403464081e+00 1.811958736627610866e+00 8.089101502801834265e-01 1.553107488537952108e+00 2.200235608762098671e+00 1.035404992358634813e+00 1.714889518593988749e+00 1.585463894549159480e+00 1.229543428425878826e+00 1.747245924605196121e+00 1.553107488537952108e+00 1.553107488537952108e+00 1.585463894549159480e+00 1.132474210392256708e+00 6.794845262353540472e-01 1.553107488537952108e+00 1.553107488537952108e+00 2.135522796739683926e+00 2.653225292919001443e+00 1.682533112582781376e+00 1.553107488537952108e+00 2.006097172694854880e+00 2.426730450840550279e+00 2.135522796739683926e+00 2.459086856851757652e+00 1.585463894549159480e+00 1.714889518593988749e+00 1.456038270504329990e+00 3.397422631176770125e+00 3.138571383087111588e+00 2.491443262862964581e+00 2.459086856851757652e+00 2.491443262862964581e+00 2.620868886907794071e+00 1.553107488537952108e+00 1.132474210392256708e+00 2.491443262862964581e+00 3.073858571064696843e+00 1.811958736627610866e+00 3.009145759042282098e+00 2.038453578706062252e+00 2.620868886907794071e+00 3.656273879266428661e+00 1.714889518593988749e+00 3.494491849210392242e+00 3.300353413143148007e+00 3.365066225165562752e+00 3.170927789098318961e+00 3.170927789098318961e+00 1.909027954661232762e+00 3.300353413143148007e+00 2.070809984717269625e+00 3.106214977075904216e+00 3.429779037187977497e+00 3.138571383087111588e+00 2.976789353031074725e+00 4.141619969434539250e+00 4.271045593479367852e+00 4.141619969434539250e+00 2.588512480896586698e+00 3.753343097300050779e+00 4.109263563423331433e+00 3.073858571064696843e+00 3.106214977075904216e+00 4.206332781456953995e+00 3.753343097300050779e+00 4.400471217524197343e+00 4.626966059602648507e+00 3.947481533367295015e+00 4.303401999490575669e+00 3.235640601120733706e+00 3.656273879266428661e+00 4.206332781456953995e+00 3.785699503311258152e+00 4.400471217524197343e+00 4.076907157412124505e+00 4.206332781456953995e+00 3.785699503311258152e+00 4.529896841569026833e+00 5.662371051961283541e+00 4.659322465613856323e+00 4.918173713703515304e+00 4.885817307692307487e+00 4.853460901681100559e+00 5.274094179826795958e+00 4.950530119714722233e+00 4.821104495669892742e+00 5.306450585838002887e+00 5.403519803871624561e+00 3.656273879266428661e+00 4.594609653591441578e+00 4.853460901681100559e+00 5.274094179826795958e+00 4.788748089658685814e+00 5.435876209882832377e+00 4.238689187468160924e+00 5.306450585838002887e+00 3.753343097300050779e+00 4.206332781456953995e+00 5.079955743759551723e+00 5.209381367804381213e+00 4.659322465613856323e+00 5.241737773815588142e+00 4.206332781456953995e+00 4.982886525725929161e+00 5.953578706062149450e+00 5.209381367804381213e+00 5.112312149770758651e+00 3.623917473255221733e+00 5.630014645950076613e+00 4.238689187468160924e+00 4.982886525725929161e+00 5.468232615894039306e+00 5.403519803871624561e+00 4.659322465613856323e+00 4.529896841569026833e+00 5.112312149770758651e+00 3.073858571064696843e+00 3.915125127356087642e+00 4.076907157412124505e+00 3.041502165053489470e+00 3.591561067244014360e+00 3.623917473255221733e+00 3.753343097300050779e+00 3.753343097300050779e+00 4.173976375445746179e+00 4.141619969434539250e+00 3.397422631176770125e+00 3.494491849210392242e+00 3.720986691288843407e+00 3.203284195109526333e+00 2.912076541008659980e+00 3.365066225165562752e+00 3.559204661232806988e+00 2.976789353031074725e+00 4.238689187468160924e+00 4.109263563423331433e+00 4.141619969434539250e+00 4.206332781456953995e+00 4.626966059602648507e+00 3.882768721344880269e+00 3.397422631176770125e+00 2.976789353031074725e+00 3.915125127356087642e+00 3.106214977075904216e+00 3.009145759042282098e+00 3.526848255221599615e+00 4.659322465613856323e+00 2.879720134997452607e+00 3.397422631176770125e+00 3.979837939378502387e+00 4.368114811512990414e+00 3.526848255221599615e+00 3.947481533367295015e+00 4.400471217524197343e+00 4.141619969434539250e+00 3.332709819154355380e+00 3.720986691288843407e+00 3.526848255221599615e+00 3.138571383087111588e+00 3.041502165053489470e+00 4.173976375445746179e+00 4.562253247580234650e+00 2.588512480896586698e+00 4.076907157412124505e+00 4.109263563423331433e+00 2.912076541008659980e+00 3.688630285277636034e+00 3.397422631176770125e+00 2.523799668874171953e+00 3.979837939378502387e+00 2.297304826795720789e+00 2.264948420784513416e+00 1.553107488537952108e+00 3.559204661232806988e+00 2.200235608762098671e+00 2.362017638818135534e+00 2.912076541008659980e+00 1.553107488537952108e+00 3.332709819154355380e+00 2.362017638818135534e+00 2.847363728986245679e+00 1.973740766683647507e+00 1.456038270504329990e+00 2.588512480896586698e+00 2.588512480896586698e+00 2.200235608762098671e+00 2.847363728986245679e+00 1.456038270504329990e+00 2.620868886907794071e+00 2.782650916963830934e+00 2.620868886907794071e+00 1.876671548650025390e+00 2.620868886907794071e+00 1.391325458481915467e+00 1.973740766683647507e+00 1.261899834437085977e+00 1.520751082526744735e+00 1.261899834437085977e+00 2.070809984717269625e+00 1.229543428425878826e+00 1.617820300560366853e+00 1.682533112582781376e+00 2.070809984717269625e+00 1.650176706571574003e+00 1.973740766683647507e+00 2.135522796739683926e+00 1.391325458481915467e+00 5.500589021905246678e-01 7.118409322465614197e-01 6.471281202241467578e-02 1.035404992358634813e+00 9.059793683138054332e-01 8.089101502801834265e-01 5.177024961793174063e-01 4.206332781456953440e-01 2.070809984717269625e+00 8.412665562913906880e-01 9.383357743250126948e-01 9.706921803362200674e-01 8.412665562913906880e-01 3.559204661232807099e-01 7.765537442689760539e-01 5.824153082017320404e-01 7.441973382577686813e-01 6.794845262353540472e-01 3.235640601120733373e-01 9.383357743250126948e-01 7.765537442689760539e-01 1.067761398369841963e+00 3.235640601120733373e-01 5.500589021905246678e-01 2.588512480896587031e-01 -2.912076541008660202e-01 8.089101502801834265e-01 7.441973382577686813e-01 -2.588512480896587031e-01 8.089101502801834265e-01 6.794845262353540472e-01 0.000000000000000000e+00 -1.941384360672440135e-01 1.294256240448293516e-01 3.559204661232807099e-01 1.164830616403464081e+00 -6.471281202241467578e-02 7.765537442689760539e-01 4.206332781456953440e-01 1.617820300560366686e-01 5.824153082017320404e-01 -6.471281202241466746e-01 -3.559204661232807099e-01 5.824153082017320404e-01 -4.206332781456953440e-01 6.471281202241467578e-02 3.235640601120733373e-01 -1.617820300560366686e-01 6.794845262353540472e-01 4.529896841569027166e-01 1.294256240448293516e-01 5.500589021905246678e-01 3.559204661232807099e-01 7.441973382577686813e-01 -2.912076541008660202e-01 9.706921803362200674e-02 -3.235640601120733789e-02 9.059793683138054332e-01 -4.529896841569027166e-01 3.235640601120733789e-02 -6.471281202241467578e-02 6.471281202241467578e-02 -1.941384360672440135e-01 5.500589021905246678e-01 0.000000000000000000e+00 -8.089101502801834265e-01 0.000000000000000000e+00 3.235640601120733789e-02 2.264948420784513583e-01 2.588512480896587031e-01 1.617820300560366686e-01 1.941384360672440135e-01 0.000000000000000000e+00 3.882768721344880269e-01 3.235640601120733373e-01 -1.617820300560366686e-01 -9.706921803362200674e-02 -3.235640601120733789e-02 6.147717142129394130e-01 2.264948420784513583e-01 1.617820300560366686e-01 6.147717142129394130e-01 -1.941384360672440135e-01 -1.294256240448293516e-01 -6.471281202241467578e-02 1.617820300560366686e-01 -8.089101502801834265e-01 2.912076541008660202e-01 6.147717142129394130e-01 4.206332781456953440e-01 6.794845262353540472e-01 3.559204661232807099e-01 -2.912076541008660202e-01 1.294256240448293516e-01 1.941384360672440135e-01 2.264948420784513583e-01 5.177024961793174063e-01 4.529896841569027166e-01 1.941384360672440135e-01 -6.471281202241467578e-02 -2.264948420784513583e-01 -3.559204661232807099e-01 -2.588512480896587031e-01 3.235640601120733373e-01 -1.941384360672440135e-01 2.588512480896587031e-01 9.706921803362200674e-02 2.912076541008660202e-01 -3.235640601120733789e-02 1.617820300560366686e-01 -6.471281202241467578e-02 4.853460901681100337e-01 4.206332781456953440e-01 1.294256240448293516e-01 -2.264948420784513583e-01 2.912076541008660202e-01 -8.736229623025980606e-01 -1.941384360672440135e-01 -1.100117804381049336e+00 9.706921803362200674e-02 9.706921803362200674e-02 -5.500589021905246678e-01 2.588512480896587031e-01 -2.912076541008660202e-01 1.941384360672440135e-01 -7.765537442689760539e-01 1.941384360672440135e-01 -2.264948420784513583e-01 5.500589021905246678e-01 -2.264948420784513583e-01 -6.471281202241467578e-02 2.588512480896587031e-01 -4.529896841569027166e-01 -3.235640601120733373e-01 2.588512480896587031e-01 3.235640601120733789e-02 -5.177024961793174063e-01 6.471281202241466746e-01 -3.235640601120733373e-01 2.588512480896587031e-01 -3.235640601120733789e-02 4.206332781456953440e-01 4.206332781456953440e-01 3.882768721344880269e-01 -3.235640601120733373e-01 2.912076541008660202e-01 1.941384360672440135e-01 2.912076541008660202e-01 -3.559204661232807099e-01 -1.294256240448293516e-01 -6.471281202241467578e-02 -1.617820300560366686e-01 -5.500589021905246678e-01 -2.264948420784513583e-01 -7.441973382577686813e-01 -3.882768721344880269e-01 -1.229543428425878826e+00 1.941384360672440135e-01 -4.853460901681100337e-01 3.235640601120733789e-02 2.264948420784513583e-01 1.941384360672440135e-01 2.588512480896587031e-01 6.471281202241467578e-02 -6.794845262353540472e-01 -1.617820300560366686e-01 2.588512480896587031e-01 -7.441973382577686813e-01 2.588512480896587031e-01 5.500589021905246678e-01 9.706921803362200674e-02 1.294256240448293516e-01 3.235640601120733789e-02 5.500589021905246678e-01 6.794845262353540472e-01 0.000000000000000000e+00 -3.559204661232807099e-01 -9.059793683138054332e-01 4.853460901681100337e-01 1.164830616403464081e+00 -2.588512480896587031e-01 6.794845262353540472e-01 -2.264948420784513583e-01 1.617820300560366686e-01 -3.559204661232807099e-01 -2.264948420784513583e-01 -5.177024961793174063e-01 -1.941384360672440135e-01 -4.206332781456953440e-01 1.617820300560366686e-01 -6.471281202241467578e-02 -2.264948420784513583e-01 1.617820300560366686e-01 4.529896841569027166e-01 1.294256240448293516e-01 1.617820300560366853e+00 -9.706921803362200674e-02 -1.617820300560366686e-01 4.206332781456953440e-01 1.003048586347427440e+00 6.471281202241467578e-02 6.147717142129394130e-01 7.765537442689760539e-01 8.089101502801834265e-01 5.177024961793174063e-01 6.471281202241466746e-01 3.882768721344880269e-01 5.500589021905246678e-01 9.706921803362200674e-02 -2.588512480896587031e-01 -3.235640601120733789e-02 7.118409322465614197e-01 4.529896841569027166e-01 1.100117804381049336e+00 7.441973382577686813e-01 7.441973382577686813e-01 -2.264948420784513583e-01 1.617820300560366686e-01 1.003048586347427440e+00 7.441973382577686813e-01 5.500589021905246678e-01 1.164830616403464081e+00 2.588512480896587031e-01 1.132474210392256708e+00 3.559204661232807099e-01 6.471281202241466746e-01 1.261899834437085977e+00 -2.264948420784513583e-01 7.765537442689760539e-01 4.206332781456953440e-01 1.294256240448293349e+00 4.206332781456953440e-01 6.794845262353540472e-01 8.089101502801834265e-01 1.035404992358634813e+00 2.588512480896587031e-01 7.441973382577686813e-01 4.206332781456953440e-01 2.264948420784513583e-01 7.441973382577686813e-01 1.714889518593988749e+00 1.326612646459500722e+00 8.736229623025980606e-01 9.383357743250126948e-01 9.706921803362200674e-02 1.326612646459500722e+00 7.441973382577686813e-01 1.100117804381049336e+00 1.100117804381049336e+00 2.070809984717269625e+00 1.488394676515537363e+00 7.118409322465614197e-01 1.876671548650025390e+00 1.520751082526744735e+00 1.520751082526744735e+00 7.441973382577686813e-01 4.853460901681100337e-01 1.585463894549159480e+00 7.441973382577686813e-01 1.035404992358634813e+00 7.765537442689760539e-01 7.118409322465614197e-01 1.294256240448293349e+00 5.177024961793174063e-01 6.147717142129394130e-01 1.488394676515537363e+00 5.177024961793174063e-01 7.118409322465614197e-01 2.329661232806928162e+00 1.617820300560366853e+00 1.747245924605196121e+00 7.118409322465614197e-01 9.706921803362200674e-01 2.232592014773306044e+00 1.682533112582781376e+00 1.650176706571574003e+00 9.383357743250126948e-01 9.383357743250126948e-01 1.132474210392256708e+00 2.912076541008660202e-01 1.035404992358634813e+00 1.423681864493122839e+00 1.553107488537952108e+00 9.383357743250126948e-01 2.038453578706062252e+00 1.779602330616403494e+00 4.529896841569027166e-01 1.553107488537952108e+00 1.844315142638818017e+00 1.747245924605196121e+00 2.588512480896586698e+00 2.879720134997452607e+00 1.100117804381049336e+00 2.167879202750891299e+00 2.070809984717269625e+00 1.941384360672440135e+00 6.147717142129394130e-01 1.650176706571574003e+00 1.391325458481915467e+00 2.167879202750891299e+00 7.118409322465614197e-01 7.765537442689760539e-01 8.089101502801834265e-01 9.059793683138054332e-01 1.909027954661232762e+00 1.197187022414671453e+00 1.811958736627610866e+00 1.294256240448293349e+00 2.879720134997452607e+00 2.459086856851757652e+00 7.765537442689760539e-01 1.682533112582781376e+00 2.944432947019867353e+00 2.815007322975038306e+00 1.456038270504329990e+00 2.717938104941416189e+00 1.164830616403464081e+00 1.326612646459500722e+00 2.232592014773306044e+00 1.261899834437085977e+00 1.488394676515537363e+00 2.038453578706062252e+00 2.620868886907794071e+00 2.200235608762098671e+00 2.200235608762098671e+00 2.135522796739683926e+00 2.362017638818135534e+00 3.235640601120733706e+00 2.556156074885379326e+00 3.785699503311258152e+00 3.041502165053489470e+00 3.429779037187977497e+00 2.847363728986245679e+00 2.717938104941416189e+00 2.879720134997452607e+00 2.167879202750891299e+00 2.232592014773306044e+00 2.976789353031074725e+00 2.976789353031074725e+00 2.362017638818135534e+00 2.297304826795720789e+00 2.944432947019867353e+00 3.267997007131940634e+00 3.073858571064696843e+00 2.362017638818135534e+00 2.264948420784513416e+00 4.173976375445746179e+00 3.203284195109526333e+00 4.238689187468160924e+00 4.076907157412124505e+00 2.879720134997452607e+00 3.882768721344880269e+00 4.303401999490575669e+00 4.238689187468160924e+00 4.400471217524197343e+00 5.435876209882832377e+00 4.141619969434539250e+00 3.041502165053489470e+00 2.944432947019867353e+00 4.465184029546612088e+00 3.203284195109526333e+00 5.500589021905247122e+00 3.365066225165562752e+00 3.203284195109526333e+00 4.497540435557819904e+00 4.271045593479367852e+00 3.559204661232806988e+00 4.724035277636271069e+00 3.526848255221599615e+00 4.982886525725929161e+00 3.979837939378502387e+00 4.271045593479367852e+00 4.076907157412124505e+00 4.950530119714722233e+00 3.656273879266428661e+00 4.141619969434539250e+00 4.691678871625063252e+00 5.144668555781966468e+00 3.559204661232806988e+00 5.662371051961283541e+00 4.529896841569026833e+00 6.535994014263881269e+00 4.724035277636271069e+00 4.044550751400916688e+00 5.047599337748343906e+00 5.435876209882832377e+00 5.177024961793173397e+00 4.853460901681100559e+00 5.468232615894039306e+00 6.277142766174223176e+00 4.788748089658685814e+00 5.824153082017319960e+00 6.083004330106978941e+00 4.756391683647477997e+00 5.565301833927661868e+00 5.759440269994905215e+00 5.468232615894039306e+00 6.180073548140600614e+00 5.435876209882832377e+00 5.209381367804381213e+00 6.018291518084564196e+00 5.856509488028527777e+00 6.503637608252674340e+00 5.112312149770758651e+00 5.662371051961283541e+00 4.950530119714722233e+00 6.083004330106978941e+00 5.209381367804381213e+00 5.144668555781966468e+00 5.306450585838002887e+00 4.271045593479367852e+00 4.368114811512990414e+00 3.915125127356087642e+00 4.303401999490575669e+00 4.400471217524197343e+00 4.982886525725929161e+00 5.079955743759551723e+00 5.144668555781966468e+00 4.594609653591441578e+00 4.626966059602648507e+00 5.047599337748343906e+00 3.818055909322465524e+00 4.465184029546612088e+00 4.529896841569026833e+00 4.724035277636271069e+00 3.656273879266428661e+00 3.041502165053489470e+00 4.788748089658685814e+00 4.076907157412124505e+00 4.562253247580234650e+00 4.076907157412124505e+00 4.982886525725929161e+00 3.429779037187977497e+00 3.397422631176770125e+00 3.688630285277636034e+00 3.397422631176770125e+00 4.012194345389709760e+00 3.656273879266428661e+00 4.271045593479367852e+00 3.753343097300050779e+00 2.976789353031074725e+00 3.947481533367295015e+00 3.818055909322465524e+00 4.659322465613856323e+00 3.494491849210392242e+00 3.332709819154355380e+00 3.785699503311258152e+00 5.694727457972491358e+00 5.112312149770758651e+00 3.462135443199184870e+00 3.623917473255221733e+00 4.465184029546612088e+00 3.785699503311258152e+00 2.782650916963830934e+00 3.397422631176770125e+00 3.009145759042282098e+00 3.235640601120733706e+00 3.591561067244014360e+00 3.462135443199184870e+00 3.462135443199184870e+00 2.912076541008659980e+00 3.882768721344880269e+00 3.623917473255221733e+00 4.756391683647477997e+00 3.559204661232806988e+00 3.429779037187977497e+00 4.529896841569026833e+00 2.879720134997452607e+00 3.267997007131940634e+00 3.203284195109526333e+00 3.656273879266428661e+00 3.979837939378502387e+00 3.041502165053489470e+00 3.203284195109526333e+00 2.750294510952623561e+00 2.782650916963830934e+00 3.720986691288843407e+00 3.559204661232806988e+00 3.073858571064696843e+00 1.488394676515537363e+00 3.332709819154355380e+00 2.750294510952623561e+00 2.394374044829342907e+00 1.973740766683647507e+00 2.200235608762098671e+00 1.909027954661232762e+00 2.200235608762098671e+00 1.520751082526744735e+00 1.941384360672440135e+00 1.973740766683647507e+00 2.135522796739683926e+00 2.038453578706062252e+00 2.426730450840550279e+00 1.585463894549159480e+00 2.426730450840550279e+00 1.650176706571574003e+00 2.394374044829342907e+00 1.714889518593988749e+00 8.412665562913906880e-01 2.459086856851757652e+00 1.358969052470708094e+00 7.441973382577686813e-01 1.973740766683647507e+00 1.294256240448293516e-01 9.059793683138054332e-01 1.456038270504329990e+00 1.003048586347427440e+00 5.500589021905246678e-01 1.585463894549159480e+00 1.294256240448293349e+00 1.423681864493122839e+00 2.038453578706062252e+00 9.383357743250126948e-01 1.035404992358634813e+00 1.035404992358634813e+00 6.794845262353540472e-01 8.412665562913906880e-01 1.197187022414671453e+00 1.132474210392256708e+00 1.164830616403464081e+00 4.529896841569027166e-01 -4.529896841569027166e-01 5.177024961793174063e-01 1.941384360672440135e-01 1.132474210392256708e+00 3.559204661232807099e-01 3.559204661232807099e-01 6.471281202241466746e-01 1.423681864493122839e+00 9.706921803362200674e-02 0.000000000000000000e+00 5.177024961793174063e-01 1.261899834437085977e+00 8.412665562913906880e-01 1.941384360672440135e-01 -2.264948420784513583e-01 -1.294256240448293516e-01 -3.235640601120733789e-02 4.529896841569027166e-01 8.736229623025980606e-01 4.853460901681100337e-01 9.059793683138054332e-01 8.736229623025980606e-01 6.471281202241466746e-01 -3.559204661232807099e-01 1.294256240448293516e-01 5.824153082017320404e-01 7.118409322465614197e-01 7.441973382577686813e-01 7.441973382577686813e-01 1.229543428425878826e+00 4.853460901681100337e-01 7.118409322465614197e-01 3.235640601120733373e-01 3.559204661232807099e-01 -3.882768721344880269e-01 3.559204661232807099e-01 1.617820300560366686e-01 2.588512480896587031e-01 5.177024961793174063e-01 4.529896841569027166e-01 4.853460901681100337e-01 -3.235640601120733789e-02 4.529896841569027166e-01 1.294256240448293516e-01 4.853460901681100337e-01 0.000000000000000000e+00 2.912076541008660202e-01 3.559204661232807099e-01 3.235640601120733789e-02 1.617820300560366686e-01 2.912076541008660202e-01 -3.235640601120733373e-01 2.264948420784513583e-01 2.264948420784513583e-01 4.529896841569027166e-01 6.471281202241466746e-01 -9.706921803362200674e-02 -6.471281202241466746e-01 -1.294256240448293516e-01 2.264948420784513583e-01 8.089101502801834265e-01 2.912076541008660202e-01 1.941384360672440135e-01 -4.529896841569027166e-01 -2.588512480896587031e-01 3.882768721344880269e-01 -3.559204661232807099e-01 3.235640601120733789e-02 7.441973382577686813e-01 1.941384360672440135e-01 4.529896841569027166e-01 -4.853460901681100337e-01 1.617820300560366686e-01 6.147717142129394130e-01 5.500589021905246678e-01 1.941384360672440135e-01 5.177024961793174063e-01 3.882768721344880269e-01 -4.529896841569027166e-01 3.235640601120733373e-01 2.912076541008660202e-01 6.471281202241467578e-02 2.264948420784513583e-01 4.206332781456953440e-01 -3.235640601120733789e-02 4.529896841569027166e-01 1.294256240448293516e-01 -3.559204661232807099e-01 1.941384360672440135e-01 3.235640601120733789e-02 2.264948420784513583e-01 6.471281202241466746e-01 -1.941384360672440135e-01 6.471281202241467578e-02 -3.235640601120733789e-02 3.235640601120733373e-01 1.294256240448293516e-01 4.206332781456953440e-01 1.617820300560366686e-01 -8.412665562913906880e-01 3.235640601120733789e-02 -4.206332781456953440e-01 3.235640601120733373e-01 5.500589021905246678e-01 -3.882768721344880269e-01 3.235640601120733373e-01 -3.235640601120733789e-02 -1.617820300560366686e-01 2.588512480896587031e-01 1.617820300560366686e-01 -6.471281202241467578e-02 1.294256240448293516e-01 7.765537442689760539e-01 -1.067761398369841963e+00 -2.264948420784513583e-01 3.235640601120733373e-01 4.206332781456953440e-01 -1.617820300560366686e-01 -2.588512480896587031e-01 -1.294256240448293516e-01 -7.118409322465614197e-01 8.089101502801834265e-01 1.294256240448293516e-01 -3.235640601120733789e-02 2.912076541008660202e-01 1.617820300560366686e-01 -4.853460901681100337e-01 4.529896841569027166e-01 -2.264948420784513583e-01 6.471281202241467578e-02 3.235640601120733373e-01 0.000000000000000000e+00 4.529896841569027166e-01 6.794845262353540472e-01 -6.471281202241467578e-02 -3.882768721344880269e-01 1.617820300560366686e-01 2.264948420784513583e-01 -9.706921803362200674e-02 9.706921803362200674e-02 -6.794845262353540472e-01 3.559204661232807099e-01 5.500589021905246678e-01 -7.441973382577686813e-01 -4.529896841569027166e-01 3.882768721344880269e-01 -7.441973382577686813e-01 6.471281202241467578e-02 3.882768721344880269e-01 -8.089101502801834265e-01 6.471281202241467578e-02 -4.529896841569027166e-01 -9.706921803362200674e-02 1.941384360672440135e-01 -1.617820300560366686e-01 -2.912076541008660202e-01 -3.882768721344880269e-01 -6.794845262353540472e-01 9.059793683138054332e-01 3.235640601120733789e-02 6.147717142129394130e-01 -4.206332781456953440e-01 0.000000000000000000e+00 7.441973382577686813e-01 2.264948420784513583e-01 2.588512480896587031e-01 -1.941384360672440135e-01 -4.853460901681100337e-01 3.235640601120733789e-02 -3.235640601120733789e-02 2.264948420784513583e-01 -2.588512480896587031e-01 -3.559204661232807099e-01 -2.912076541008660202e-01 -1.294256240448293516e-01 6.147717142129394130e-01 -2.588512480896587031e-01 -2.588512480896587031e-01 -9.706921803362200674e-02 2.912076541008660202e-01 -2.588512480896587031e-01 -1.941384360672440135e-01 -3.882768721344880269e-01 1.294256240448293516e-01 -2.264948420784513583e-01 1.617820300560366686e-01 1.294256240448293516e-01 2.264948420784513583e-01 6.471281202241466746e-01 1.456038270504329990e+00 5.500589021905246678e-01 6.147717142129394130e-01 1.067761398369841963e+00 -1.941384360672440135e-01 1.100117804381049336e+00 1.035404992358634813e+00 6.471281202241467578e-02 7.118409322465614197e-01 3.235640601120733789e-02 7.118409322465614197e-01 1.067761398369841963e+00 1.294256240448293516e-01 1.617820300560366686e-01 4.529896841569027166e-01 6.471281202241466746e-01 1.003048586347427440e+00 8.412665562913906880e-01 8.412665562913906880e-01 6.471281202241467578e-02 8.736229623025980606e-01 8.736229623025980606e-01 9.059793683138054332e-01 1.941384360672440135e-01 2.264948420784513583e-01 0.000000000000000000e+00 3.882768721344880269e-01 2.588512480896587031e-01 7.441973382577686813e-01 1.941384360672440135e-01 -9.706921803362200674e-02 -1.294256240448293516e-01 5.824153082017320404e-01 -1.617820300560366686e-01 1.423681864493122839e+00 3.235640601120733373e-01 8.736229623025980606e-01 9.706921803362200674e-02 7.118409322465614197e-01 1.553107488537952108e+00 1.067761398369841963e+00 8.412665562913906880e-01 8.412665562913906880e-01 1.261899834437085977e+00 1.261899834437085977e+00 1.294256240448293349e+00 0.000000000000000000e+00 4.853460901681100337e-01 -2.912076541008660202e-01 -4.529896841569027166e-01 1.294256240448293516e-01 8.412665562913906880e-01 1.423681864493122839e+00 7.441973382577686813e-01 7.765537442689760539e-01 1.035404992358634813e+00 3.235640601120733373e-01 2.588512480896587031e-01 9.059793683138054332e-01 5.824153082017320404e-01 1.067761398369841963e+00 1.585463894549159480e+00 -1.617820300560366686e-01 1.261899834437085977e+00 1.294256240448293516e-01 3.235640601120733789e-02 2.329661232806928162e+00 6.471281202241466746e-01 2.264948420784513583e-01 1.067761398369841963e+00 9.059793683138054332e-01 1.520751082526744735e+00 9.706921803362200674e-01 6.794845262353540472e-01 0.000000000000000000e+00 7.765537442689760539e-01 1.423681864493122839e+00 1.617820300560366853e+00 9.383357743250126948e-01 1.294256240448293516e-01 9.706921803362200674e-01 1.132474210392256708e+00 1.617820300560366853e+00 1.520751082526744735e+00 -3.235640601120733373e-01 1.229543428425878826e+00 7.441973382577686813e-01 1.164830616403464081e+00 1.553107488537952108e+00 1.132474210392256708e+00 6.471281202241466746e-01 1.391325458481915467e+00 1.876671548650025390e+00 1.682533112582781376e+00 1.003048586347427440e+00 1.553107488537952108e+00 1.973740766683647507e+00 2.135522796739683926e+00 1.261899834437085977e+00 1.617820300560366853e+00 7.765537442689760539e-01 1.423681864493122839e+00 1.358969052470708094e+00 1.423681864493122839e+00 1.488394676515537363e+00 1.909027954661232762e+00 5.500589021905246678e-01 1.132474210392256708e+00 1.973740766683647507e+00 1.132474210392256708e+00 2.394374044829342907e+00 1.520751082526744735e+00 2.038453578706062252e+00 1.585463894549159480e+00 1.326612646459500722e+00 1.909027954661232762e+00 1.326612646459500722e+00 2.167879202750891299e+00 1.844315142638818017e+00 1.326612646459500722e+00 2.135522796739683926e+00 1.876671548650025390e+00 1.423681864493122839e+00 1.358969052470708094e+00 1.585463894549159480e+00 1.358969052470708094e+00 2.038453578706062252e+00 2.200235608762098671e+00 1.844315142638818017e+00 3.009145759042282098e+00 1.520751082526744735e+00 6.794845262353540472e-01 2.426730450840550279e+00 1.488394676515537363e+00 3.041502165053489470e+00 3.106214977075904216e+00 2.103166390728476998e+00 2.523799668874171953e+00 2.491443262862964581e+00 2.847363728986245679e+00 2.006097172694854880e+00 2.038453578706062252e+00 2.167879202750891299e+00 3.300353413143148007e+00 2.717938104941416189e+00 2.685581698930208816e+00 2.556156074885379326e+00 2.750294510952623561e+00 3.559204661232806988e+00 2.815007322975038306e+00 2.976789353031074725e+00 2.815007322975038306e+00 2.459086856851757652e+00 3.106214977075904216e+00 3.365066225165562752e+00 3.138571383087111588e+00 3.591561067244014360e+00 2.912076541008659980e+00 3.041502165053489470e+00 4.173976375445746179e+00 3.332709819154355380e+00 3.850412315333672897e+00 3.785699503311258152e+00 3.397422631176770125e+00 4.044550751400916688e+00 4.853460901681100559e+00 3.429779037187977497e+00 4.044550751400916688e+00 3.365066225165562752e+00 4.012194345389709760e+00 4.335758405501782597e+00 4.206332781456953995e+00 4.044550751400916688e+00 3.494491849210392242e+00 3.106214977075904216e+00 2.976789353031074725e+00 3.720986691288843407e+00 4.691678871625063252e+00 2.653225292919001443e+00 4.853460901681100559e+00 5.532945427916454051e+00 5.468232615894039306e+00 3.300353413143148007e+00 4.141619969434539250e+00 4.400471217524197343e+00 3.850412315333672897e+00 4.918173713703515304e+00 4.044550751400916688e+00 6.147717142129393686e+00 4.109263563423331433e+00 4.918173713703515304e+00 3.656273879266428661e+00 3.785699503311258152e+00 3.559204661232806988e+00 4.076907157412124505e+00 6.050647924095772012e+00 3.720986691288843407e+00 6.083004330106978941e+00 4.368114811512990414e+00 5.500589021905247122e+00 4.173976375445746179e+00 3.656273879266428661e+00 4.659322465613856323e+00 3.850412315333672897e+00 4.400471217524197343e+00 4.788748089658685814e+00 4.885817307692307487e+00 5.403519803871624561e+00 5.112312149770758651e+00 3.494491849210392242e+00 4.626966059602648507e+00 4.788748089658685814e+00 3.785699503311258152e+00 4.497540435557819904e+00 4.432827623535405159e+00 5.274094179826795958e+00 4.465184029546612088e+00 4.562253247580234650e+00 3.300353413143148007e+00 4.076907157412124505e+00 3.915125127356087642e+00 4.562253247580234650e+00 2.459086856851757652e+00 4.271045593479367852e+00 4.012194345389709760e+00 4.691678871625063252e+00 3.915125127356087642e+00 4.076907157412124505e+00 3.235640601120733706e+00 4.076907157412124505e+00 4.141619969434539250e+00 4.885817307692307487e+00 3.300353413143148007e+00 3.656273879266428661e+00 4.012194345389709760e+00 3.623917473255221733e+00 3.106214977075904216e+00 3.138571383087111588e+00 3.753343097300050779e+00 4.173976375445746179e+00 4.400471217524197343e+00 4.206332781456953995e+00 4.303401999490575669e+00 3.979837939378502387e+00 3.235640601120733706e+00 3.785699503311258152e+00 3.979837939378502387e+00 4.012194345389709760e+00 4.756391683647477997e+00 3.979837939378502387e+00 3.526848255221599615e+00 3.688630285277636034e+00 3.235640601120733706e+00 4.626966059602648507e+00 4.076907157412124505e+00 4.173976375445746179e+00 3.818055909322465524e+00 3.332709819154355380e+00 3.785699503311258152e+00 4.173976375445746179e+00 4.206332781456953995e+00 5.015242931737136978e+00 4.076907157412124505e+00 3.235640601120733706e+00 3.267997007131940634e+00 2.782650916963830934e+00 4.271045593479367852e+00 3.526848255221599615e+00 3.203284195109526333e+00 2.685581698930208816e+00 2.912076541008659980e+00 3.429779037187977497e+00 3.170927789098318961e+00 3.009145759042282098e+00 2.362017638818135534e+00 2.264948420784513416e+00 2.491443262862964581e+00 2.653225292919001443e+00 2.815007322975038306e+00 2.976789353031074725e+00 3.818055909322465524e+00 2.879720134997452607e+00 2.459086856851757652e+00 2.038453578706062252e+00 1.941384360672440135e+00 2.232592014773306044e+00 2.297304826795720789e+00 2.264948420784513416e+00 3.041502165053489470e+00 1.811958736627610866e+00 2.297304826795720789e+00 2.556156074885379326e+00 2.329661232806928162e+00 2.200235608762098671e+00 1.035404992358634813e+00 1.197187022414671453e+00 6.794845262353540472e-01 4.529896841569027166e-01 2.588512480896586698e+00 1.553107488537952108e+00 1.326612646459500722e+00 2.167879202750891299e+00 1.585463894549159480e+00 1.229543428425878826e+00 1.779602330616403494e+00 1.650176706571574003e+00 1.423681864493122839e+00 4.853460901681100337e-01 1.358969052470708094e+00 1.682533112582781376e+00 1.358969052470708094e+00 1.585463894549159480e+00 4.853460901681100337e-01 8.412665562913906880e-01 9.059793683138054332e-01 8.736229623025980606e-01 1.650176706571574003e+00 6.147717142129394130e-01 6.471281202241466746e-01 1.164830616403464081e+00 1.100117804381049336e+00 5.824153082017320404e-01 9.059793683138054332e-01 9.706921803362200674e-02 1.358969052470708094e+00 1.229543428425878826e+00 2.588512480896587031e-01 8.089101502801834265e-01 3.882768721344880269e-01 4.529896841569027166e-01 6.471281202241467578e-02 1.035404992358634813e+00 6.794845262353540472e-01 6.147717142129394130e-01 3.882768721344880269e-01 1.294256240448293349e+00 8.412665562913906880e-01 2.264948420784513583e-01 5.824153082017320404e-01 -2.588512480896587031e-01 3.235640601120733789e-02 7.765537442689760539e-01 6.471281202241467578e-02 0.000000000000000000e+00 -3.235640601120733373e-01 6.471281202241466746e-01 6.147717142129394130e-01 6.794845262353540472e-01 8.412665562913906880e-01 1.941384360672440135e-01 -6.147717142129394130e-01 2.912076541008660202e-01 -1.617820300560366686e-01 9.383357743250126948e-01 3.559204661232807099e-01 -1.941384360672440135e-01 4.853460901681100337e-01 -1.941384360672440135e-01 -9.706921803362200674e-02 -1.617820300560366686e-01 9.706921803362200674e-02 3.235640601120733373e-01 0.000000000000000000e+00 5.824153082017320404e-01 -3.559204661232807099e-01 -9.706921803362200674e-02 2.912076541008660202e-01 -5.824153082017320404e-01 6.794845262353540472e-01 6.471281202241467578e-02 1.294256240448293516e-01 3.235640601120733789e-02 2.588512480896587031e-01 -1.035404992358634813e+00 6.147717142129394130e-01 -2.912076541008660202e-01 -3.235640601120733789e-02 -2.588512480896587031e-01 -2.912076541008660202e-01 -3.559204661232807099e-01 -1.294256240448293516e-01 7.765537442689760539e-01 3.235640601120733789e-02 9.706921803362200674e-02 3.559204661232807099e-01 2.588512480896587031e-01 5.500589021905246678e-01 2.264948420784513583e-01 1.941384360672440135e-01 9.706921803362200674e-02 1.941384360672440135e-01 6.471281202241466746e-01 4.853460901681100337e-01 5.177024961793174063e-01 4.853460901681100337e-01 -1.294256240448293516e-01 -1.035404992358634813e+00 -6.471281202241467578e-02 6.471281202241467578e-02 3.235640601120733789e-02 6.147717142129394130e-01 9.706921803362200674e-02 1.132474210392256708e+00 1.294256240448293516e-01 -2.588512480896587031e-01 -6.471281202241467578e-02 7.441973382577686813e-01 7.118409322465614197e-01 3.235640601120733789e-02 6.471281202241467578e-02 9.706921803362200674e-02 -3.235640601120733789e-02 6.471281202241467578e-02 -3.235640601120733789e-02 4.853460901681100337e-01 1.294256240448293516e-01 2.912076541008660202e-01 -2.912076541008660202e-01 -2.588512480896587031e-01 3.235640601120733373e-01 0.000000000000000000e+00 3.235640601120733789e-02 0.000000000000000000e+00 6.471281202241467578e-02 7.441973382577686813e-01 0.000000000000000000e+00 3.235640601120733789e-02 -2.912076541008660202e-01 4.853460901681100337e-01 -9.706921803362200674e-02 4.206332781456953440e-01 1.941384360672440135e-01 2.264948420784513583e-01 -3.882768721344880269e-01 7.118409322465614197e-01 -2.588512480896587031e-01 -2.912076541008660202e-01 -7.441973382577686813e-01 -1.941384360672440135e-01 -1.294256240448293516e-01 9.706921803362200674e-02 9.706921803362200674e-02 4.529896841569027166e-01 4.206332781456953440e-01 1.941384360672440135e-01 -9.706921803362200674e-02 -2.588512480896587031e-01 6.471281202241467578e-02 -2.264948420784513583e-01 -6.471281202241467578e-02 9.706921803362200674e-02 4.206332781456953440e-01 1.294256240448293516e-01 2.588512480896587031e-01 -9.706921803362200674e-01 -3.235640601120733789e-02 6.471281202241467578e-02 4.529896841569027166e-01 7.118409322465614197e-01 -6.794845262353540472e-01 3.235640601120733789e-02 4.206332781456953440e-01 -6.471281202241467578e-02 -5.177024961793174063e-01 0.000000000000000000e+00 -5.177024961793174063e-01 5.824153082017320404e-01 -1.617820300560366686e-01 -5.177024961793174063e-01 7.441973382577686813e-01 0.000000000000000000e+00 2.264948420784513583e-01 6.471281202241466746e-01 0.000000000000000000e+00 5.177024961793174063e-01 -3.882768721344880269e-01 -2.264948420784513583e-01 9.706921803362200674e-02 2.588512480896587031e-01 2.588512480896587031e-01 1.941384360672440135e-01 -3.559204661232807099e-01 -4.529896841569027166e-01 1.294256240448293516e-01 5.500589021905246678e-01 9.706921803362200674e-02 2.588512480896587031e-01 3.235640601120733373e-01 3.882768721344880269e-01 2.264948420784513583e-01 -4.529896841569027166e-01 3.882768721344880269e-01 5.177024961793174063e-01 -2.264948420784513583e-01 -1.941384360672440135e-01 6.147717142129394130e-01 4.853460901681100337e-01 1.035404992358634813e+00 6.471281202241467578e-02 3.235640601120733373e-01 -1.617820300560366686e-01 1.617820300560366686e-01 5.177024961793174063e-01 2.264948420784513583e-01 4.206332781456953440e-01 -3.559204661232807099e-01 -1.617820300560366686e-01 -2.264948420784513583e-01 -5.824153082017320404e-01 5.824153082017320404e-01 6.471281202241466746e-01 6.147717142129394130e-01 -3.235640601120733373e-01 8.089101502801834265e-01 4.853460901681100337e-01 1.617820300560366686e-01 3.559204661232807099e-01 2.912076541008660202e-01 1.100117804381049336e+00 -6.471281202241467578e-02 5.824153082017320404e-01 2.588512480896587031e-01 1.294256240448293349e+00 3.882768721344880269e-01 1.617820300560366686e-01 8.089101502801834265e-01 3.882768721344880269e-01 6.471281202241466746e-01 8.412665562913906880e-01 7.441973382577686813e-01 -6.471281202241467578e-02 6.471281202241466746e-01 9.706921803362200674e-02 9.706921803362200674e-01 1.456038270504329990e+00 5.177024961793174063e-01 3.559204661232807099e-01 1.294256240448293516e-01 6.147717142129394130e-01 6.471281202241466746e-01 7.118409322465614197e-01 8.736229623025980606e-01 1.391325458481915467e+00 1.326612646459500722e+00 1.973740766683647507e+00 6.794845262353540472e-01 8.412665562913906880e-01 1.423681864493122839e+00 3.559204661232807099e-01 8.736229623025980606e-01 5.824153082017320404e-01 7.765537442689760539e-01 -1.941384360672440135e-01 1.844315142638818017e+00 1.261899834437085977e+00 1.164830616403464081e+00 8.412665562913906880e-01 1.067761398369841963e+00 8.736229623025980606e-01 -3.235640601120733789e-02 8.736229623025980606e-01 8.736229623025980606e-01 1.358969052470708094e+00 1.003048586347427440e+00 1.294256240448293349e+00 1.294256240448293349e+00 1.164830616403464081e+00 4.853460901681100337e-01 6.794845262353540472e-01 8.412665562913906880e-01 1.132474210392256708e+00 6.794845262353540472e-01 6.794845262353540472e-01 2.070809984717269625e+00 7.118409322465614197e-01 1.650176706571574003e+00 3.235640601120733373e-01 9.059793683138054332e-01 9.706921803362200674e-01 1.391325458481915467e+00 1.132474210392256708e+00 2.232592014773306044e+00 1.488394676515537363e+00 1.585463894549159480e+00 4.853460901681100337e-01 7.118409322465614197e-01 8.089101502801834265e-01 2.523799668874171953e+00 1.294256240448293349e+00 1.358969052470708094e+00 1.197187022414671453e+00 2.523799668874171953e+00 6.147717142129394130e-01 9.706921803362200674e-01 1.132474210392256708e+00 7.765537442689760539e-01 2.264948420784513583e-01 1.197187022414671453e+00 1.811958736627610866e+00 1.003048586347427440e+00 1.714889518593988749e+00 9.059793683138054332e-01 1.391325458481915467e+00 1.650176706571574003e+00 1.229543428425878826e+00 1.197187022414671453e+00 1.003048586347427440e+00 1.844315142638818017e+00 2.491443262862964581e+00 9.059793683138054332e-01 1.520751082526744735e+00 2.038453578706062252e+00 1.682533112582781376e+00 1.520751082526744735e+00 1.520751082526744735e+00 1.164830616403464081e+00 1.132474210392256708e+00 1.941384360672440135e+00 2.556156074885379326e+00 1.358969052470708094e+00 1.811958736627610866e+00 2.167879202750891299e+00 1.876671548650025390e+00 1.553107488537952108e+00 1.909027954661232762e+00 1.488394676515537363e+00 1.682533112582781376e+00 1.488394676515537363e+00 2.394374044829342907e+00 1.650176706571574003e+00 2.232592014773306044e+00 1.747245924605196121e+00 1.585463894549159480e+00 2.103166390728476998e+00 1.779602330616403494e+00 2.200235608762098671e+00 2.200235608762098671e+00 2.556156074885379326e+00 2.556156074885379326e+00 2.103166390728476998e+00 2.976789353031074725e+00 1.714889518593988749e+00 1.714889518593988749e+00 2.426730450840550279e+00 2.006097172694854880e+00 3.009145759042282098e+00 2.167879202750891299e+00 1.520751082526744735e+00 3.429779037187977497e+00 2.653225292919001443e+00 2.847363728986245679e+00 2.782650916963830934e+00 2.006097172694854880e+00 2.879720134997452607e+00 1.973740766683647507e+00 3.041502165053489470e+00 2.070809984717269625e+00 2.912076541008659980e+00 3.591561067244014360e+00 3.397422631176770125e+00 3.559204661232806988e+00 2.523799668874171953e+00 3.073858571064696843e+00 3.365066225165562752e+00 3.203284195109526333e+00 2.879720134997452607e+00 3.365066225165562752e+00 2.944432947019867353e+00 3.332709819154355380e+00 4.335758405501782597e+00 4.012194345389709760e+00 3.138571383087111588e+00 3.559204661232806988e+00 4.012194345389709760e+00 3.267997007131940634e+00 3.656273879266428661e+00 5.015242931737136978e+00 3.332709819154355380e+00 3.979837939378502387e+00 3.267997007131940634e+00 2.944432947019867353e+00 3.656273879266428661e+00 4.271045593479367852e+00 5.306450585838002887e+00 4.918173713703515304e+00 4.271045593479367852e+00 3.591561067244014360e+00 4.206332781456953995e+00 2.944432947019867353e+00 4.724035277636271069e+00 3.494491849210392242e+00 4.044550751400916688e+00 4.885817307692307487e+00 4.691678871625063252e+00 4.076907157412124505e+00 4.659322465613856323e+00 4.529896841569026833e+00 4.432827623535405159e+00 5.306450585838002887e+00 3.429779037187977497e+00 5.403519803871624561e+00 4.853460901681100559e+00 4.206332781456953995e+00 4.626966059602648507e+00 5.015242931737136978e+00 4.529896841569026833e+00 5.274094179826795958e+00 4.400471217524197343e+00 3.720986691288843407e+00 4.691678871625063252e+00 5.662371051961283541e+00 6.115360736118186757e+00 4.821104495669892742e+00 5.371163397860417632e+00 5.403519803871624561e+00 5.597658239938868796e+00 5.888865894039734705e+00 6.471281202241467412e+00 5.500589021905247122e+00 3.850412315333672897e+00 4.788748089658685814e+00 4.821104495669892742e+00 4.141619969434539250e+00 4.529896841569026833e+00 3.623917473255221733e+00 5.791796676006113032e+00 2.944432947019867353e+00 4.432827623535405159e+00 5.338806991849210704e+00 3.462135443199184870e+00 5.791796676006113032e+00 4.076907157412124505e+00 3.882768721344880269e+00 5.241737773815588142e+00 5.888865894039734705e+00 3.462135443199184870e+00 4.529896841569026833e+00 4.238689187468160924e+00 4.303401999490575669e+00 4.465184029546612088e+00 4.529896841569026833e+00 4.109263563423331433e+00 2.556156074885379326e+00 4.400471217524197343e+00 4.626966059602648507e+00 3.850412315333672897e+00 3.979837939378502387e+00 5.306450585838002887e+00 5.209381367804381213e+00 4.788748089658685814e+00 3.947481533367295015e+00 3.979837939378502387e+00 4.432827623535405159e+00 4.529896841569026833e+00 2.976789353031074725e+00 3.947481533367295015e+00 4.044550751400916688e+00 4.756391683647477997e+00 3.462135443199184870e+00 2.815007322975038306e+00 4.497540435557819904e+00 2.750294510952623561e+00 4.044550751400916688e+00 4.076907157412124505e+00 4.562253247580234650e+00 4.659322465613856323e+00 3.850412315333672897e+00 3.267997007131940634e+00 3.656273879266428661e+00 3.785699503311258152e+00 3.785699503311258152e+00 3.332709819154355380e+00 3.720986691288843407e+00 4.044550751400916688e+00 4.044550751400916688e+00 3.494491849210392242e+00 4.788748089658685814e+00 4.238689187468160924e+00 3.365066225165562752e+00 3.203284195109526333e+00 3.559204661232806988e+00 3.785699503311258152e+00 2.717938104941416189e+00 3.397422631176770125e+00 3.688630285277636034e+00 3.915125127356087642e+00 3.494491849210392242e+00 4.497540435557819904e+00 3.332709819154355380e+00 2.232592014773306044e+00 2.750294510952623561e+00 3.365066225165562752e+00 2.944432947019867353e+00 3.203284195109526333e+00 2.879720134997452607e+00 2.847363728986245679e+00 2.685581698930208816e+00 2.523799668874171953e+00 2.685581698930208816e+00 1.229543428425878826e+00 2.912076541008659980e+00 2.394374044829342907e+00 2.232592014773306044e+00 2.879720134997452607e+00 2.297304826795720789e+00 1.941384360672440135e+00 2.103166390728476998e+00 1.553107488537952108e+00 1.229543428425878826e+00 1.682533112582781376e+00 2.362017638818135534e+00 1.100117804381049336e+00 3.365066225165562752e+00 1.973740766683647507e+00 1.876671548650025390e+00 2.491443262862964581e+00 1.391325458481915467e+00 2.070809984717269625e+00 2.782650916963830934e+00 2.426730450840550279e+00 1.941384360672440135e+00 1.520751082526744735e+00 2.006097172694854880e+00 2.588512480896587031e-01 8.736229623025980606e-01 1.358969052470708094e+00 1.035404992358634813e+00 1.391325458481915467e+00 1.100117804381049336e+00 1.035404992358634813e+00 1.488394676515537363e+00 1.164830616403464081e+00 8.412665562913906880e-01 9.706921803362200674e-01 8.736229623025980606e-01 6.147717142129394130e-01 1.520751082526744735e+00 -3.559204661232807099e-01 9.383357743250126948e-01 9.059793683138054332e-01 3.559204661232807099e-01 6.147717142129394130e-01 0.000000000000000000e+00 3.235640601120733373e-01 2.588512480896587031e-01 5.824153082017320404e-01 6.147717142129394130e-01 -1.294256240448293516e-01 5.824153082017320404e-01 3.882768721344880269e-01 1.294256240448293516e-01 1.488394676515537363e+00 4.206332781456953440e-01 2.588512480896587031e-01 8.736229623025980606e-01 8.412665562913906880e-01 9.706921803362200674e-02 -4.206332781456953440e-01 -1.294256240448293516e-01 3.235640601120733789e-02 -9.706921803362200674e-02 4.853460901681100337e-01 1.294256240448293516e-01 6.471281202241467578e-02 3.235640601120733789e-02 8.089101502801834265e-01 0.000000000000000000e+00 5.500589021905246678e-01 7.441973382577686813e-01 1.391325458481915467e+00 9.706921803362200674e-02 -1.294256240448293516e-01 -1.617820300560366686e-01 3.882768721344880269e-01 3.235640601120733789e-02 0.000000000000000000e+00 5.500589021905246678e-01 -5.500589021905246678e-01 3.882768721344880269e-01 -7.441973382577686813e-01 4.206332781456953440e-01 4.206332781456953440e-01 -1.294256240448293516e-01 7.118409322465614197e-01 2.912076541008660202e-01 5.500589021905246678e-01 9.706921803362200674e-02 -2.588512480896587031e-01 8.736229623025980606e-01 2.264948420784513583e-01 1.941384360672440135e-01 3.235640601120733789e-02 5.177024961793174063e-01 7.441973382577686813e-01 4.529896841569027166e-01 3.235640601120733373e-01 -1.941384360672440135e-01 3.559204661232807099e-01 9.383357743250126948e-01 -3.882768721344880269e-01 5.500589021905246678e-01 -2.912076541008660202e-01 6.794845262353540472e-01 6.147717142129394130e-01 8.412665562913906880e-01 -1.294256240448293516e-01 8.736229623025980606e-01 -1.294256240448293516e-01 3.882768721344880269e-01 2.588512480896587031e-01 1.617820300560366686e-01 3.235640601120733373e-01 3.235640601120733373e-01 4.529896841569027166e-01 1.617820300560366686e-01 -3.235640601120733373e-01 -1.617820300560366686e-01 4.853460901681100337e-01 1.294256240448293516e-01 6.147717142129394130e-01 5.177024961793174063e-01 3.882768721344880269e-01 -1.294256240448293516e-01 6.147717142129394130e-01 0.000000000000000000e+00 -6.471281202241467578e-02 -1.617820300560366686e-01 -5.824153082017320404e-01 -4.206332781456953440e-01 -6.471281202241467578e-02 -1.294256240448293516e-01 2.588512480896587031e-01 -6.471281202241467578e-02 5.824153082017320404e-01 9.706921803362200674e-01 7.441973382577686813e-01 1.617820300560366686e-01 3.235640601120733789e-02 2.264948420784513583e-01 0.000000000000000000e+00 -2.912076541008660202e-01 1.294256240448293516e-01 9.383357743250126948e-01 -2.264948420784513583e-01 3.235640601120733789e-02 -3.882768721344880269e-01 -1.294256240448293516e-01 -3.235640601120733789e-02 -6.471281202241466746e-01 4.853460901681100337e-01 9.706921803362200674e-01 -3.882768721344880269e-01 1.617820300560366686e-01 6.471281202241467578e-02 -1.294256240448293516e-01 4.529896841569027166e-01 -3.559204661232807099e-01 5.500589021905246678e-01 -1.617820300560366686e-01 -4.206332781456953440e-01 3.235640601120733373e-01 1.941384360672440135e-01 -6.471281202241467578e-02 -2.912076541008660202e-01 5.177024961793174063e-01 -1.294256240448293516e-01 5.500589021905246678e-01 8.412665562913906880e-01 3.235640601120733789e-02 2.264948420784513583e-01 0.000000000000000000e+00 -2.588512480896587031e-01 -1.941384360672440135e-01 -3.882768721344880269e-01 3.882768721344880269e-01 -1.617820300560366686e-01 -4.853460901681100337e-01 6.794845262353540472e-01 0.000000000000000000e+00 7.118409322465614197e-01 -9.706921803362200674e-02 7.118409322465614197e-01 9.706921803362200674e-02 -3.559204661232807099e-01 -5.500589021905246678e-01 1.294256240448293516e-01 4.529896841569027166e-01 5.824153082017320404e-01 2.588512480896587031e-01 2.264948420784513583e-01 -1.941384360672440135e-01 6.471281202241467578e-02 1.617820300560366686e-01 0.000000000000000000e+00 -6.471281202241467578e-02 1.100117804381049336e+00 -1.617820300560366686e-01 6.794845262353540472e-01 4.853460901681100337e-01 7.441973382577686813e-01 5.824153082017320404e-01 -6.471281202241467578e-02 4.206332781456953440e-01 0.000000000000000000e+00 3.235640601120733373e-01 -3.882768721344880269e-01 -1.294256240448293349e+00 -5.177024961793174063e-01 5.824153082017320404e-01 0.000000000000000000e+00 2.912076541008660202e-01 -3.235640601120733789e-02 -6.471281202241467578e-02 -1.941384360672440135e-01 5.500589021905246678e-01 1.294256240448293516e-01 -1.682533112582781376e+00 -9.706921803362200674e-02 2.264948420784513583e-01 3.559204661232807099e-01 4.206332781456953440e-01
4.853460901681100337e-01 5.824153082017320404e-01 4.206332781456953440e-01 7.765537442689760539e-01 -1.617820300560366686e-01 6.471281202241466746e-01 8.736229623025980606e-01 8.412665562913906880e-01 -4.853460901681100337e-01 0.000000000000000000e+00 8.412665562913906880e-01 1.294256240448293516e-01 5.500589021905246678e-01 2.588512480896587031e-01 1.132474210392256708e+00 6.147717142129394130e-01 6.471281202241466746e-01 7.118409322465614197e-01 1.358969052470708094e+00 6.471281202241467578e-02 9.059793683138054332e-01 6.471281202241466746e-01 -1.617820300560366686e-01 8.412665562913906880e-01 1.067761398369841963e+00 1.294256240448293349e+00 1.261899834437085977e+00 9.059793683138054332e-01 6.147717142129394130e-01 5.177024961793174063e-01 1.003048586347427440e+00 6.794845262353540472e-01 5.824153082017320404e-01 -4.206332781456953440e-01 8.412665562913906880e-01 1.779602330616403494e+00 5.177024961793174063e-01 -4.853460901681100337e-01 5.824153082017320404e-01 1.909027954661232762e+00 8.736229623025980606e-01 1.747245924605196121e+00 1.358969052470708094e+00 1.067761398369841963e+00 1.035404992358634813e+00 9.059793683138054332e-01 -6.471281202241467578e-02 6.794845262353540472e-01 6.471281202241467578e-02 0.000000000000000000e+00 6.794845262353540472e-01 1.261899834437085977e+00 1.326612646459500722e+00 1.197187022414671453e+00 1.067761398369841963e+00 1.003048586347427440e+00 1.876671548650025390e+00 8.412665562913906880e-01 1.003048586347427440e+00 1.294256240448293516e-01 1.585463894549159480e+00 8.736229623025980606e-01 -3.235640601120733789e-02 1.423681864493122839e+00 1.197187022414671453e+00 5.500589021905246678e-01 7.118409322465614197e-01 1.294256240448293349e+00 1.067761398369841963e+00 1.779602330616403494e+00 1.197187022414671453e+00 7.441973382577686813e-01 1.876671548650025390e+00 1.197187022414671453e+00 5.177024961793174063e-01 1.067761398369841963e+00 6.147717142129394130e-01 1.650176706571574003e+00 4.529896841569027166e-01 1.747245924605196121e+00 1.261899834437085977e+00 1.585463894549159480e+00 1.941384360672440135e-01 5.500589021905246678e-01 9.383357743250126948e-01 1.553107488537952108e+00 1.650176706571574003e+00 2.006097172694854880e+00 2.167879202750891299e+00 9.706921803362200674e-01 1.779602330616403494e+00 2.167879202750891299e+00 1.358969052470708094e+00 1.035404992358634813e+00 1.294256240448293349e+00 2.362017638818135534e+00 1.909027954661232762e+00 1.197187022414671453e+00 1.553107488537952108e+00 1.164830616403464081e+00 2.038453578706062252e+00 1.261899834437085977e+00 1.585463894549159480e+00 2.167879202750891299e+00 2.329661232806928162e+00 1.682533112582781376e+00 1.909027954661232762e+00 1.488394676515537363e+00 1.229543428425878826e+00 2.103166390728476998e+00 2.426730450840550279e+00 1.488394676515537363e+00 1.456038270504329990e+00 1.229543428425878826e+00 1.456038270504329990e+00 1.909027954661232762e+00 2.103166390728476998e+00 1.456038270504329990e+00 2.362017638818135534e+00 1.553107488537952108e+00 2.200235608762098671e+00 1.294256240448293349e+00 1.488394676515537363e+00 2.394374044829342907e+00 1.100117804381049336e+00 1.714889518593988749e+00 2.620868886907794071e+00 2.491443262862964581e+00 1.035404992358634813e+00 2.070809984717269625e+00 1.164830616403464081e+00 1.553107488537952108e+00 1.391325458481915467e+00 2.620868886907794071e+00 1.779602330616403494e+00 2.653225292919001443e+00 3.170927789098318961e+00 1.197187022414671453e+00 2.264948420784513416e+00 1.585463894549159480e+00 2.362017638818135534e+00 3.300353413143148007e+00 3.170927789098318961e+00 3.591561067244014360e+00 2.329661232806928162e+00 3.526848255221599615e+00 1.585463894549159480e+00 3.138571383087111588e+00 2.362017638818135534e+00 2.847363728986245679e+00 1.844315142638818017e+00 4.788748089658685814e+00 4.562253247580234650e+00 2.232592014773306044e+00 3.365066225165562752e+00 2.944432947019867353e+00 4.044550751400916688e+00 3.526848255221599615e+00 3.850412315333672897e+00 3.365066225165562752e+00 3.397422631176770125e+00 3.462135443199184870e+00 2.815007322975038306e+00 3.850412315333672897e+00 3.753343097300050779e+00 3.332709819154355380e+00 4.238689187468160924e+00 4.044550751400916688e+00 4.821104495669892742e+00 4.012194345389709760e+00 4.724035277636271069e+00 3.947481533367295015e+00 3.785699503311258152e+00 3.203284195109526333e+00 4.691678871625063252e+00 3.915125127356087642e+00 4.012194345389709760e+00 3.720986691288843407e+00 4.821104495669892742e+00 4.982886525725929161e+00 4.303401999490575669e+00 4.659322465613856323e+00 4.368114811512990414e+00 4.594609653591441578e+00 5.435876209882832377e+00 4.465184029546612088e+00 4.724035277636271069e+00 5.824153082017319960e+00 5.015242931737136978e+00 4.594609653591441578e+00 4.918173713703515304e+00 4.173976375445746179e+00 4.465184029546612088e+00 5.403519803871624561e+00 5.144668555781966468e+00 5.597658239938868796e+00 4.432827623535405159e+00 5.985935112073357267e+00 5.565301833927661868e+00 3.656273879266428661e+00 5.985935112073357267e+00 4.982886525725929161e+00 4.368114811512990414e+00 5.403519803871624561e+00 6.568350420275089085e+00 5.759440269994905215e+00 5.209381367804381213e+00 5.921222300050942522e+00 4.109263563423331433e+00 5.015242931737136978e+00 4.982886525725929161e+00 5.403519803871624561e+00 3.397422631176770125e+00 3.915125127356087642e+00 4.659322465613856323e+00 5.112312149770758651e+00 4.368114811512990414e+00 5.079955743759551723e+00 4.368114811512990414e+00 5.177024961793173397e+00 3.332709819154355380e+00 4.756391683647477997e+00 4.271045593479367852e+00 3.526848255221599615e+00 4.788748089658685814e+00 4.853460901681100559e+00 4.626966059602648507e+00 4.529896841569026833e+00 4.335758405501782597e+00 3.429779037187977497e+00 3.170927789098318961e+00 3.720986691288843407e+00 3.850412315333672897e+00 3.300353413143148007e+00 2.976789353031074725e+00 3.753343097300050779e+00 2.782650916963830934e+00 2.556156074885379326e+00 2.976789353031074725e+00 4.400471217524197343e+00 3.138571383087111588e+00 4.141619969434539250e+00 4.173976375445746179e+00 4.044550751400916688e+00 3.526848255221599615e+00 4.173976375445746179e+00 3.009145759042282098e+00 2.976789353031074725e+00 4.141619969434539250e+00 3.041502165053489470e+00 2.976789353031074725e+00 3.494491849210392242e+00 3.462135443199184870e+00 4.562253247580234650e+00 3.882768721344880269e+00 4.238689187468160924e+00 4.432827623535405159e+00 3.494491849210392242e+00 4.594609653591441578e+00 4.012194345389709760e+00 3.882768721344880269e+00 3.526848255221599615e+00 3.365066225165562752e+00 3.429779037187977497e+00 3.365066225165562752e+00 4.044550751400916688e+00 2.588512480896586698e+00 3.332709819154355380e+00 3.494491849210392242e+00 2.653225292919001443e+00 4.303401999490575669e+00 2.912076541008659980e+00 3.623917473255221733e+00 3.138571383087111588e+00 3.397422631176770125e+00 2.717938104941416189e+00 3.332709819154355380e+00 2.653225292919001443e+00 2.879720134997452607e+00 3.073858571064696843e+00 3.203284195109526333e+00 1.650176706571574003e+00 2.523799668874171953e+00 1.941384360672440135e+00 1.261899834437085977e+00 2.329661232806928162e+00 2.523799668874171953e+00 2.394374044829342907e+00 2.523799668874171953e+00 2.362017638818135534e+00 2.815007322975038306e+00 3.720986691288843407e+00 1.779602330616403494e+00 1.811958736627610866e+00 1.682533112582781376e+00 1.682533112582781376e+00 1.358969052470708094e+00 1.941384360672440135e+00 1.520751082526744735e+00 2.232592014773306044e+00 1.585463894549159480e+00 1.747245924605196121e+00 2.103166390728476998e+00 2.362017638818135534e+00 2.329661232806928162e+00 1.391325458481915467e+00 1.941384360672440135e+00 1.682533112582781376e+00 2.329661232806928162e+00 1.747245924605196121e+00 1.358969052470708094e+00 9.383357743250126948e-01 1.488394676515537363e+00 8.736229623025980606e-01 1.973740766683647507e+00 6.471281202241467578e-02 1.326612646459500722e+00 2.394374044829342907e+00 1.229543428425878826e+00 1.423681864493122839e+00 1.100117804381049336e+00 7.441973382577686813e-01 1.553107488537952108e+00 7.765537442689760539e-01 9.706921803362200674e-01 1.067761398369841963e+00 1.391325458481915467e+00 1.423681864493122839e+00 9.706921803362200674e-01 9.059793683138054332e-01 1.585463894549159480e+00 5.500589021905246678e-01 1.164830616403464081e+00 1.617820300560366686e-01 3.235640601120733373e-01 1.003048586347427440e+00 6.471281202241467578e-02 1.423681864493122839e+00 5.177024961793174063e-01 5.824153082017320404e-01 1.229543428425878826e+00 9.383357743250126948e-01 -4.206332781456953440e-01 8.412665562913906880e-01 1.229543428425878826e+00 -9.706921803362200674e-02 9.706921803362200674e-01 1.326612646459500722e+00 6.794845262353540472e-01 3.559204661232807099e-01 2.912076541008660202e-01 -1.941384360672440135e-01 -2.588512480896587031e-01 1.164830616403464081e+00 4.206332781456953440e-01 8.089101502801834265e-01 6.147717142129394130e-01 1.617820300560366686e-01 -2.588512480896587031e-01 3.235640601120733789e-02 1.326612646459500722e+00 -1.294256240448293516e-01 -6.471281202241467578e-02 5.500589021905246678e-01 4.853460901681100337e-01 9.706921803362200674e-02 9.706921803362200674e-02 4.529896841569027166e-01 -2.912076541008660202e-01 2.912076541008660202e-01 -4.853460901681100337e-01 1.197187022414671453e+00 1.294256240448293516e-01 -3.235640601120733789e-02 -2.912076541008660202e-01 5.177024961793174063e-01 1.294256240448293516e-01 5.177024961793174063e-01 -2.912076541008660202e-01 -1.100117804381049336e+00 3.235640601120733789e-02 7.765537442689760539e-01 7.765537442689760539e-01 -6.794845262353540472e-01 5.500589021905246678e-01 3.235640601120733373e-01 2.264948420784513583e-01 -6.794845262353540472e-01 9.706921803362200674e-02 -1.941384360672440135e-01 3.559204661232807099e-01 -3.235640601120733789e-02 7.118409322465614197e-01 2.912076541008660202e-01 -7.441973382577686813e-01 3.235640601120733789e-02 -1.294256240448293516e-01 -1.941384360672440135e-01 5.177024961793174063e-01 2.588512480896587031e-01 1.294256240448293349e+00 4.853460901681100337e-01 3.882768721344880269e-01 5.824153082017320404e-01 -2.588512480896587031e-01 -9.706921803362200674e-02 1.294256240448293516e-01 1.941384360672440135e-01 6.147717142129394130e-01 5.824153082017320404e-01 5.500589021905246678e-01 3.235640601120733789e-02 3.882768721344880269e-01 6.471281202241467578e-02 1.294256240448293516e-01 -2.264948420784513583e-01 -3.235640601120733373e-01 3.235640601120733789e-02 2.264948420784513583e-01 5.824153082017320404e-01 2.588512480896587031e-01 4.853460901681100337e-01 -6.794845262353540472e-01 -4.206332781456953440e-01 0.000000000000000000e+00 6.471281202241467578e-02 -2.264948420784513583e-01 1.941384360672440135e-01 2.912076541008660202e-01 -2.912076541008660202e-01 -4.206332781456953440e-01 0.000000000000000000e+00 3.882768721344880269e-01 2.264948420784513583e-01 7.118409322465614197e-01 3.559204661232807099e-01 2.264948420784513583e-01 2.588512480896587031e-01 -1.941384360672440135e-01 -4.853460901681100337e-01 -1.617820300560366686e-01 5.500589021905246678e-01 1.617820300560366686e-01 1.941384360672440135e-01 -2.912076541008660202e-01 4.529896841569027166e-01 7.118409322465614197e-01 -5.824153082017320404e-01 0.000000000000000000e+00 0.000000000000000000e+00 -2.588512480896587031e-01 9.706921803362200674e-02 3.559204661232807099e-01 -4.853460901681100337e-01 -2.264948420784513583e-01 -2.264948420784513583e-01 7.441973382577686813e-01 -1.067761398369841963e+00 3.882768721344880269e-01 -1.941384360672440135e-01 -4.206332781456953440e-01 -2.588512480896587031e-01 -1.294256240448293516e-01 -1.617820300560366686e-01 -6.471281202241467578e-02 1.294256240448293516e-01 3.882768721344880269e-01 2.588512480896587031e-01 2.264948420784513583e-01 -4.853460901681100337e-01 9.706921803362200674e-02 -4.853460901681100337e-01 -5.824153082017320404e-01 6.471281202241466746e-01 3.882768721344880269e-01 -4.206332781456953440e-01 6.147717142129394130e-01 -4.853460901681100337e-01 -3.235640601120733789e-02 9.706921803362200674e-02 9.706921803362200674e-02 -2.264948420784513583e-01 2.264948420784513583e-01 3.559204661232807099e-01 -1.294256240448293516e-01 2.264948420784513583e-01 1.617820300560366686e-01 -3.559204661232807099e-01 0.000000000000000000e+00 1.941384360672440135e-01 -3.235640601120733789e-02 -7.441973382577686813e-01 3.235640601120733789e-02 -2.588512480896587031e-01 -6.471281202241467578e-02 -3.235640601120733789e-02 2.264948420784513583e-01 6.147717142129394130e-01 -8.089101502801834265e-01 -3.235640601120733789e-02 -4.206332781456953440e-01 3.235640601120733373e-01 1.294256240448293516e-01 -4.853460901681100337e-01 3.559204661232807099e-01 1.617820300560366686e-01 9.383357743250126948e-01 7.441973382577686813e-01 -7.118409322465614197e-01 1.941384360672440135e-01 1.941384360672440135e-01 -2.264948420784513583e-01 4.206332781456953440e-01 5.824153082017320404e-01 1.197187022414671453e+00 9.383357743250126948e-01 1.617820300560366686e-01 5.500589021905246678e-01 5.177024961793174063e-01 2.264948420784513583e-01 8.089101502801834265e-01 5.500589021905246678e-01 -3.559204661232807099e-01 6.471281202241467578e-02 5.177024961793174063e-01 2.912076541008660202e-01 -6.147717142129394130e-01 5.500589021905246678e-01 -6.471281202241467578e-02 -6.471281202241467578e-02 6.147717142129394130e-01 1.164830616403464081e+00 5.824153082017320404e-01 1.003048586347427440e+00 5.500589021905246678e-01 1.100117804381049336e+00 2.588512480896587031e-01 1.003048586347427440e+00 1.617820300560366853e+00 5.500589021905246678e-01 3.882768721344880269e-01 3.882768721344880269e-01 5.177024961793174063e-01 8.736229623025980606e-01 3.235640601120733373e-01 9.706921803362200674e-02 4.206332781456953440e-01 1.261899834437085977e+00 1.456038270504329990e+00 4.529896841569027166e-01 4.206332781456953440e-01 9.383357743250126948e-01 7.118409322465614197e-01 1.132474210392256708e+00 1.003048586347427440e+00 8.412665562913906880e-01 7.765537442689760539e-01 4.529896841569027166e-01 1.164830616403464081e+00 7.118409322465614197e-01 5.824153082017320404e-01 8.412665562913906880e-01 1.067761398369841963e+00 1.326612646459500722e+00 3.882768721344880269e-01 1.294256240448293349e+00 6.794845262353540472e-01 6.794845262353540472e-01 1.003048586347427440e+00 2.588512480896587031e-01 7.441973382577686813e-01 1.358969052470708094e+00 1.003048586347427440e+00 6.471281202241466746e-01 8.736229623025980606e-01 1.003048586347427440e+00 1.294256240448293349e+00 1.747245924605196121e+00 1.358969052470708094e+00 1.585463894549159480e+00 1.650176706571574003e+00 1.294256240448293349e+00 1.326612646459500722e+00 9.706921803362200674e-01 8.736229623025980606e-01 1.456038270504329990e+00 9.059793683138054332e-01 1.326612646459500722e+00 1.650176706571574003e+00 1.423681864493122839e+00 1.488394676515537363e+00 1.067761398369841963e+00 1.164830616403464081e+00 5.824153082017320404e-01 1.488394676515537363e+00 9.383357743250126948e-01 8.089101502801834265e-01 2.394374044829342907e+00 9.706921803362200674e-02 1.520751082526744735e+00 1.714889518593988749e+00 8.412665562913906880e-01 1.456038270504329990e+00 1.423681864493122839e+00 1.456038270504329990e+00 2.297304826795720789e+00 3.170927789098318961e+00 1.391325458481915467e+00 2.491443262862964581e+00 2.103166390728476998e+00 1.973740766683647507e+00 1.844315142638818017e+00 1.003048586347427440e+00 2.167879202750891299e+00 2.135522796739683926e+00 2.006097172694854880e+00 1.650176706571574003e+00 3.559204661232807099e-01 2.070809984717269625e+00 1.456038270504329990e+00 1.391325458481915467e+00 2.070809984717269625e+00 2.103166390728476998e+00 1.682533112582781376e+00 1.779602330616403494e+00 2.135522796739683926e+00 6.794845262353540472e-01 1.520751082526744735e+00 2.070809984717269625e+00 1.941384360672440135e+00 1.909027954661232762e+00 1.456038270504329990e+00 3.170927789098318961e+00 2.750294510952623561e+00 2.167879202750891299e+00 1.423681864493122839e+00 2.556156074885379326e+00 2.038453578706062252e+00 2.070809984717269625e+00 1.229543428425878826e+00 2.362017638818135534e+00 2.006097172694854880e+00 1.423681864493122839e+00 2.264948420784513416e+00 1.811958736627610866e+00 2.394374044829342907e+00 3.106214977075904216e+00 1.876671548650025390e+00 1.650176706571574003e+00 3.462135443199184870e+00 2.491443262862964581e+00 2.556156074885379326e+00 3.235640601120733706e+00 1.261899834437085977e+00 1.844315142638818017e+00 2.200235608762098671e+00 2.620868886907794071e+00 2.523799668874171953e+00 3.041502165053489470e+00 1.973740766683647507e+00 3.429779037187977497e+00 3.235640601120733706e+00 2.232592014773306044e+00 2.426730450840550279e+00 3.106214977075904216e+00 3.720986691288843407e+00 2.588512480896586698e+00 3.591561067244014360e+00 2.879720134997452607e+00 2.976789353031074725e+00 3.073858571064696843e+00 4.465184029546612088e+00 3.915125127356087642e+00 3.494491849210392242e+00 5.015242931737136978e+00 2.815007322975038306e+00 2.847363728986245679e+00 3.818055909322465524e+00 4.368114811512990414e+00 4.659322465613856323e+00 4.012194345389709760e+00 3.656273879266428661e+00 4.562253247580234650e+00 3.009145759042282098e+00 4.012194345389709760e+00 3.915125127356087642e+00 4.918173713703515304e+00 4.109263563423331433e+00 4.044550751400916688e+00 4.821104495669892742e+00 4.400471217524197343e+00 3.915125127356087642e+00 4.691678871625063252e+00 4.465184029546612088e+00 5.015242931737136978e+00 4.885817307692307487e+00 5.241737773815588142e+00 5.015242931737136978e+00 5.209381367804381213e+00 6.503637608252674340e+00 4.853460901681100559e+00 3.591561067244014360e+00 4.529896841569026833e+00 6.859558074375954995e+00 4.465184029546612088e+00 6.147717142129393686e+00 4.950530119714722233e+00 4.626966059602648507e+00 5.532945427916454051e+00 6.147717142129393686e+00 6.341855578196637921e+00 5.468232615894039306e+00 5.468232615894039306e+00 5.079955743759551723e+00 5.500589021905247122e+00 5.856509488028527777e+00 5.306450585838002887e+00 5.597658239938868796e+00 5.306450585838002887e+00 4.950530119714722233e+00 5.177024961793173397e+00 4.368114811512990414e+00 6.050647924095772012e+00 6.212429954151808431e+00 4.465184029546612088e+00 4.659322465613856323e+00 5.274094179826795958e+00 5.532945427916454051e+00 5.209381367804381213e+00 4.724035277636271069e+00 4.756391683647477997e+00 5.565301833927661868e+00 4.497540435557819904e+00 3.915125127356087642e+00 2.912076541008659980e+00 4.918173713703515304e+00 3.591561067244014360e+00 4.788748089658685814e+00 3.267997007131940634e+00 4.950530119714722233e+00 4.659322465613856323e+00 4.821104495669892742e+00 4.173976375445746179e+00 4.788748089658685814e+00 3.365066225165562752e+00 3.720986691288843407e+00 4.173976375445746179e+00 3.559204661232806988e+00 4.012194345389709760e+00 3.850412315333672897e+00 3.753343097300050779e+00 4.885817307692307487e+00 5.241737773815588142e+00 4.432827623535405159e+00 4.400471217524197343e+00 4.238689187468160924e+00 5.079955743759551723e+00 3.688630285277636034e+00 3.623917473255221733e+00 4.335758405501782597e+00 5.144668555781966468e+00 4.141619969434539250e+00 4.173976375445746179e+00 2.976789353031074725e+00 4.465184029546612088e+00 3.106214977075904216e+00 4.724035277636271069e+00 3.785699503311258152e+00 3.882768721344880269e+00 3.591561067244014360e+00 5.306450585838002887e+00 3.753343097300050779e+00 5.727083863983698286e+00 3.947481533367295015e+00 3.656273879266428661e+00 4.173976375445746179e+00 4.044550751400916688e+00 3.591561067244014360e+00 3.462135443199184870e+00 3.559204661232806988e+00 3.397422631176770125e+00 3.979837939378502387e+00 3.494491849210392242e+00 3.882768721344880269e+00 2.717938104941416189e+00 3.882768721344880269e+00 2.750294510952623561e+00 3.979837939378502387e+00 3.170927789098318961e+00 3.397422631176770125e+00 2.750294510952623561e+00 3.720986691288843407e+00 3.332709819154355380e+00 2.620868886907794071e+00 3.656273879266428661e+00 3.915125127356087642e+00 2.329661232806928162e+00 1.876671548650025390e+00 2.200235608762098671e+00 3.365066225165562752e+00 2.976789353031074725e+00 2.459086856851757652e+00 2.394374044829342907e+00 2.750294510952623561e+00 2.426730450840550279e+00 2.685581698930208816e+00 1.488394676515537363e+00 1.488394676515537363e+00 2.232592014773306044e+00 2.588512480896586698e+00 1.876671548650025390e+00 1.973740766683647507e+00 3.332709819154355380e+00 1.941384360672440135e+00 2.459086856851757652e+00 1.617820300560366853e+00 2.038453578706062252e+00 1.294256240448293349e+00 1.326612646459500722e+00 2.264948420784513416e+00 1.520751082526744735e+00 1.520751082526744735e+00 1.973740766683647507e+00 1.747245924605196121e+00 1.714889518593988749e+00 1.132474210392256708e+00 1.779602330616403494e+00 1.326612646459500722e+00 1.423681864493122839e+00 9.706921803362200674e-01 9.706921803362200674e-01 1.811958736627610866e+00 1.973740766683647507e+00 2.912076541008660202e-01 7.765537442689760539e-01 1.553107488537952108e+00 1.294256240448293349e+00 1.003048586347427440e+00 1.294256240448293349e+00 1.423681864493122839e+00 1.067761398369841963e+00 2.264948420784513583e-01 6.147717142129394130e-01 1.067761398369841963e+00 -6.471281202241467578e-02 9.706921803362200674e-02 6.147717142129394130e-01 4.853460901681100337e-01 3.235640601120733373e-01 8.412665562913906880e-01 2.588512480896587031e-01 4.529896841569027166e-01 7.118409322465614197e-01 7.765537442689760539e-01 8.412665562913906880e-01 -2.588512480896587031e-01 2.912076541008660202e-01 3.559204661232807099e-01 3.235640601120733789e-02 3.559204661232807099e-01 -3.235640601120733789e-02 4.206332781456953440e-01 9.383357743250126948e-01 2.264948420784513583e-01 3.235640601120733789e-02 3.559204661232807099e-01 -6.471281202241467578e-02 2.264948420784513583e-01 1.294256240448293516e-01 -6.471281202241467578e-02 1.229543428425878826e+00 -2.588512480896587031e-01 -3.882768721344880269e-01 7.765537442689760539e-01 3.882768721344880269e-01 -3.235640601120733373e-01 6.147717142129394130e-01 5.500589021905246678e-01 -6.471281202241467578e-02 6.471281202241467578e-02 -2.912076541008660202e-01 -8.412665562913906880e-01 1.941384360672440135e-01 5.500589021905246678e-01 -2.588512480896587031e-01 -6.471281202241467578e-02 8.089101502801834265e-01 -2.912076541008660202e-01 -6.471281202241467578e-02 1.132474210392256708e+00 5.500589021905246678e-01 4.206332781456953440e-01 -1.617820300560366686e-01 -4.529896841569027166e-01 5.824153082017320404e-01 -1.294256240448293516e-01 -7.118409322465614197e-01 9.706921803362200674e-02 3.882768721344880269e-01 -2.588512480896587031e-01 2.264948420784513583e-01 4.206332781456953440e-01 1.294256240448293516e-01 6.471281202241467578e-02 9.059793683138054332e-01 -3.235640601120733789e-02 -6.471281202241467578e-02 1.003048586347427440e+00 6.794845262353540472e-01 -3.882768721344880269e-01 1.941384360672440135e-01 -1.294256240448293516e-01 -4.529896841569027166e-01 -3.235640601120733789e-02 -2.588512480896587031e-01 0.000000000000000000e+00 -4.206332781456953440e-01 3.559204661232807099e-01 -3.235640601120733789e-02 -3.559204661232807099e-01 -6.471281202241467578e-02 9.706921803362200674e-02 1.941384360672440135e-01 -9.706921803362200674e-02 4.529896841569027166e-01 9.706921803362200674e-02 5.177024961793174063e-01 0.000000000000000000e+00 3.235640601120733373e-01 9.706921803362200674e-02 3.882768721344880269e-01 5.824153082017320404e-01 0.000000000000000000e+00 -4.529896841569027166e-01 -4.853460901681100337e-01 1.941384360672440135e-01 2.912076541008660202e-01 -2.264948420784513583e-01 -3.235640601120733373e-01 -2.264948420784513583e-01 -3.235640601120733373e-01 5.500589021905246678e-01 -3.235640601120733373e-01 -4.206332781456953440e-01 1.941384360672440135e-01 3.235640601120733789e-02 2.588512480896587031e-01 2.912076541008660202e-01 2.588512480896587031e-01 -1.617820300560366686e-01 0.000000000000000000e+00 -4.206332781456953440e-01 2.588512480896587031e-01 3.235640601120733789e-02 6.794845262353540472e-01 -2.588512480896587031e-01 -1.294256240448293516e-01 9.706921803362200674e-02 9.706921803362200674e-02 -1.941384360672440135e-01 -1.617820300560366686e-01 1.617820300560366686e-01 6.471281202241467578e-02 -9.706921803362200674e-02 -5.824153082017320404e-01 -9.706921803362200674e-01 9.706921803362200674e-02 5.177024961793174063e-01 6.471281202241467578e-02 2.588512480896587031e-01 1.941384360672440135e-01 1.617820300560366686e-01 9.706921803362200674e-02 -9.706921803362200674e-02 3.235640601120733789e-02 -9.706921803362200674e-02 -9.706921803362200674e-02 3.235640601120733789e-02 -1.294256240448293516e-01 2.912076541008660202e-01 3.235640601120733789e-02 -9.706921803362200674e-02 6.471281202241466746e-01 0.000000000000000000e+00 5.177024961793174063e-01 1.003048586347427440e+00 1.617820300560366686e-01 3.559204661232807099e-01 -6.471281202241466746e-01 4.853460901681100337e-01 1.100117804381049336e+00 -2.912076541008660202e-01 3.559204661232807099e-01 4.853460901681100337e-01 -9.706921803362200674e-02 -8.089101502801834265e-01 3.235640601120733373e-01 -6.471281202241466746e-01 3.559204661232807099e-01 -2.588512480896587031e-01 -6.147717142129394130e-01 -3.235640601120733373e-01 6.794845262353540472e-01 5.824153082017320404e-01 -1.941384360672440135e-01 -1.617820300560366686e-01 -3.235640601120733373e-01 2.588512480896587031e-01 2.264948420784513583e-01 -9.706921803362200674e-02 3.235640601120733789e-02 6.471281202241467578e-02 -1.294256240448293516e-01 -1.617820300560366686e-01 9.706921803362200674e-02 1.035404992358634813e+00 9.706921803362200674e-02 5.177024961793174063e-01 4.529896841569027166e-01 -9.706921803362200674e-01 -4.206332781456953440e-01 1.067761398369841963e+00 2.264948420784513583e-01 4.529896841569027166e-01 7.765537442689760539e-01 4.853460901681100337e-01 4.853460901681100337e-01 5.177024961793174063e-01 1.229543428425878826e+00 6.147717142129394130e-01 0.000000000000000000e+00 -4.206332781456953440e-01 3.559204661232807099e-01 1.423681864493122839e+00 5.177024961793174063e-01 1.391325458481915467e+00 4.529896841569027166e-01 5.177024961793174063e-01 6.471281202241466746e-01 5.177024961793174063e-01 3.235640601120733373e-01 9.383357743250126948e-01 2.588512480896587031e-01 4.529896841569027166e-01 6.794845262353540472e-01 1.261899834437085977e+00 1.067761398369841963e+00 6.147717142129394130e-01 1.326612646459500722e+00 9.383357743250126948e-01 5.500589021905246678e-01 1.067761398369841963e+00 3.235640601120733373e-01 1.391325458481915467e+00 4.853460901681100337e-01 -9.706921803362200674e-02 7.441973382577686813e-01 3.559204661232807099e-01 8.089101502801834265e-01 1.035404992358634813e+00 2.264948420784513583e-01 -1.294256240448293516e-01 5.177024961793174063e-01 3.559204661232807099e-01 5.177024961793174063e-01 6.794845262353540472e-01 1.423681864493122839e+00 8.089101502801834265e-01 1.035404992358634813e+00 1.197187022414671453e+00 7.118409322465614197e-01 8.412665562913906880e-01 6.794845262353540472e-01 9.059793683138054332e-01 1.456038270504329990e+00 1.067761398369841963e+00 -3.882768721344880269e-01 6.471281202241466746e-01 6.147717142129394130e-01 1.035404992358634813e+00 7.118409322465614197e-01 1.294256240448293349e+00 1.003048586347427440e+00 6.471281202241466746e-01 1.164830616403464081e+00 2.588512480896587031e-01 2.912076541008660202e-01 1.197187022414671453e+00 4.206332781456953440e-01 4.853460901681100337e-01 1.585463894549159480e+00 1.197187022414671453e+00 1.132474210392256708e+00 1.391325458481915467e+00 2.006097172694854880e+00 1.229543428425878826e+00 1.326612646459500722e+00 6.471281202241466746e-01 1.326612646459500722e+00 1.229543428425878826e+00 1.973740766683647507e+00 1.261899834437085977e+00 1.650176706571574003e+00 1.520751082526744735e+00 1.844315142638818017e+00 1.682533112582781376e+00 1.067761398369841963e+00 4.206332781456953440e-01 2.329661232806928162e+00 1.682533112582781376e+00 5.500589021905246678e-01 1.229543428425878826e+00 1.811958736627610866e+00 1.423681864493122839e+00 1.520751082526744735e+00 6.471281202241467578e-02 1.811958736627610866e+00 1.067761398369841963e+00 9.706921803362200674e-01 4.529896841569027166e-01 1.714889518593988749e+00 2.620868886907794071e+00 1.520751082526744735e+00 1.941384360672440135e-01 1.714889518593988749e+00 2.394374044829342907e+00 7.441973382577686813e-01 1.585463894549159480e+00 1.876671548650025390e+00 1.100117804381049336e+00 1.391325458481915467e+00 1.973740766683647507e+00 2.491443262862964581e+00 1.585463894549159480e+00 1.682533112582781376e+00 2.459086856851757652e+00 1.779602330616403494e+00 1.844315142638818017e+00 1.294256240448293349e+00 1.358969052470708094e+00 1.811958736627610866e+00 1.132474210392256708e+00 2.200235608762098671e+00 9.383357743250126948e-01 2.329661232806928162e+00 2.362017638818135534e+00 2.912076541008659980e+00 3.138571383087111588e+00 1.391325458481915467e+00 1.811958736627610866e+00 2.588512480896586698e+00 2.297304826795720789e+00 2.556156074885379326e+00 1.811958736627610866e+00 2.847363728986245679e+00 2.232592014773306044e+00 2.006097172694854880e+00 2.944432947019867353e+00 9.383357743250126948e-01 2.750294510952623561e+00 2.264948420784513416e+00 2.394374044829342907e+00 1.779602330616403494e+00 2.588512480896586698e+00 3.009145759042282098e+00 2.038453578706062252e+00 2.976789353031074725e+00 2.976789353031074725e+00 2.717938104941416189e+00 3.494491849210392242e+00 1.423681864493122839e+00 3.365066225165562752e+00 3.138571383087111588e+00 3.720986691288843407e+00 4.497540435557819904e+00 4.691678871625063252e+00 3.429779037187977497e+00 4.885817307692307487e+00 4.432827623535405159e+00 2.523799668874171953e+00 3.979837939378502387e+00 3.882768721344880269e+00 3.915125127356087642e+00 4.044550751400916688e+00 3.591561067244014360e+00 3.720986691288843407e+00 3.850412315333672897e+00 3.720986691288843407e+00 4.529896841569026833e+00 3.138571383087111588e+00 4.562253247580234650e+00 5.985935112073357267e+00 4.368114811512990414e+00 4.432827623535405159e+00 3.818055909322465524e+00 4.173976375445746179e+00 5.079955743759551723e+00 4.982886525725929161e+00 4.400471217524197343e+00 5.435876209882832377e+00 5.177024961793173397e+00 3.559204661232806988e+00 5.241737773815588142e+00 5.597658239938868796e+00 4.109263563423331433e+00 4.368114811512990414e+00 4.756391683647477997e+00 3.915125127356087642e+00 4.335758405501782597e+00 5.953578706062149450e+00 5.338806991849210704e+00 4.950530119714722233e+00 4.594609653591441578e+00 6.568350420275089085e+00 4.821104495669892742e+00 5.015242931737136978e+00 4.853460901681100559e+00 5.079955743759551723e+00 5.565301833927661868e+00 4.691678871625063252e+00 4.982886525725929161e+00 5.274094179826795958e+00 5.306450585838002887e+00 4.562253247580234650e+00 4.400471217524197343e+00 4.724035277636271069e+00 5.435876209882832377e+00 4.173976375445746179e+00 4.982886525725929161e+00 5.565301833927661868e+00 4.594609653591441578e+00 4.659322465613856323e+00 5.144668555781966468e+00 4.918173713703515304e+00 5.791796676006113032e+00 4.821104495669892742e+00 5.532945427916454051e+00 4.368114811512990414e+00 4.044550751400916688e+00 4.238689187468160924e+00 4.335758405501782597e+00 5.888865894039734705e+00 4.594609653591441578e+00 6.115360736118186757e+00 3.591561067244014360e+00 4.950530119714722233e+00 5.662371051961283541e+00 4.918173713703515304e+00 4.044550751400916688e+00 3.591561067244014360e+00 4.044550751400916688e+00 5.047599337748343906e+00 4.529896841569026833e+00 3.947481533367295015e+00 4.400471217524197343e+00 4.562253247580234650e+00 3.559204661232806988e+00 3.915125127356087642e+00 3.850412315333672897e+00 4.885817307692307487e+00 2.815007322975038306e+00 3.688630285277636034e+00 4.141619969434539250e+00 4.594609653591441578e+00 4.044550751400916688e+00 3.559204661232806988e+00 3.882768721344880269e+00 4.529896841569026833e+00 4.400471217524197343e+00 4.950530119714722233e+00 4.594609653591441578e+00 3.785699503311258152e+00 4.465184029546612088e+00 3.979837939378502387e+00 3.170927789098318961e+00 3.882768721344880269e+00 3.235640601120733706e+00 4.400471217524197343e+00 4.303401999490575669e+00 3.623917473255221733e+00 3.559204661232806988e+00 3.656273879266428661e+00 3.526848255221599615e+00 4.206332781456953995e+00 3.656273879266428661e+00 3.623917473255221733e+00 3.526848255221599615e+00 3.365066225165562752e+00 4.044550751400916688e+00 3.656273879266428661e+00 3.041502165053489470e+00 3.947481533367295015e+00 3.591561067244014360e+00 2.394374044829342907e+00 3.623917473255221733e+00 4.303401999490575669e+00 3.947481533367295015e+00 1.811958736627610866e+00 4.335758405501782597e+00 3.397422631176770125e+00 2.588512480896586698e+00 1.941384360672440135e+00 2.200235608762098671e+00 3.267997007131940634e+00 2.459086856851757652e+00 3.462135443199184870e+00 3.138571383087111588e+00 2.976789353031074725e+00 1.585463894549159480e+00 2.750294510952623561e+00 2.232592014773306044e+00 3.623917473255221733e+00 3.300353413143148007e+00 2.167879202750891299e+00 3.947481533367295015e+00 1.520751082526744735e+00 2.232592014773306044e+00 1.650176706571574003e+00 1.747245924605196121e+00 1.520751082526744735e+00 2.523799668874171953e+00 1.650176706571574003e+00 1.941384360672440135e+00 1.391325458481915467e+00 3.170927789098318961e+00 1.003048586347427440e+00 8.736229623025980606e-01 2.750294510952623561e+00 4.529896841569027166e-01 8.412665562913906880e-01 1.229543428425878826e+00 1.585463894549159480e+00 8.412665562913906880e-01 1.682533112582781376e+00 1.585463894549159480e+00 1.294256240448293349e+00 3.882768721344880269e-01 5.500589021905246678e-01 7.118409322465614197e-01 1.617820300560366853e+00 3.559204661232807099e-01 1.132474210392256708e+00 7.441973382577686813e-01 9.706921803362200674e-01 7.441973382577686813e-01 6.147717142129394130e-01 8.089101502801834265e-01 9.706921803362200674e-01 4.529896841569027166e-01 1.132474210392256708e+00 7.441973382577686813e-01 1.067761398369841963e+00 5.500589021905246678e-01 -9.706921803362200674e-02 1.326612646459500722e+00 9.059793683138054332e-01 9.706921803362200674e-02 6.147717142129394130e-01 1.229543428425878826e+00 -6.471281202241467578e-02 4.853460901681100337e-01 8.412665562913906880e-01 4.206332781456953440e-01 8.412665562913906880e-01 1.294256240448293516e-01 7.441973382577686813e-01 3.882768721344880269e-01 3.235640601120733789e-02 5.177024961793174063e-01 -3.235640601120733789e-02 -1.294256240448293516e-01 1.617820300560366686e-01 1.941384360672440135e-01 -2.264948420784513583e-01 7.118409322465614197e-01 6.471281202241467578e-02 3.235640601120733789e-02 5.177024961793174063e-01 8.736229623025980606e-01 1.164830616403464081e+00 5.177024961793174063e-01 6.147717142129394130e-01 6.471281202241466746e-01 1.294256240448293516e-01 7.765537442689760539e-01 4.529896841569027166e-01 3.235640601120733789e-02 3.235640601120733789e-02 1.294256240448293516e-01 5.177024961793174063e-01 2.264948420784513583e-01 5.500589021905246678e-01 0.000000000000000000e+00 -2.912076541008660202e-01 2.588512480896587031e-01 4.529896841569027166e-01 5.177024961793174063e-01 4.853460901681100337e-01 1.617820300560366686e-01 -2.912076541008660202e-01 6.471281202241467578e-02 4.206332781456953440e-01 4.529896841569027166e-01 6.147717142129394130e-01 -1.617820300560366686e-01 6.147717142129394130e-01 -2.912076541008660202e-01 2.588512480896587031e-01 -2.588512480896587031e-01 8.412665562913906880e-01 -4.529896841569027166e-01 2.912076541008660202e-01 -4.529896841569027166e-01 5.824153082017320404e-01 1.294256240448293516e-01 6.471281202241467578e-02 7.118409322465614197e-01 1.941384360672440135e-01 9.059793683138054332e-01 -6.471281202241467578e-02 -4.529896841569027166e-01 4.206332781456953440e-01 2.588512480896587031e-01 8.089101502801834265e-01 7.765537442689760539e-01 3.559204661232807099e-01 -7.118409322465614197e-01 2.264948420784513583e-01 5.500589021905246678e-01 5.500589021905246678e-01 2.588512480896587031e-01 2.912076541008660202e-01 -9.706921803362200674e-02 9.706921803362200674e-02 1.294256240448293516e-01 -1.941384360672440135e-01 -5.177024961793174063e-01 -9.706921803362200674e-02 -3.235640601120733789e-02 3.235640601120733373e-01 -5.824153082017320404e-01 -2.912076541008660202e-01 4.529896841569027166e-01 8.736229623025980606e-01 6.147717142129394130e-01 8.412665562913906880e-01 3.882768721344880269e-01 3.235640601120733789e-02 2.588512480896587031e-01 4.206332781456953440e-01 7.441973382577686813e-01 3.235640601120733789e-02 2.264948420784513583e-01 2.264948420784513583e-01 0.000000000000000000e+00 -9.706921803362200674e-01 2.588512480896587031e-01 -1.294256240448293516e-01 -9.706921803362200674e-02 0.000000000000000000e+00 1.941384360672440135e-01 -4.206332781456953440e-01 5.177024961793174063e-01 3.235640601120733789e-02 -2.264948420784513583e-01 1.164830616403464081e+00 -6.794845262353540472e-01 1.617820300560366686e-01 7.118409322465614197e-01 -3.235640601120733373e-01 -2.264948420784513583e-01 3.235640601120733789e-02 -3.882768721344880269e-01 -1.294256240448293516e-01 -1.941384360672440135e-01 6.147717142129394130e-01 -6.471281202241467578e-02 2.264948420784513583e-01 6.471281202241467578e-02 -6.794845262353540472e-01 1.197187022414671453e+00 -2.912076541008660202e-01 -6.794845262353540472e-01 -1.294256240448293516e-01 0.000000000000000000e+00 -6.471281202241467578e-02 9.706921803362200674e-02 6.147717142129394130e-01 9.383357743250126948e-01 -9.706921803362200674e-02 -8.089101502801834265e-01 -3.235640601120733789e-02 8.412665562913906880e-01 -4.529896841569027166e-01 -2.912076541008660202e-01 4.206332781456953440e-01 3.235640601120733789e-02 -1.294256240448293516e-01 4.529896841569027166e-01 -6.471281202241467578e-02 5.824153082017320404e-01 9.383357743250126948e-01 -5.500589021905246678e-01 -2.912076541008660202e-01 0.000000000000000000e+00 6.471281202241467578e-02 -4.206332781456953440e-01 1.035404992358634813e+00 -2.912076541008660202e-01 -3.235640601120733789e-02 1.941384360672440135e-01 -6.471281202241466746e-01 3.235640601120733789e-02 4.206332781456953440e-01 6.471281202241467578e-02 -9.059793683138054332e-01 -1.617820300560366686e-01 -1.617820300560366686e-01 -3.559204661232807099e-01 0.000000000000000000e+00 -2.912076541008660202e-01 3.882768721344880269e-01 -9.383357743250126948e-01 4.206332781456953440e-01 -2.588512480896587031e-01 -1.941384360672440135e-01 4.853460901681100337e-01 3.559204661232807099e-01 1.294256240448293516e-01 -1.294256240448293516e-01 -1.941384360672440135e-01 7.765537442689760539e-01 -4.529896841569027166e-01 6.147717142129394130e-01 8.412665562913906880e-01 -5.500589021905246678e-01 7.118409322465614197e-01 2.264948420784513583e-01 5.500589021905246678e-01 9.059793683138054332e-01 3.235640601120733789e-02 5.177024961793174063e-01 1.617820300560366686e-01 3.235640601120733373e-01 6.471281202241467578e-02 6.471281202241466746e-01 2.588512480896587031e-01 3.235640601120733789e-02 4.206332781456953440e-01 6.147717142129394130e-01 -3.559204661232807099e-01 5.824153082017320404e-01 1.941384360672440135e-01 8.089101502801834265e-01 9.059793683138054332e-01 1.456038270504329990e+00 3.559204661232807099e-01 7.118409322465614197e-01 1.617820300560366686e-01 7.765537442689760539e-01 3.235640601120733373e-01 4.529896841569027166e-01 5.824153082017320404e-01 6.147717142129394130e-01 5.500589021905246678e-01 4.853460901681100337e-01 1.100117804381049336e+00 8.412665562913906880e-01 7.118409322465614197e-01 3.882768721344880269e-01 1.617820300560366686e-01 8.736229623025980606e-01 -2.264948420784513583e-01 5.500589021905246678e-01 1.132474210392256708e+00 -1.294256240448293516e-01 3.882768721344880269e-01 9.059793683138054332e-01 7.765537442689760539e-01 3.882768721344880269e-01 1.488394676515537363e+00 9.383357743250126948e-01 5.177024961793174063e-01 -3.882768721344880269e-01 1.941384360672440135e-01 8.089101502801834265e-01 1.164830616403464081e+00 2.264948420784513583e-01 4.853460901681100337e-01 1.294256240448293516e-01 3.235640601120733373e-01 1.682533112582781376e+00 8.089101502801834265e-01 1.229543428425878826e+00 -1.941384360672440135e-01 9.059793683138054332e-01 1.941384360672440135e-01 1.067761398369841963e+00 4.206332781456953440e-01 7.765537442689760539e-01 6.794845262353540472e-01 3.882768721344880269e-01 1.067761398369841963e+00 1.132474210392256708e+00 9.059793683138054332e-01 8.736229623025980606e-01 -2.588512480896587031e-01 4.529896841569027166e-01 9.706921803362200674e-01 1.067761398369841963e+00 3.882768721344880269e-01 1.261899834437085977e+00 4.529896841569027166e-01 1.164830616403464081e+00 5.177024961793174063e-01 9.706921803362200674e-01 1.294256240448293516e-01 1.456038270504329990e+00 1.650176706571574003e+00 1.358969052470708094e+00 4.529896841569027166e-01 1.747245924605196121e+00 1.326612646459500722e+00 1.423681864493122839e+00 1.003048586347427440e+00 1.617820300560366853e+00 6.794845262353540472e-01 2.038453578706062252e+00 1.067761398369841963e+00 9.706921803362200674e-01 1.520751082526744735e+00 2.232592014773306044e+00 1.811958736627610866e+00 3.559204661232807099e-01 7.441973382577686813e-01 9.383357743250126948e-01 1.909027954661232762e+00 7.765537442689760539e-01 1.456038270504329990e+00 1.423681864493122839e+00 1.261899834437085977e+00 2.329661232806928162e+00 1.811958736627610866e+00 1.423681864493122839e+00 9.383357743250126948e-01 1.164830616403464081e+00 1.585463894549159480e+00 1.553107488537952108e+00 2.006097172694854880e+00 2.232592014773306044e+00 2.815007322975038306e+00 1.326612646459500722e+00 2.200235608762098671e+00 1.844315142638818017e+00 2.135522796739683926e+00 1.520751082526744735e+00 1.067761398369841963e+00 3.882768721344880269e-01 1.617820300560366853e+00 1.391325458481915467e+00 2.588512480896586698e+00 1.747245924605196121e+00 1.067761398369841963e+00 1.811958736627610866e+00 2.394374044829342907e+00 2.006097172694854880e+00 1.197187022414671453e+00 1.909027954661232762e+00 1.488394676515537363e+00 1.553107488537952108e+00 2.070809984717269625e+00 2.232592014773306044e+00 1.973740766683647507e+00 1.811958736627610866e+00 2.620868886907794071e+00 2.103166390728476998e+00 2.750294510952623561e+00 1.714889518593988749e+00 2.879720134997452607e+00 2.556156074885379326e+00 2.329661232806928162e+00 2.200235608762098671e+00 1.617820300560366853e+00 3.138571383087111588e+00 1.650176706571574003e+00 2.815007322975038306e+00 2.297304826795720789e+00 2.426730450840550279e+00 2.135522796739683926e+00 1.844315142638818017e+00 2.620868886907794071e+00 2.782650916963830934e+00 2.523799668874171953e+00 3.267997007131940634e+00 2.976789353031074725e+00 2.135522796739683926e+00 2.362017638818135534e+00 2.750294510952623561e+00 2.588512480896586698e+00 2.750294510952623561e+00 3.526848255221599615e+00 3.073858571064696843e+00 2.620868886907794071e+00 3.073858571064696843e+00 3.073858571064696843e+00 4.238689187468160924e+00 4.465184029546612088e+00 2.264948420784513416e+00 3.106214977075904216e+00 4.238689187468160924e+00 4.238689187468160924e+00 3.170927789098318961e+00 4.173976375445746179e+00 3.365066225165562752e+00 3.947481533367295015e+00 3.591561067244014360e+00 3.753343097300050779e+00 3.462135443199184870e+00 2.912076541008659980e+00 4.465184029546612088e+00 4.109263563423331433e+00 3.138571383087111588e+00 4.368114811512990414e+00 3.818055909322465524e+00 2.653225292919001443e+00 4.044550751400916688e+00 3.267997007131940634e+00 4.756391683647477997e+00 3.526848255221599615e+00 3.591561067244014360e+00 3.106214977075904216e+00 4.885817307692307487e+00 3.753343097300050779e+00 4.368114811512990414e+00 4.659322465613856323e+00 3.365066225165562752e+00 4.303401999490575669e+00 3.462135443199184870e+00 4.724035277636271069e+00 4.594609653591441578e+00 4.885817307692307487e+00 5.015242931737136978e+00 4.562253247580234650e+00 4.497540435557819904e+00 4.982886525725929161e+00 4.141619969434539250e+00 4.529896841569026833e+00 4.788748089658685814e+00 2.879720134997452607e+00 3.979837939378502387e+00 3.850412315333672897e+00 4.465184029546612088e+00 4.044550751400916688e+00 3.300353413143148007e+00 3.623917473255221733e+00 3.915125127356087642e+00 4.012194345389709760e+00 4.044550751400916688e+00 3.332709819154355380e+00 4.885817307692307487e+00 3.332709819154355380e+00 3.203284195109526333e+00 2.620868886907794071e+00 2.588512480896586698e+00 4.950530119714722233e+00 3.526848255221599615e+00 3.979837939378502387e+00 2.685581698930208816e+00 3.203284195109526333e+00 3.429779037187977497e+00 2.847363728986245679e+00 3.267997007131940634e+00 2.879720134997452607e+00 2.426730450840550279e+00 4.529896841569026833e+00 4.885817307692307487e+00 2.491443262862964581e+00 4.303401999490575669e+00 3.009145759042282098e+00 3.397422631176770125e+00 3.073858571064696843e+00 3.170927789098318961e+00 3.818055909322465524e+00 3.203284195109526333e+00 2.944432947019867353e+00 3.300353413143148007e+00 3.753343097300050779e+00 3.332709819154355380e+00 4.497540435557819904e+00 2.847363728986245679e+00 4.012194345389709760e+00 3.300353413143148007e+00 3.947481533367295015e+00 3.397422631176770125e+00 2.620868886907794071e+00 3.882768721344880269e+00 3.429779037187977497e+00 3.850412315333672897e+00 2.782650916963830934e+00 3.494491849210392242e+00 2.976789353031074725e+00 2.912076541008659980e+00 3.332709819154355380e+00 3.106214977075904216e+00 2.329661232806928162e+00 4.206332781456953995e+00 3.365066225165562752e+00 2.782650916963830934e+00 2.912076541008659980e+00 1.909027954661232762e+00 1.973740766683647507e+00 2.523799668874171953e+00 2.847363728986245679e+00 2.362017638818135534e+00 2.879720134997452607e+00 2.491443262862964581e+00 1.358969052470708094e+00 2.976789353031074725e+00 3.235640601120733706e+00 3.170927789098318961e+00 1.779602330616403494e+00 2.426730450840550279e+00 2.523799668874171953e+00 2.070809984717269625e+00 2.200235608762098671e+00 2.070809984717269625e+00 1.844315142638818017e+00 3.818055909322465524e+00 3.365066225165562752e+00 2.750294510952623561e+00 1.876671548650025390e+00 3.203284195109526333e+00 2.588512480896586698e+00 1.876671548650025390e+00 2.362017638818135534e+00 1.035404992358634813e+00 2.135522796739683926e+00 1.811958736627610866e+00 1.973740766683647507e+00 2.006097172694854880e+00 2.426730450840550279e+00 1.456038270504329990e+00 1.844315142638818017e+00 8.089101502801834265e-01 1.294256240448293349e+00 1.294256240448293349e+00 2.103166390728476998e+00 7.765537442689760539e-01 1.358969052470708094e+00 1.294256240448293349e+00 1.003048586347427440e+00 1.456038270504329990e+00 8.412665562913906880e-01 1.197187022414671453e+00 2.264948420784513583e-01 1.520751082526744735e+00 1.391325458481915467e+00 9.059793683138054332e-01 1.617820300560366853e+00 6.794845262353540472e-01 1.164830616403464081e+00 3.235640601120733373e-01 1.294256240448293349e+00 2.912076541008660202e-01 1.035404992358634813e+00 1.941384360672440135e-01 7.118409322465614197e-01 1.617820300560366686e-01 6.147717142129394130e-01 8.412665562913906880e-01 1.294256240448293516e-01 8.089101502801834265e-01 1.585463894549159480e+00 6.794845262353540472e-01 -7.765537442689760539e-01 1.488394676515537363e+00 6.471281202241466746e-01 9.383357743250126948e-01 1.617820300560366686e-01 3.559204661232807099e-01 1.132474210392256708e+00 3.235640601120733789e-02 1.941384360672440135e-01 -2.912076541008660202e-01 2.588512480896587031e-01 2.912076541008660202e-01 5.177024961793174063e-01 9.383357743250126948e-01 3.559204661232807099e-01 3.235640601120733789e-02 -3.235640601120733789e-02 1.617820300560366686e-01 3.235640601120733789e-02 6.794845262353540472e-01 2.264948420784513583e-01 1.617820300560366686e-01 1.941384360672440135e-01 6.471281202241467578e-02 9.706921803362200674e-02 5.177024961793174063e-01 1.617820300560366686e-01 -7.441973382577686813e-01 6.471281202241467578e-02 8.089101502801834265e-01 1.294256240448293516e-01 4.206332781456953440e-01 6.794845262353540472e-01 6.147717142129394130e-01 3.559204661232807099e-01 3.235640601120733789e-02 6.471281202241466746e-01 -1.941384360672440135e-01 -6.147717142129394130e-01 -8.412665562913906880e-01 -4.206332781456953440e-01 -6.471281202241467578e-02 -3.235640601120733789e-02 -9.706921803362200674e-02 6.794845262353540472e-01 -2.588512480896587031e-01 3.235640601120733789e-02 -1.617820300560366686e-01 2.912076541008660202e-01 7.441973382577686813e-01 1.941384360672440135e-01 4.853460901681100337e-01 9.706921803362200674e-02 2.912076541008660202e-01 3.882768721344880269e-01 3.235640601120733373e-01 2.588512480896587031e-01 -9.706921803362200674e-02 0.000000000000000000e+00 -3.235640601120733789e-02 -4.206332781456953440e-01 6.147717142129394130e-01 3.882768721344880269e-01 1.294256240448293516e-01 8.412665562913906880e-01 9.059793683138054332e-01 0.000000000000000000e+00 1.941384360672440135e-01 -1.294256240448293516e-01 -7.441973382577686813e-01 -2.264948420784513583e-01 2.588512480896587031e-01 3.882768721344880269e-01 3.882768721344880269e-01 -3.559204661232807099e-01 -4.529896841569027166e-01 -3.882768721344880269e-01 1.261899834437085977e+00 4.853460901681100337e-01 -3.235640601120733789e-02 5.824153082017320404e-01 1.617820300560366686e-01 2.264948420784513583e-01 1.294256240448293516e-01 -4.206332781456953440e-01 0.000000000000000000e+00 -2.912076541008660202e-01 4.206332781456953440e-01 2.264948420784513583e-01 -4.206332781456953440e-01 -1.941384360672440135e-01 2.912076541008660202e-01 -6.147717142129394130e-01 -1.617820300560366686e-01 -4.853460901681100337e-01 4.529896841569027166e-01 -2.264948420784513583e-01 9.706921803362200674e-02 6.471281202241467578e-02 4.853460901681100337e-01 -6.794845262353540472e-01 4.853460901681100337e-01 9.706921803362200674e-02 -6.471281202241467578e-02 4.853460901681100337e-01 -3.235640601120733789e-02 -9.706921803362200674e-02 9.059793683138054332e-01 0.000000000000000000e+00 3.235640601120733789e-02 -5.177024961793174063e-01 3.559204661232807099e-01 -4.206332781456953440e-01 1.294256240448293516e-01 -3.235640601120733789e-02 4.853460901681100337e-01 -3.235640601120733789e-02 3.235640601120733789e-02 6.471281202241467578e-02 1.294256240448293516e-01 -2.588512480896587031e-01 4.529896841569027166e-01 3.235640601120733789e-02 2.264948420784513583e-01 4.853460901681100337e-01 2.588512480896587031e-01 7.441973382577686813e-01 -1.456038270504329990e+00 4.529896841569027166e-01 -6.147717142129394130e-01 4.206332781456953440e-01 6.147717142129394130e-01 -8.412665562913906880e-01 -3.559204661232807099e-01 9.706921803362200674e-02 3.235640601120733789e-02 -5.500589021905246678e-01 -3.235640601120733789e-02 7.441973382577686813e-01 -8.736229623025980606e-01 6.471281202241467578e-02 6.471281202241467578e-02 9.706921803362200674e-02 -4.853460901681100337e-01 -9.706921803362200674e-02 3.235640601120733789e-02 9.706921803362200674e-02 7.118409322465614197e-01 2.588512480896587031e-01 -3.235640601120733789e-02 -1.941384360672440135e-01 -1.941384360672440135e-01 3.235640601120733373e-01 -4.529896841569027166e-01 -2.912076541008660202e-01 -2.264948420784513583e-01 9.706921803362200674e-02 -3.235640601120733789e-02 0.000000000000000000e+00 -2.588512480896587031e-01 1.941384360672440135e-01 -7.765537442689760539e-01 0.000000000000000000e+00 4.853460901681100337e-01 -6.471281202241467578e-02 6.147717142129394130e-01 -3.235640601120733373e-01 3.235640601120733373e-01 9.706921803362200674e-01 2.588512480896587031e-01 2.264948420784513583e-01 -9.706921803362200674e-02 1.941384360672440135e-01 6.471281202241467578e-02 1.100117804381049336e+00 4.853460901681100337e-01 7.118409322465614197e-01 9.059793683138054332e-01 1.132474210392256708e+00 9.706921803362200674e-02 1.100117804381049336e+00 1.391325458481915467e+00 -9.706921803362200674e-02 1.617820300560366686e-01 -4.853460901681100337e-01 6.471281202241466746e-01 1.391325458481915467e+00 1.100117804381049336e+00 5.177024961793174063e-01 1.617820300560366686e-01 9.383357743250126948e-01 -6.471281202241466746e-01 6.147717142129394130e-01 1.294256240448293516e-01 7.765537442689760539e-01 1.456038270504329990e+00 1.811958736627610866e+00 8.089101502801834265e-01 9.059793683138054332e-01 4.529896841569027166e-01 2.103166390728476998e+00 5.500589021905246678e-01 7.118409322465614197e-01 3.559204661232807099e-01 3.235640601120733373e-01 9.706921803362200674e-02 6.471281202241467578e-02 1.067761398369841963e+00 6.147717142129394130e-01 7.118409322465614197e-01 8.736229623025980606e-01 1.617820300560366853e+00 3.235640601120733789e-02 4.206332781456953440e-01 1.035404992358634813e+00 1.035404992358634813e+00 1.553107488537952108e+00 1.326612646459500722e+00 1.714889518593988749e+00 1.358969052470708094e+00 5.824153082017320404e-01 1.197187022414671453e+00 1.003048586347427440e+00 1.553107488537952108e+00 3.882768721344880269e-01 3.559204661232807099e-01 8.412665562913906880e-01 1.132474210392256708e+00 5.824153082017320404e-01 9.383357743250126948e-01 1.035404992358634813e+00 9.706921803362200674e-01 8.412665562913906880e-01 1.294256240448293349e+00 1.650176706571574003e+00 8.089101502801834265e-01 1.326612646459500722e+00 3.559204661232807099e-01 1.391325458481915467e+00 8.736229623025980606e-01 1.358969052470708094e+00 1.197187022414671453e+00 1.100117804381049336e+00 1.941384360672440135e+00 1.941384360672440135e+00 1.100117804381049336e+00 6.471281202241466746e-01 1.164830616403464081e+00 1.164830616403464081e+00 1.909027954661232762e+00 1.035404992358634813e+00 2.394374044829342907e+00 1.973740766683647507e+00 1.488394676515537363e+00 1.811958736627610866e+00 1.779602330616403494e+00 1.067761398369841963e+00 1.197187022414671453e+00 4.529896841569027166e-01 1.391325458481915467e+00 1.456038270504329990e+00 1.391325458481915467e+00 2.459086856851757652e+00 1.197187022414671453e+00 7.118409322465614197e-01 7.118409322465614197e-01 1.973740766683647507e+00 1.358969052470708094e+00 1.811958736627610866e+00 2.264948420784513583e-01 1.714889518593988749e+00 1.779602330616403494e+00 7.441973382577686813e-01 3.300353413143148007e+00 2.297304826795720789e+00 2.426730450840550279e+00 1.391325458481915467e+00 1.553107488537952108e+00 1.456038270504329990e+00 2.653225292919001443e+00 2.620868886907794071e+00 1.779602330616403494e+00 1.909027954661232762e+00 2.329661232806928162e+00 1.779602330616403494e+00 1.553107488537952108e+00 2.232592014773306044e+00 2.070809984717269625e+00 3.494491849210392242e+00 2.070809984717269625e+00 2.103166390728476998e+00 1.294256240448293349e+00 2.459086856851757652e+00 1.035404992358634813e+00 3.073858571064696843e+00 2.620868886907794071e+00 2.103166390728476998e+00 1.941384360672440135e+00 1.456038270504329990e+00 3.267997007131940634e+00 3.365066225165562752e+00 2.232592014773306044e+00 2.232592014773306044e+00 1.941384360672440135e+00 2.620868886907794071e+00 2.297304826795720789e+00 2.006097172694854880e+00 2.685581698930208816e+00 2.394374044829342907e+00 2.103166390728476998e+00 2.556156074885379326e+00 3.591561067244014360e+00 2.426730450840550279e+00 2.815007322975038306e+00 1.844315142638818017e+00 2.944432947019867353e+00 2.976789353031074725e+00 2.653225292919001443e+00 3.267997007131940634e+00 3.979837939378502387e+00 2.847363728986245679e+00 3.720986691288843407e+00 3.526848255221599615e+00 3.915125127356087642e+00 2.912076541008659980e+00 2.750294510952623561e+00 2.523799668874171953e+00 3.591561067244014360e+00 3.979837939378502387e+00 3.300353413143148007e+00 3.300353413143148007e+00 3.429779037187977497e+00 3.332709819154355380e+00 3.947481533367295015e+00 3.559204661232806988e+00 4.497540435557819904e+00 4.756391683647477997e+00 5.047599337748343906e+00 4.756391683647477997e+00 4.465184029546612088e+00 3.979837939378502387e+00 4.271045593479367852e+00 3.009145759042282098e+00 4.109263563423331433e+00 5.241737773815588142e+00 4.368114811512990414e+00 4.012194345389709760e+00 4.012194345389709760e+00 3.915125127356087642e+00 5.403519803871624561e+00 3.850412315333672897e+00 4.562253247580234650e+00 3.785699503311258152e+00 3.365066225165562752e+00 3.267997007131940634e+00 4.335758405501782597e+00 3.203284195109526333e+00 3.979837939378502387e+00 5.015242931737136978e+00 3.429779037187977497e+00 4.141619969434539250e+00 4.465184029546612088e+00 4.885817307692307487e+00 5.144668555781966468e+00 5.047599337748343906e+00 5.079955743759551723e+00 6.018291518084564196e+00 4.788748089658685814e+00 4.173976375445746179e+00 7.312547758532857323e+00 5.791796676006113032e+00 4.529896841569026833e+00 5.500589021905247122e+00 6.535994014263881269e+00 5.953578706062149450e+00 6.244786360163015360e+00 5.079955743759551723e+00 4.982886525725929161e+00 5.791796676006113032e+00 4.788748089658685814e+00 6.471281202241467412e+00 5.500589021905247122e+00 4.982886525725929161e+00 4.432827623535405159e+00 5.630014645950076613e+00 5.500589021905247122e+00 5.888865894039734705e+00 4.756391683647477997e+00 4.465184029546612088e+00 4.626966059602648507e+00 4.885817307692307487e+00 5.015242931737136978e+00 4.044550751400916688e+00 4.238689187468160924e+00 3.785699503311258152e+00 4.659322465613856323e+00 5.371163397860417632e+00 4.982886525725929161e+00 3.818055909322465524e+00 3.623917473255221733e+00 4.594609653591441578e+00 3.720986691288843407e+00 4.076907157412124505e+00 3.591561067244014360e+00 3.041502165053489470e+00 3.526848255221599615e+00 3.462135443199184870e+00 3.947481533367295015e+00 4.982886525725929161e+00 3.720986691288843407e+00 4.076907157412124505e+00 3.300353413143148007e+00 3.041502165053489470e+00 4.529896841569026833e+00 2.782650916963830934e+00 4.529896841569026833e+00 3.526848255221599615e+00 3.818055909322465524e+00 3.591561067244014360e+00 3.559204661232806988e+00 4.691678871625063252e+00 3.267997007131940634e+00 4.982886525725929161e+00 4.303401999490575669e+00 4.076907157412124505e+00 4.141619969434539250e+00 3.397422631176770125e+00 2.944432947019867353e+00 3.203284195109526333e+00 3.073858571064696843e+00 3.720986691288843407e+00 3.300353413143148007e+00 3.170927789098318961e+00 2.782650916963830934e+00 3.365066225165562752e+00 1.520751082526744735e+00 2.491443262862964581e+00 3.882768721344880269e+00 3.559204661232806988e+00 2.847363728986245679e+00 3.526848255221599615e+00 2.394374044829342907e+00 3.591561067244014360e+00 3.041502165053489470e+00 2.847363728986245679e+00 2.976789353031074725e+00 3.429779037187977497e+00 3.138571383087111588e+00 3.397422631176770125e+00 2.394374044829342907e+00 2.426730450840550279e+00 3.559204661232806988e+00 2.329661232806928162e+00 2.944432947019867353e+00 2.750294510952623561e+00 3.041502165053489470e+00 3.753343097300050779e+00 3.267997007131940634e+00 1.747245924605196121e+00 3.073858571064696843e+00 2.362017638818135534e+00 1.973740766683647507e+00 2.232592014773306044e+00 2.135522796739683926e+00 2.070809984717269625e+00 2.815007322975038306e+00 2.200235608762098671e+00 1.844315142638818017e+00 1.844315142638818017e+00 2.232592014773306044e+00 5.824153082017320404e-01 1.585463894549159480e+00 2.103166390728476998e+00 1.909027954661232762e+00 2.070809984717269625e+00 1.973740766683647507e+00 1.164830616403464081e+00 1.132474210392256708e+00 1.229543428425878826e+00 1.714889518593988749e+00 6.794845262353540472e-01 2.394374044829342907e+00 1.100117804381049336e+00 1.229543428425878826e+00 2.103166390728476998e+00 5.500589021905246678e-01 2.523799668874171953e+00 1.520751082526744735e+00 1.423681864493122839e+00 1.747245924605196121e+00 6.471281202241466746e-01 1.229543428425878826e+00 1.391325458481915467e+00 1.650176706571574003e+00 1.488394676515537363e+00 1.035404992358634813e+00 6.471281202241466746e-01 1.100117804381049336e+00 5.177024961793174063e-01 -1.294256240448293516e-01 1.294256240448293516e-01 9.383357743250126948e-01 1.714889518593988749e+00 1.617820300560366686e-01 8.412665562913906880e-01 7.118409322465614197e-01 7.765537442689760539e-01 3.235640601120733373e-01 1.067761398369841963e+00 3.882768721344880269e-01 -2.264948420784513583e-01 3.559204661232807099e-01 5.177024961793174063e-01 7.765537442689760539e-01 2.912076541008660202e-01 7.441973382577686813e-01 -1.941384360672440135e-01 1.617820300560366686e-01 8.736229623025980606e-01 2.912076541008660202e-01 5.500589021905246678e-01 9.059793683138054332e-01 8.412665562913906880e-01 -9.706921803362200674e-02 6.471281202241466746e-01 -1.941384360672440135e-01 2.912076541008660202e-01 8.089101502801834265e-01 6.794845262353540472e-01 4.206332781456953440e-01 5.500589021905246678e-01 3.882768721344880269e-01 3.882768721344880269e-01 5.500589021905246678e-01 3.559204661232807099e-01 2.588512480896587031e-01 -1.294256240448293516e-01 -2.588512480896587031e-01 7.118409322465614197e-01 -2.912076541008660202e-01 8.089101502801834265e-01 4.206332781456953440e-01 2.912076541008660202e-01 4.529896841569027166e-01 7.765537442689760539e-01 1.941384360672440135e-01 3.559204661232807099e-01 1.617820300560366686e-01 8.089101502801834265e-01 5.824153082017320404e-01 -3.235640601120733373e-01 6.794845262353540472e-01 4.529896841569027166e-01 2.264948420784513583e-01 1.617820300560366686e-01 -2.588512480896587031e-01 3.559204661232807099e-01 4.529896841569027166e-01 3.559204661232807099e-01 -3.235640601120733789e-02 6.794845262353540472e-01 -1.617820300560366686e-01 3.882768721344880269e-01 3.235640601120733789e-02 3.235640601120733789e-02 4.206332781456953440e-01 -6.471281202241467578e-02 1.941384360672440135e-01 5.824153082017320404e-01 -9.706921803362200674e-01 4.853460901681100337e-01 1.294256240448293516e-01 -6.147717142129394130e-01 -6.471281202241467578e-02 9.706921803362200674e-02 6.471281202241466746e-01 3.235640601120733373e-01 4.853460901681100337e-01 4.529896841569027166e-01 3.882768721344880269e-01 -5.824153082017320404e-01 -9.059793683138054332e-01 -5.177024961793174063e-01 8.736229623025980606e-01 3.882768721344880269e-01 1.941384360672440135e-01 6.794845262353540472e-01 -5.177024961793174063e-01 3.882768721344880269e-01 -1.617820300560366686e-01 3.235640601120733789e-02 6.147717142129394130e-01 -1.941384360672440135e-01 -4.853460901681100337e-01 0.000000000000000000e+00 -4.206332781456953440e-01 0.000000000000000000e+00 6.471281202241467578e-02 -3.559204661232807099e-01 -7.118409322465614197e-01 3.235640601120733373e-01 9.706921803362200674e-02 -5.824153082017320404e-01 -9.059793683138054332e-01 -9.706921803362200674e-02 1.294256240448293516e-01 2.912076541008660202e-01 -4.853460901681100337e-01 -5.177024961793174063e-01 3.882768721344880269e-01 -6.471281202241467578e-02 2.912076541008660202e-01 6.471281202241467578e-02 -4.853460901681100337e-01 2.912076541008660202e-01 2.912076541008660202e-01 -1.294256240448293516e-01 -3.559204661232807099e-01 5.824153082017320404e-01 -4.529896841569027166e-01 6.794845262353540472e-01 1.617820300560366686e-01 -5.177024961793174063e-01 1.941384360672440135e-01 5.500589021905246678e-01 -2.912076541008660202e-01 6.471281202241467578e-02 -3.235640601120733373e-01 5.824153082017320404e-01 2.912076541008660202e-01 3.559204661232807099e-01 -2.912076541008660202e-01 3.235640601120733789e-02 -1.067761398369841963e+00 9.706921803362200674e-01 1.294256240448293516e-01 1.617820300560366686e-01 -6.471281202241466746e-01 3.559204661232807099e-01 -2.264948420784513583e-01 -3.559204661232807099e-01 -4.206332781456953440e-01 3.882768721344880269e-01 -2.264948420784513583e-01 -6.471281202241467578e-02 -2.588512480896587031e-01 -3.559204661232807099e-01 1.261899834437085977e+00 -4.529896841569027166e-01 6.794845262353540472e-01 3.882768721344880269e-01 -1.617820300560366686e-01 -3.882768721344880269e-01 -5.500589021905246678e-01 4.206332781456953440e-01 -4.206332781456953440e-01 3.559204661232807099e-01 2.912076541008660202e-01 1.617820300560366686e-01 -5.177024961793174063e-01 3.559204661232807099e-01 -3.235640601120733789e-02 -5.824153082017320404e-01 -5.824153082017320404e-01 -4.206332781456953440e-01 0.000000000000000000e+00 -9.706921803362200674e-02 -2.588512480896587031e-01 -3.882768721344880269e-01 -1.941384360672440135e-01 1.941384360672440135e-01 -2.912076541008660202e-01 1.941384360672440135e-01 1.294256240448293516e-01 3.559204661232807099e-01 -8.736229623025980606e-01 8.089101502801834265e-01 -3.559204661232807099e-01 2.588512480896587031e-01 1.941384360672440135e-01 3.235640601120733789e-02 -6.471281202241467578e-02 7.441973382577686813e-01 1.617820300560366686e-01 1.617820300560366686e-01 -1.100117804381049336e+00 3.882768721344880269e-01 6.147717142129394130e-01 2.588512480896587031e-01 2.264948420784513583e-01 2.264948420784513583e-01 6.794845262353540472e-01 5.824153082017320404e-01 7.118409322465614197e-01 8.736229623025980606e-01 -4.853460901681100337e-01 8.736229623025980606e-01 5.500589021905246678e-01 7.441973382577686813e-01 1.164830616403464081e+00 1.132474210392256708e+00 6.471281202241466746e-01 6.147717142129394130e-01 1.132474210392256708e+00 1.520751082526744735e+00 1.197187022414671453e+00 1.261899834437085977e+00 2.588512480896587031e-01 1.650176706571574003e+00 3.235640601120733373e-01 5.824153082017320404e-01 3.559204661232807099e-01 4.853460901681100337e-01 5.500589021905246678e-01 5.500589021905246678e-01 9.706921803362200674e-01 1.488394676515537363e+00 -6.471281202241467578e-02 6.471281202241466746e-01 7.441973382577686813e-01 7.765537442689760539e-01 4.853460901681100337e-01 3.235640601120733373e-01 5.177024961793174063e-01 8.089101502801834265e-01 9.383357743250126948e-01 7.441973382577686813e-01 9.706921803362200674e-01 7.118409322465614197e-01 1.617820300560366686e-01 9.059793683138054332e-01 -2.264948420784513583e-01 -3.235640601120733789e-02 8.412665562913906880e-01 2.264948420784513583e-01 9.706921803362200674e-02 -1.617820300560366686e-01 9.706921803362200674e-01 1.229543428425878826e+00 1.003048586347427440e+00 9.706921803362200674e-01 8.412665562913906880e-01 1.132474210392256708e+00 7.118409322465614197e-01 1.132474210392256708e+00 5.177024961793174063e-01 1.423681864493122839e+00 1.035404992358634813e+00 1.164830616403464081e+00 1.294256240448293516e-01 5.824153082017320404e-01 1.358969052470708094e+00 6.471281202241466746e-01 1.294256240448293349e+00 7.118409322465614197e-01 1.585463894549159480e+00 1.164830616403464081e+00 2.329661232806928162e+00 9.706921803362200674e-02 1.844315142638818017e+00 1.844315142638818017e+00 1.197187022414671453e+00 2.135522796739683926e+00 1.391325458481915467e+00 7.441973382577686813e-01 1.326612646459500722e+00 1.520751082526744735e+00 2.232592014773306044e+00 1.747245924605196121e+00 1.520751082526744735e+00 2.200235608762098671e+00 1.423681864493122839e+00 1.714889518593988749e+00 1.747245924605196121e+00 2.006097172694854880e+00 4.853460901681100337e-01 1.358969052470708094e+00 1.456038270504329990e+00 1.747245924605196121e+00 1.714889518593988749e+00 1.261899834437085977e+00 2.006097172694854880e+00 1.585463894549159480e+00 1.844315142638818017e+00 1.067761398369841963e+00 1.617820300560366853e+00 2.167879202750891299e+00 1.585463894549159480e+00 1.747245924605196121e+00 1.229543428425878826e+00 1.132474210392256708e+00 1.617820300560366853e+00 6.471281202241466746e-01 2.459086856851757652e+00 1.779602330616403494e+00 2.556156074885379326e+00 2.426730450840550279e+00 2.232592014773306044e+00 2.847363728986245679e+00 1.197187022414671453e+00 3.300353413143148007e+00 1.682533112582781376e+00 2.523799668874171953e+00 2.556156074885379326e+00 2.038453578706062252e+00 2.750294510952623561e+00 1.617820300560366853e+00 2.329661232806928162e+00 1.876671548650025390e+00 1.294256240448293349e+00 2.200235608762098671e+00 2.426730450840550279e+00 2.944432947019867353e+00 1.941384360672440135e+00 2.847363728986245679e+00 1.488394676515537363e+00 2.232592014773306044e+00 1.423681864493122839e+00 2.556156074885379326e+00 1.358969052470708094e+00 2.394374044829342907e+00 1.747245924605196121e+00 2.070809984717269625e+00 2.362017638818135534e+00 3.267997007131940634e+00 2.588512480896586698e+00 3.170927789098318961e+00 3.203284195109526333e+00 2.588512480896586698e+00 2.556156074885379326e+00 2.523799668874171953e+00 2.588512480896586698e+00 3.009145759042282098e+00 2.006097172694854880e+00 3.332709819154355380e+00 2.200235608762098671e+00 2.264948420784513416e+00 3.106214977075904216e+00 3.170927789098318961e+00 4.271045593479367852e+00 3.947481533367295015e+00 2.491443262862964581e+00 2.879720134997452607e+00 3.753343097300050779e+00 3.009145759042282098e+00 4.303401999490575669e+00 3.041502165053489470e+00 4.141619969434539250e+00 3.170927789098318961e+00 3.526848255221599615e+00 3.623917473255221733e+00 3.300353413143148007e+00 3.106214977075904216e+00 4.271045593479367852e+00 3.462135443199184870e+00 4.400471217524197343e+00 4.562253247580234650e+00 2.588512480896586698e+00 3.785699503311258152e+00 3.429779037187977497e+00 5.338806991849210704e+00 4.724035277636271069e+00 4.271045593479367852e+00 4.885817307692307487e+00 3.591561067244014360e+00 4.271045593479367852e+00 3.915125127356087642e+00 3.753343097300050779e+00 4.885817307692307487e+00 4.788748089658685814e+00 4.853460901681100559e+00 4.109263563423331433e+00 3.365066225165562752e+00 5.144668555781966468e+00 4.659322465613856323e+00 5.047599337748343906e+00 6.341855578196637921e+00 6.083004330106978941e+00 4.303401999490575669e+00 5.953578706062149450e+00 4.529896841569026833e+00 3.979837939378502387e+00 4.109263563423331433e+00 4.659322465613856323e+00 4.594609653591441578e+00 5.209381367804381213e+00 4.368114811512990414e+00 3.947481533367295015e+00 5.112312149770758651e+00 4.982886525725929161e+00 5.144668555781966468e+00 6.794845262353540249e+00 4.012194345389709760e+00 4.853460901681100559e+00 5.177024961793173397e+00 5.500589021905247122e+00 5.824153082017319960e+00 4.788748089658685814e+00 4.724035277636271069e+00 4.562253247580234650e+00 4.012194345389709760e+00 4.271045593479367852e+00 3.720986691288843407e+00 3.526848255221599615e+00 3.785699503311258152e+00 3.656273879266428661e+00 2.912076541008659980e+00 3.688630285277636034e+00 5.306450585838002887e+00 3.656273879266428661e+00 3.332709819154355380e+00 4.173976375445746179e+00 3.462135443199184870e+00 4.109263563423331433e+00 2.944432947019867353e+00 4.238689187468160924e+00 4.529896841569026833e+00 5.532945427916454051e+00 2.912076541008659980e+00 4.432827623535405159e+00 4.141619969434539250e+00 4.303401999490575669e+00 3.041502165053489470e+00 3.106214977075904216e+00 3.300353413143148007e+00 3.979837939378502387e+00 4.076907157412124505e+00 4.173976375445746179e+00 2.717938104941416189e+00 3.753343097300050779e+00 3.138571383087111588e+00 2.750294510952623561e+00 3.850412315333672897e+00 3.947481533367295015e+00 4.238689187468160924e+00 2.879720134997452607e+00 4.529896841569026833e+00 3.429779037187977497e+00 4.432827623535405159e+00 4.626966059602648507e+00 3.656273879266428661e+00 5.274094179826795958e+00 3.753343097300050779e+00 3.915125127356087642e+00 3.462135443199184870e+00 4.497540435557819904e+00 3.720986691288843407e+00 3.818055909322465524e+00 3.009145759042282098e+00 4.626966059602648507e+00 3.203284195109526333e+00 2.847363728986245679e+00 3.526848255221599615e+00 3.720986691288843407e+00 2.394374044829342907e+00 3.203284195109526333e+00 3.170927789098318961e+00 1.876671548650025390e+00 2.815007322975038306e+00 3.332709819154355380e+00 3.170927789098318961e+00 3.009145759042282098e+00 2.653225292919001443e+00 2.653225292919001443e+00 2.976789353031074725e+00 3.623917473255221733e+00 2.976789353031074725e+00 2.006097172694854880e+00 2.685581698930208816e+00 3.235640601120733706e+00 2.717938104941416189e+00 1.456038270504329990e+00 1.682533112582781376e+00 2.588512480896586698e+00 1.941384360672440135e+00 3.818055909322465524e+00 2.103166390728476998e+00 2.070809984717269625e+00 2.006097172694854880e+00 1.650176706571574003e+00 1.294256240448293349e+00 2.426730450840550279e+00 1.585463894549159480e+00 2.103166390728476998e+00 2.944432947019867353e+00 2.135522796739683926e+00 1.714889518593988749e+00 1.488394676515537363e+00 1.100117804381049336e+00 1.585463894549159480e+00 1.909027954661232762e+00 1.779602330616403494e+00 4.206332781456953440e-01 2.653225292919001443e+00 1.973740766683647507e+00 1.520751082526744735e+00 1.197187022414671453e+00 1.132474210392256708e+00 2.135522796739683926e+00 1.358969052470708094e+00 1.003048586347427440e+00 1.294256240448293349e+00 1.520751082526744735e+00 1.326612646459500722e+00 9.383357743250126948e-01 1.617820300560366853e+00 6.794845262353540472e-01 5.177024961793174063e-01 1.617820300560366686e-01 5.500589021905246678e-01 8.089101502801834265e-01 1.456038270504329990e+00 6.794845262353540472e-01 6.794845262353540472e-01 1.132474210392256708e+00 3.559204661232807099e-01 5.500589021905246678e-01 1.003048586347427440e+00 1.585463894549159480e+00 -1.617820300560366686e-01 -3.235640601120733373e-01 1.941384360672440135e-01 -3.235640601120733789e-02 3.559204661232807099e-01 1.197187022414671453e+00 9.706921803362200674e-02 5.177024961793174063e-01 2.264948420784513583e-01 4.529896841569027166e-01 7.118409322465614197e-01 -2.588512480896587031e-01 -4.853460901681100337e-01 5.500589021905246678e-01 1.391325458481915467e+00 1.617820300560366686e-01 9.706921803362200674e-01 -2.264948420784513583e-01 6.471281202241467578e-02 -6.794845262353540472e-01 1.617820300560366686e-01 1.941384360672440135e-01 3.559204661232807099e-01 9.059793683138054332e-01 0.000000000000000000e+00 3.235640601120733789e-02 3.235640601120733789e-02 2.588512480896587031e-01 -4.206332781456953440e-01 5.500589021905246678e-01 5.500589021905246678e-01 5.500589021905246678e-01 3.235640601120733373e-01 3.235640601120733373e-01 -1.294256240448293516e-01 -1.617820300560366686e-01 9.059793683138054332e-01 -6.471281202241467578e-02 1.294256240448293516e-01 1.067761398369841963e+00 2.588512480896587031e-01 -1.941384360672440135e-01 1.003048586347427440e+00 6.147717142129394130e-01 9.059793683138054332e-01 8.412665562913906880e-01 2.588512480896587031e-01 -1.294256240448293516e-01 4.529896841569027166e-01 2.912076541008660202e-01 -2.912076541008660202e-01 -5.177024961793174063e-01 3.882768721344880269e-01 7.765537442689760539e-01 5.824153082017320404e-01 3.559204661232807099e-01 0.000000000000000000e+00 2.264948420784513583e-01 0.000000000000000000e+00 -1.294256240448293516e-01 4.529896841569027166e-01 9.059793683138054332e-01 -9.706921803362200674e-02 1.294256240448293349e+00 9.706921803362200674e-02 9.706921803362200674e-02 -4.853460901681100337e-01 7.765537442689760539e-01 2.588512480896587031e-01 2.588512480896587031e-01 -5.177024961793174063e-01 -1.294256240448293516e-01 6.471281202241467578e-02 -7.118409322465614197e-01 -3.235640601120733789e-02 4.206332781456953440e-01 6.794845262353540472e-01 3.559204661232807099e-01 5.500589021905246678e-01 0.000000000000000000e+00 -4.529896841569027166e-01 -2.912076541008660202e-01 -5.177024961793174063e-01 -6.471281202241467578e-02 -3.882768721344880269e-01 -3.235640601120733789e-02 5.177024961793174063e-01 4.206332781456953440e-01 -1.617820300560366686e-01 2.912076541008660202e-01 -4.853460901681100337e-01 6.471281202241466746e-01 4.853460901681100337e-01 -5.177024961793174063e-01 2.588512480896587031e-01 4.529896841569027166e-01 9.706921803362200674e-02 -1.617820300560366686e-01 4.529896841569027166e-01 1.617820300560366686e-01 1.294256240448293516e-01 8.089101502801834265e-01 -1.294256240448293516e-01 4.529896841569027166e-01 -2.588512480896587031e-01 1.617820300560366686e-01 -6.147717142129394130e-01 1.294256240448293516e-01 -5.500589021905246678e-01 6.147717142129394130e-01 3.235640601120733789e-02 9.383357743250126948e-01 -9.706921803362200674e-02 3.235640601120733373e-01 8.412665562913906880e-01 1.617820300560366686e-01 -1.941384360672440135e-01 4.853460901681100337e-01 6.471281202241466746e-01 0.000000000000000000e+00 -1.294256240448293516e-01 -4.206332781456953440e-01 1.294256240448293516e-01 -6.471281202241467578e-02 -2.912076541008660202e-01 -1.294256240448293516e-01 1.294256240448293516e-01 4.853460901681100337e-01 4.529896841569027166e-01 -2.588512480896587031e-01 -8.089101502801834265e-01 3.235640601120733789e-02 1.100117804381049336e+00 3.559204661232807099e-01 8.736229623025980606e-01 2.912076541008660202e-01 -5.824153082017320404e-01 -4.206332781456953440e-01 2.912076541008660202e-01 4.853460901681100337e-01 -1.941384360672440135e-01 8.089101502801834265e-01 1.294256240448293516e-01 1.617820300560366686e-01 -2.588512480896587031e-01 -3.882768721344880269e-01 -2.588512480896587031e-01 -1.294256240448293516e-01 4.529896841569027166e-01 -3.559204661232807099e-01 3.235640601120733373e-01 -3.559204661232807099e-01 6.471281202241467578e-02 2.588512480896587031e-01 -1.617820300560366686e-01 0.000000000000000000e+00 -3.235640601120733789e-02 7.765537442689760539e-01 0.000000000000000000e+00 -6.147717142129394130e-01 -2.912076541008660202e-01 2.912076541008660202e-01 -1.941384360672440135e-01 -8.089101502801834265e-01 -4.206332781456953440e-01 -4.206332781456953440e-01 -3.235640601120733789e-02 5.500589021905246678e-01 4.529896841569027166e-01 1.617820300560366686e-01 1.294256240448293516e-01 4.529896841569027166e-01 1.617820300560366686e-01 4.529896841569027166e-01 -1.100117804381049336e+00 9.706921803362200674e-02 9.706921803362200674e-02 7.118409322465614197e-01 8.089101502801834265e-01 2.912076541008660202e-01 7.118409322465614197e-01 6.471281202241466746e-01 9.706921803362200674e-02 6.471281202241466746e-01 -6.471281202241467578e-02 2.912076541008660202e-01 -2.588512480896587031e-01 1.941384360672440135e-01 -6.147717142129394130e-01 2.912076541008660202e-01 2.912076541008660202e-01 0.000000000000000000e+00 9.383357743250126948e-01 1.164830616403464081e+00 6.471281202241467578e-02 1.100117804381049336e+00 -9.059793683138054332e-01 -3.235640601120733373e-01 6.147717142129394130e-01 9.706921803362200674e-02 1.553107488537952108e+00 7.441973382577686813e-01 4.529896841569027166e-01 4.529896841569027166e-01 1.164830616403464081e+00 7.765537442689760539e-01 -2.912076541008660202e-01 -1.941384360672440135e-01 6.794845262353540472e-01 1.294256240448293516e-01 8.089101502801834265e-01 7.118409322465614197e-01 1.617820300560366853e+00 9.059793683138054332e-01 5.500589021905246678e-01 7.118409322465614197e-01 3.882768721344880269e-01 5.177024961793174063e-01 8.736229623025980606e-01 1.941384360672440135e-01 6.471281202241466746e-01 -9.706921803362200674e-02 6.471281202241466746e-01 3.559204661232807099e-01 7.118409322465614197e-01 6.471281202241466746e-01 1.035404992358634813e+00 5.824153082017320404e-01 -4.529896841569027166e-01 1.067761398369841963e+00 1.520751082526744735e+00 6.147717142129394130e-01 1.779602330616403494e+00 1.617820300560366853e+00 6.471281202241467578e-02 7.765537442689760539e-01 1.714889518593988749e+00 8.089101502801834265e-01 1.067761398369841963e+00 4.206332781456953440e-01 1.456038270504329990e+00 1.585463894549159480e+00 9.706921803362200674e-01 1.261899834437085977e+00 2.135522796739683926e+00 4.529896841569027166e-01 1.067761398369841963e+00 7.765537442689760539e-01 6.794845262353540472e-01 2.329661232806928162e+00 1.456038270504329990e+00 1.423681864493122839e+00 5.824153082017320404e-01 7.765537442689760539e-01 1.456038270504329990e+00 2.264948420784513583e-01 1.035404992358634813e+00 8.089101502801834265e-01 7.765537442689760539e-01 1.003048586347427440e+00 1.229543428425878826e+00 1.520751082526744735e+00 1.811958736627610866e+00 7.118409322465614197e-01 1.909027954661232762e+00 9.059793683138054332e-01 8.412665562913906880e-01 1.876671548650025390e+00 1.164830616403464081e+00 9.706921803362200674e-01 1.358969052470708094e+00 1.326612646459500722e+00 1.682533112582781376e+00 1.197187022414671453e+00 2.135522796739683926e+00 1.391325458481915467e+00 9.383357743250126948e-01 1.488394676515537363e+00 1.456038270504329990e+00 6.471281202241466746e-01 1.294256240448293349e+00 -1.294256240448293516e-01 1.456038270504329990e+00 1.229543428425878826e+00 7.765537442689760539e-01 9.706921803362200674e-01 1.488394676515537363e+00 1.844315142638818017e+00 2.394374044829342907e+00 1.294256240448293349e+00 2.362017638818135534e+00 8.412665562913906880e-01 5.177024961793174063e-01 2.523799668874171953e+00 9.383357743250126948e-01 2.297304826795720789e+00 1.876671548650025390e+00 1.197187022414671453e+00 1.326612646459500722e+00 9.383357743250126948e-01 2.200235608762098671e+00 1.650176706571574003e+00 2.264948420784513416e+00 2.879720134997452607e+00 1.229543428425878826e+00 2.491443262862964581e+00 1.844315142638818017e+00 1.003048586347427440e+00 1.650176706571574003e+00 1.747245924605196121e+00 1.973740766683647507e+00 1.844315142638818017e+00 2.782650916963830934e+00 2.264948420784513416e+00 1.876671548650025390e+00 1.973740766683647507e+00 2.459086856851757652e+00 1.553107488537952108e+00 3.009145759042282098e+00 2.653225292919001443e+00 2.200235608762098671e+00 2.653225292919001443e+00 1.844315142638818017e+00 2.750294510952623561e+00 3.203284195109526333e+00 2.491443262862964581e+00 2.620868886907794071e+00 3.073858571064696843e+00 2.879720134997452607e+00 2.976789353031074725e+00 2.620868886907794071e+00 3.041502165053489470e+00 2.556156074885379326e+00 3.753343097300050779e+00 3.332709819154355380e+00 2.944432947019867353e+00 2.523799668874171953e+00 4.141619969434539250e+00 3.235640601120733706e+00 4.303401999490575669e+00 3.559204661232806988e+00 3.397422631176770125e+00 3.947481533367295015e+00 3.365066225165562752e+00 3.267997007131940634e+00 3.656273879266428661e+00 2.879720134997452607e+00 3.559204661232806988e+00 3.785699503311258152e+00 4.141619969434539250e+00 3.009145759042282098e+00 4.432827623535405159e+00 4.594609653591441578e+00 1.682533112582781376e+00 2.944432947019867353e+00 3.979837939378502387e+00 4.432827623535405159e+00 5.177024961793173397e+00 3.106214977075904216e+00 5.500589021905247122e+00 5.468232615894039306e+00 3.785699503311258152e+00 4.885817307692307487e+00 3.591561067244014360e+00 5.565301833927661868e+00 4.950530119714722233e+00 3.979837939378502387e+00 3.720986691288843407e+00 5.306450585838002887e+00 4.173976375445746179e+00 4.465184029546612088e+00 4.724035277636271069e+00 4.238689187468160924e+00 5.241737773815588142e+00 4.594609653591441578e+00 4.788748089658685814e+00 4.594609653591441578e+00 4.432827623535405159e+00 4.756391683647477997e+00 4.885817307692307487e+00 5.144668555781966468e+00 5.241737773815588142e+00 5.209381367804381213e+00 6.018291518084564196e+00 4.918173713703515304e+00 4.691678871625063252e+00 6.244786360163015360e+00 4.885817307692307487e+00 5.435876209882832377e+00 4.853460901681100559e+00 4.044550751400916688e+00 4.982886525725929161e+00 4.109263563423331433e+00 3.656273879266428661e+00 4.109263563423331433e+00 3.882768721344880269e+00 5.177024961793173397e+00 3.397422631176770125e+00 5.209381367804381213e+00 4.012194345389709760e+00 4.465184029546612088e+00 4.918173713703515304e+00 4.821104495669892742e+00 4.238689187468160924e+00 4.109263563423331433e+00 2.912076541008659980e+00 4.206332781456953995e+00 4.691678871625063252e+00 4.659322465613856323e+00 4.788748089658685814e+00 4.044550751400916688e+00 3.850412315333672897e+00 4.109263563423331433e+00 3.623917473255221733e+00 3.429779037187977497e+00 3.073858571064696843e+00 3.397422631176770125e+00 4.368114811512990414e+00 3.332709819154355380e+00 2.976789353031074725e+00 3.818055909322465524e+00 4.432827623535405159e+00 4.076907157412124505e+00 5.209381367804381213e+00 4.303401999490575669e+00 3.947481533367295015e+00 4.141619969434539250e+00 4.465184029546612088e+00 4.432827623535405159e+00 5.241737773815588142e+00 3.818055909322465524e+00 4.821104495669892742e+00 4.691678871625063252e+00 3.041502165053489470e+00 4.206332781456953995e+00 3.332709819154355380e+00 3.170927789098318961e+00 2.944432947019867353e+00 4.271045593479367852e+00 3.818055909322465524e+00 2.847363728986245679e+00 3.559204661232806988e+00 3.559204661232806988e+00 3.106214977075904216e+00 2.847363728986245679e+00 4.400471217524197343e+00 4.012194345389709760e+00 4.238689187468160924e+00 2.459086856851757652e+00 3.235640601120733706e+00 3.429779037187977497e+00 2.717938104941416189e+00 3.947481533367295015e+00 3.429779037187977497e+00 3.818055909322465524e+00 2.362017638818135534e+00 2.070809984717269625e+00 4.109263563423331433e+00 2.815007322975038306e+00 2.879720134997452607e+00 3.850412315333672897e+00 2.847363728986245679e+00 1.909027954661232762e+00 2.459086856851757652e+00 3.365066225165562752e+00 1.779602330616403494e+00 1.876671548650025390e+00 2.426730450840550279e+00 2.847363728986245679e+00 2.394374044829342907e+00 3.623917473255221733e+00 3.397422631176770125e+00 3.073858571064696843e+00 7.765537442689760539e-01 2.556156074885379326e+00 1.391325458481915467e+00 1.520751082526744735e+00 1.456038270504329990e+00 2.167879202750891299e+00 1.003048586347427440e+00 1.714889518593988749e+00 1.876671548650025390e+00 1.844315142638818017e+00 1.164830616403464081e+00 1.100117804381049336e+00 1.811958736627610866e+00 1.229543428425878826e+00 1.520751082526744735e+00 1.326612646459500722e+00 1.811958736627610866e+00 2.491443262862964581e+00 1.035404992358634813e+00 1.876671548650025390e+00 5.177024961793174063e-01 7.441973382577686813e-01 1.714889518593988749e+00 1.423681864493122839e+00 1.197187022414671453e+00 1.067761398369841963e+00 1.456038270504329990e+00 4.206332781456953440e-01 1.585463894549159480e+00 1.456038270504329990e+00 1.520751082526744735e+00 8.736229623025980606e-01 1.358969052470708094e+00 7.441973382577686813e-01 2.264948420784513583e-01 -3.235640601120733789e-02 8.412665562913906880e-01 1.164830616403464081e+00 5.177024961793174063e-01 8.089101502801834265e-01 6.471281202241467578e-02 6.794845262353540472e-01 5.177024961793174063e-01 9.059793683138054332e-01 9.383357743250126948e-01 -2.588512480896587031e-01 1.067761398369841963e+00 5.824153082017320404e-01 1.617820300560366686e-01 -4.529896841569027166e-01 2.912076541008660202e-01 1.617820300560366686e-01 6.147717142129394130e-01 2.912076541008660202e-01 1.294256240448293516e-01 7.765537442689760539e-01 4.206332781456953440e-01 4.529896841569027166e-01 -3.235640601120733789e-02 5.177024961793174063e-01 3.559204661232807099e-01 9.706921803362200674e-01 9.706921803362200674e-01 4.853460901681100337e-01 2.588512480896587031e-01 -4.206332781456953440e-01 1.617820300560366686e-01 3.559204661232807099e-01 -2.264948420784513583e-01 8.736229623025980606e-01 -3.235640601120733789e-02 -1.941384360672440135e-01 5.824153082017320404e-01 3.882768721344880269e-01 3.559204661232807099e-01 -1.294256240448293516e-01 -4.529896841569027166e-01 3.235640601120733373e-01 2.912076541008660202e-01 5.177024961793174063e-01 -5.177024961793174063e-01 -6.794845262353540472e-01 6.471281202241467578e-02 -4.206332781456953440e-01 7.118409322465614197e-01 -3.559204661232807099e-01 3.559204661232807099e-01 -3.235640601120733373e-01 4.206332781456953440e-01 -2.588512480896587031e-01 4.529896841569027166e-01 -3.235640601120733789e-02 2.264948420784513583e-01 2.588512480896587031e-01 3.559204661232807099e-01 2.588512480896587031e-01 -4.529896841569027166e-01 4.529896841569027166e-01 2.588512480896587031e-01 -9.706921803362200674e-02 3.235640601120733373e-01 0.000000000000000000e+00 -8.089101502801834265e-01 6.147717142129394130e-01 -3.559204661232807099e-01 -2.264948420784513583e-01 2.588512480896587031e-01 6.794845262353540472e-01 -4.529896841569027166e-01 -2.912076541008660202e-01 -1.941384360672440135e-01 4.529896841569027166e-01 6.794845262353540472e-01 9.706921803362200674e-02 7.765537442689760539e-01 3.559204661232807099e-01 -3.559204661232807099e-01 9.059793683138054332e-01 3.235640601120733789e-02 0.000000000000000000e+00 -3.882768721344880269e-01 6.471281202241467578e-02 -9.706921803362200674e-02 -1.941384360672440135e-01 4.206332781456953440e-01 3.235640601120733373e-01 -1.294256240448293516e-01 9.706921803362200674e-02 -6.471281202241467578e-02 5.177024961793174063e-01 6.471281202241466746e-01 -9.706921803362200674e-02 -3.235640601120733789e-02 5.177024961793174063e-01 -5.177024961793174063e-01 -2.912076541008660202e-01 -1.941384360672440135e-01 -2.912076541008660202e-01 2.264948420784513583e-01 -1.617820300560366686e-01 1.617820300560366686e-01 -3.235640601120733373e-01 6.471281202241466746e-01 0.000000000000000000e+00 -6.471281202241467578e-02 5.177024961793174063e-01 9.706921803362200674e-02 -4.853460901681100337e-01 6.471281202241467578e-02 4.206332781456953440e-01 1.003048586347427440e+00 4.529896841569027166e-01 -1.294256240448293516e-01 -2.912076541008660202e-01 6.794845262353540472e-01 -1.391325458481915467e+00 -5.824153082017320404e-01 -6.147717142129394130e-01 -4.853460901681100337e-01 1.617820300560366686e-01 4.853460901681100337e-01 3.235640601120733373e-01 6.471281202241466746e-01 -2.264948420784513583e-01 1.294256240448293516e-01 5.177024961793174063e-01 1.164830616403464081e+00 3.882768721344880269e-01 -1.294256240448293516e-01 5.177024961793174063e-01 1.617820300560366686e-01 -1.294256240448293516e-01 -9.706921803362200674e-02 -2.912076541008660202e-01 1.617820300560366686e-01 -2.912076541008660202e-01 -4.206332781456953440e-01 3.559204661232807099e-01 1.294256240448293516e-01 4.853460901681100337e-01 3.235640601120733789e-02 -2.588512480896587031e-01 -2.912076541008660202e-01 2.912076541008660202e-01 -3.235640601120733373e-01 9.706921803362200674e-02 3.882768721344880269e-01 1.941384360672440135e-01 7.118409322465614197e-01 4.206332781456953440e-01 -2.264948420784513583e-01 -6.471281202241467578e-02 2.264948420784513583e-01 -2.264948420784513583e-01 3.235640601120733373e-01 1.294256240448293516e-01 6.147717142129394130e-01 5.177024961793174063e-01 1.294256240448293516e-01 3.559204661232807099e-01 1.164830616403464081e+00 5.824153082017320404e-01 1.294256240448293516e-01 2.264948420784513583e-01 -1.941384360672440135e-01 -6.471281202241466746e-01 9.706921803362200674e-02 3.559204661232807099e-01 1.294256240448293516e-01 -6.147717142129394130e-01 -9.706921803362200674e-02 1.617820300560366686e-01 -3.559204661232807099e-01 5.824153082017320404e-01 3.559204661232807099e-01 -2.912076541008660202e-01 -6.471281202241467578e-02 -2.912076541008660202e-01
9.059793683138054332e-01 -3.235640601120733789e-02 6.147717142129394130e-01 5.500589021905246678e-01 1.326612646459500722e+00 -6.471281202241467578e-02 1.617820300560366686e-01 -6.471281202241467578e-02 -2.912076541008660202e-01 -6.147717142129394130e-01 9.706921803362200674e-01 9.059793683138054332e-01 -9.706921803362200674e-02 1.811958736627610866e+00 1.456038270504329990e+00 9.059793683138054332e-01 6.147717142129394130e-01 9.706921803362200674e-01 9.059793683138054332e-01 6.794845262353540472e-01 1.488394676515537363e+00 1.067761398369841963e+00 9.706921803362200674e-01 2.588512480896587031e-01 5.824153082017320404e-01 7.765537442689760539e-01 -1.294256240448293516e-01 4.853460901681100337e-01 9.059793683138054332e-01 6.471281202241466746e-01 3.235640601120733789e-02 1.294256240448293349e+00 1.358969052470708094e+00 3.882768721344880269e-01 1.197187022414671453e+00 3.559204661232807099e-01 7.441973382577686813e-01 1.067761398369841963e+00 2.588512480896587031e-01 9.706921803362200674e-01 1.067761398369841963e+00 6.471281202241466746e-01 1.391325458481915467e+00 1.488394676515537363e+00 1.585463894549159480e+00 1.067761398369841963e+00 8.736229623025980606e-01 8.089101502801834265e-01 -3.235640601120733373e-01 7.765537442689760539e-01 4.529896841569027166e-01 1.520751082526744735e+00 1.488394676515537363e+00 8.736229623025980606e-01 9.706921803362200674e-01 8.412665562913906880e-01 5.824153082017320404e-01 6.471281202241466746e-01 5.177024961793174063e-01 1.197187022414671453e+00 7.441973382577686813e-01 2.653225292919001443e+00 1.197187022414671453e+00 9.059793683138054332e-01 1.391325458481915467e+00 2.232592014773306044e+00 2.717938104941416189e+00 8.412665562913906880e-01 1.650176706571574003e+00 6.794845262353540472e-01 1.197187022414671453e+00 1.035404992358634813e+00 6.471281202241466746e-01 3.235640601120733789e-02 7.441973382577686813e-01 7.765537442689760539e-01 1.909027954661232762e+00 2.394374044829342907e+00 1.423681864493122839e+00 2.394374044829342907e+00 1.035404992358634813e+00 1.553107488537952108e+00 1.456038270504329990e+00 1.488394676515537363e+00 1.909027954661232762e+00 1.488394676515537363e+00 1.100117804381049336e+00 1.035404992358634813e+00 1.811958736627610866e+00 1.682533112582781376e+00 1.617820300560366853e+00 1.488394676515537363e+00 2.103166390728476998e+00 2.329661232806928162e+00 9.706921803362200674e-01 1.164830616403464081e+00 2.070809984717269625e+00 2.135522796739683926e+00 1.941384360672440135e+00 1.456038270504329990e+00 1.261899834437085977e+00 1.973740766683647507e+00 9.059793683138054332e-01 1.714889518593988749e+00 1.100117804381049336e+00 1.650176706571574003e+00 1.003048586347427440e+00 2.135522796739683926e+00 2.135522796739683926e+00 1.197187022414671453e+00 2.653225292919001443e+00 1.035404992358634813e+00 2.297304826795720789e+00 2.006097172694854880e+00 2.523799668874171953e+00 1.520751082526744735e+00 1.520751082526744735e+00 2.620868886907794071e+00 2.523799668874171953e+00 1.326612646459500722e+00 2.362017638818135534e+00 2.394374044829342907e+00 2.459086856851757652e+00 2.394374044829342907e+00 2.491443262862964581e+00 1.844315142638818017e+00 1.682533112582781376e+00 2.782650916963830934e+00 2.103166390728476998e+00 2.588512480896586698e+00 1.132474210392256708e+00 1.844315142638818017e+00 1.553107488537952108e+00 3.235640601120733706e+00 2.556156074885379326e+00 2.006097172694854880e+00 2.847363728986245679e+00 3.559204661232806988e+00 3.429779037187977497e+00 2.491443262862964581e+00 2.717938104941416189e+00 3.106214977075904216e+00 2.297304826795720789e+00 2.264948420784513416e+00 2.038453578706062252e+00 4.335758405501782597e+00 4.044550751400916688e+00 4.012194345389709760e+00 3.300353413143148007e+00 2.297304826795720789e+00 2.782650916963830934e+00 2.459086856851757652e+00 4.659322465613856323e+00 3.009145759042282098e+00 4.012194345389709760e+00 3.720986691288843407e+00 4.529896841569026833e+00 3.785699503311258152e+00 3.494491849210392242e+00 4.173976375445746179e+00 4.756391683647477997e+00 4.044550751400916688e+00 3.818055909322465524e+00 3.591561067244014360e+00 3.850412315333672897e+00 4.400471217524197343e+00 5.079955743759551723e+00 3.688630285277636034e+00 4.626966059602648507e+00 3.979837939378502387e+00 3.267997007131940634e+00 4.659322465613856323e+00 4.432827623535405159e+00 3.688630285277636034e+00 4.012194345389709760e+00 4.659322465613856323e+00 4.950530119714722233e+00 5.015242931737136978e+00 4.691678871625063252e+00 3.915125127356087642e+00 4.724035277636271069e+00 5.241737773815588142e+00 4.562253247580234650e+00 4.950530119714722233e+00 5.371163397860417632e+00 5.565301833927661868e+00 4.918173713703515304e+00 6.212429954151808431e+00 5.500589021905247122e+00 6.730132450331125504e+00 5.403519803871624561e+00 4.141619969434539250e+00 5.079955743759551723e+00 6.050647924095772012e+00 5.888865894039734705e+00 5.694727457972491358e+00 5.630014645950076613e+00 6.212429954151808431e+00 4.400471217524197343e+00 6.244786360163015360e+00 5.144668555781966468e+00 5.565301833927661868e+00 7.215478540499235649e+00 5.468232615894039306e+00 6.374211984207844850e+00 5.694727457972491358e+00 5.727083863983698286e+00 5.597658239938868796e+00 6.730132450331125504e+00 4.821104495669892742e+00 5.015242931737136978e+00 5.597658239938868796e+00 6.083004330106978941e+00 5.177024961793173397e+00 4.691678871625063252e+00 4.691678871625063252e+00 4.659322465613856323e+00 4.626966059602648507e+00 4.368114811512990414e+00 6.600706826286296014e+00 4.141619969434539250e+00 5.532945427916454051e+00 4.756391683647477997e+00 4.432827623535405159e+00 2.912076541008659980e+00 3.753343097300050779e+00 3.332709819154355380e+00 4.465184029546612088e+00 2.944432947019867353e+00 3.850412315333672897e+00 4.594609653591441578e+00 3.526848255221599615e+00 4.303401999490575669e+00 4.400471217524197343e+00 3.332709819154355380e+00 3.720986691288843407e+00 4.044550751400916688e+00 4.173976375445746179e+00 4.076907157412124505e+00 3.818055909322465524e+00 3.365066225165562752e+00 3.559204661232806988e+00 2.847363728986245679e+00 3.623917473255221733e+00 4.626966059602648507e+00 4.724035277636271069e+00 3.559204661232806988e+00 3.720986691288843407e+00 4.109263563423331433e+00 3.947481533367295015e+00 4.335758405501782597e+00 4.562253247580234650e+00 2.976789353031074725e+00 2.815007322975038306e+00 4.497540435557819904e+00 5.338806991849210704e+00 4.756391683647477997e+00 4.012194345389709760e+00 3.235640601120733706e+00 3.785699503311258152e+00 3.365066225165562752e+00 3.818055909322465524e+00 4.821104495669892742e+00 3.720986691288843407e+00 3.559204661232806988e+00 4.853460901681100559e+00 4.044550751400916688e+00 5.144668555781966468e+00 3.429779037187977497e+00 3.138571383087111588e+00 3.623917473255221733e+00 3.073858571064696843e+00 2.815007322975038306e+00 3.073858571064696843e+00 2.750294510952623561e+00 4.562253247580234650e+00 4.724035277636271069e+00 1.747245924605196121e+00 4.109263563423331433e+00 2.491443262862964581e+00 3.203284195109526333e+00 3.559204661232806988e+00 3.526848255221599615e+00 3.235640601120733706e+00 2.329661232806928162e+00 2.523799668874171953e+00 2.912076541008659980e+00 2.782650916963830934e+00 3.041502165053489470e+00 2.912076541008659980e+00 3.106214977075904216e+00 1.326612646459500722e+00 3.138571383087111588e+00 2.491443262862964581e+00 2.620868886907794071e+00 1.779602330616403494e+00 2.459086856851757652e+00 1.326612646459500722e+00 2.362017638818135534e+00 1.811958736627610866e+00 1.779602330616403494e+00 2.459086856851757652e+00 2.523799668874171953e+00 1.100117804381049336e+00 1.941384360672440135e+00 1.714889518593988749e+00 2.006097172694854880e+00 5.824153082017320404e-01 1.617820300560366853e+00 1.294256240448293349e+00 6.794845262353540472e-01 2.103166390728476998e+00 7.118409322465614197e-01 9.383357743250126948e-01 6.471281202241466746e-01 7.441973382577686813e-01 1.844315142638818017e+00 1.261899834437085977e+00 9.706921803362200674e-01 1.553107488537952108e+00 1.003048586347427440e+00 9.059793683138054332e-01 2.038453578706062252e+00 1.067761398369841963e+00 9.706921803362200674e-02 7.441973382577686813e-01 8.736229623025980606e-01 2.038453578706062252e+00 1.164830616403464081e+00 9.059793683138054332e-01 6.147717142129394130e-01 1.326612646459500722e+00 2.912076541008660202e-01 1.197187022414671453e+00 9.383357743250126948e-01 7.765537442689760539e-01 7.441973382577686813e-01 4.529896841569027166e-01 1.294256240448293516e-01 6.794845262353540472e-01 1.003048586347427440e+00 -2.912076541008660202e-01 -3.235640601120733789e-02 3.559204661232807099e-01 6.471281202241466746e-01 8.412665562913906880e-01 3.882768721344880269e-01 6.794845262353540472e-01 3.235640601120733373e-01 1.067761398369841963e+00 2.264948420784513583e-01 6.794845262353540472e-01 3.235640601120733789e-02 2.264948420784513583e-01 3.235640601120733373e-01 -2.912076541008660202e-01 6.471281202241467578e-02 6.471281202241466746e-01 3.559204661232807099e-01 1.003048586347427440e+00 6.471281202241466746e-01 -4.853460901681100337e-01 6.471281202241467578e-02 -6.471281202241467578e-02 7.441973382577686813e-01 5.500589021905246678e-01 3.235640601120733373e-01 8.412665562913906880e-01 3.882768721344880269e-01 7.441973382577686813e-01 -6.471281202241466746e-01 2.912076541008660202e-01 1.294256240448293516e-01 2.912076541008660202e-01 7.441973382577686813e-01 -2.588512480896587031e-01 3.235640601120733789e-02 1.941384360672440135e-01 3.559204661232807099e-01 1.294256240448293516e-01 9.059793683138054332e-01 3.235640601120733373e-01 3.235640601120733373e-01 -3.559204661232807099e-01 1.941384360672440135e-01 -6.794845262353540472e-01 9.059793683138054332e-01 5.824153082017320404e-01 5.500589021905246678e-01 3.882768721344880269e-01 -4.529896841569027166e-01 5.177024961793174063e-01 2.588512480896587031e-01 4.206332781456953440e-01 -1.941384360672440135e-01 1.067761398369841963e+00 1.617820300560366686e-01 1.941384360672440135e-01 5.500589021905246678e-01 3.882768721344880269e-01 4.206332781456953440e-01 -3.235640601120733789e-02 0.000000000000000000e+00 3.882768721344880269e-01 7.441973382577686813e-01 0.000000000000000000e+00 4.206332781456953440e-01 1.617820300560366686e-01 1.294256240448293516e-01 -3.559204661232807099e-01 2.912076541008660202e-01 -2.264948420784513583e-01 3.882768721344880269e-01 6.794845262353540472e-01 -2.264948420784513583e-01 -3.559204661232807099e-01 1.294256240448293516e-01 3.235640601120733789e-02 6.471281202241467578e-02 4.206332781456953440e-01 2.264948420784513583e-01 6.471281202241466746e-01 6.471281202241467578e-02 -1.941384360672440135e-01 -1.617820300560366686e-01 -9.706921803362200674e-02 -5.500589021905246678e-01 -1.132474210392256708e+00 4.206332781456953440e-01 1.617820300560366686e-01 -3.235640601120733789e-02 2.912076541008660202e-01 1.617820300560366686e-01 -9.706921803362200674e-02 3.235640601120733789e-02 -1.941384360672440135e-01 -1.941384360672440135e-01 9.383357743250126948e-01 -2.264948420784513583e-01 1.941384360672440135e-01 2.912076541008660202e-01 -6.147717142129394130e-01 6.471281202241466746e-01 8.412665562913906880e-01 -1.941384360672440135e-01 -5.824153082017320404e-01 3.235640601120733373e-01 -3.235640601120733373e-01 2.264948420784513583e-01 -3.559204661232807099e-01 9.706921803362200674e-02 8.089101502801834265e-01 -3.235640601120733373e-01 4.853460901681100337e-01 -2.264948420784513583e-01 2.588512480896587031e-01 9.706921803362200674e-02 5.177024961793174063e-01 -3.235640601120733373e-01 0.000000000000000000e+00 -4.529896841569027166e-01 3.235640601120733789e-02 0.000000000000000000e+00 1.294256240448293516e-01 -4.206332781456953440e-01 -2.588512480896587031e-01 -3.235640601120733373e-01 1.941384360672440135e-01 -3.882768721344880269e-01 2.264948420784513583e-01 -6.471281202241467578e-02 3.559204661232807099e-01 2.588512480896587031e-01 -6.471281202241466746e-01 -3.235640601120733789e-02 9.706921803362200674e-02 -2.588512480896587031e-01 5.824153082017320404e-01 -3.235640601120733373e-01 1.294256240448293516e-01 4.206332781456953440e-01 7.441973382577686813e-01 1.617820300560366686e-01 -6.471281202241466746e-01 1.294256240448293516e-01 -1.294256240448293516e-01 1.617820300560366686e-01 3.235640601120733373e-01 1.617820300560366686e-01 5.177024961793174063e-01 -3.559204661232807099e-01 9.706921803362200674e-02 4.853460901681100337e-01 4.206332781456953440e-01 3.882768721344880269e-01 -6.471281202241466746e-01 -3.235640601120733789e-02 -1.617820300560366686e-01 3.235640601120733373e-01 4.206332781456953440e-01 -3.559204661232807099e-01 -7.441973382577686813e-01 9.706921803362200674e-02 0.000000000000000000e+00 1.617820300560366686e-01 -2.588512480896587031e-01 4.206332781456953440e-01 -7.118409322465614197e-01 -3.235640601120733373e-01 -6.471281202241467578e-02 -4.206332781456953440e-01 -1.294256240448293516e-01 -1.617820300560366686e-01 8.412665562913906880e-01 1.132474210392256708e+00 5.824153082017320404e-01 4.206332781456953440e-01 5.500589021905246678e-01 1.423681864493122839e+00 1.035404992358634813e+00 -2.264948420784513583e-01 8.412665562913906880e-01 2.588512480896587031e-01 9.706921803362200674e-01 2.588512480896587031e-01 9.383357743250126948e-01 3.235640601120733789e-02 9.383357743250126948e-01 -2.264948420784513583e-01 1.164830616403464081e+00 7.765537442689760539e-01 8.412665562913906880e-01 1.164830616403464081e+00 6.147717142129394130e-01 1.358969052470708094e+00 1.003048586347427440e+00 1.067761398369841963e+00 8.412665562913906880e-01 -1.617820300560366686e-01 1.067761398369841963e+00 3.235640601120733373e-01 7.118409322465614197e-01 9.059793683138054332e-01 8.412665562913906880e-01 9.383357743250126948e-01 1.553107488537952108e+00 0.000000000000000000e+00 4.206332781456953440e-01 1.067761398369841963e+00 1.035404992358634813e+00 1.294256240448293349e+00 3.559204661232807099e-01 1.132474210392256708e+00 1.067761398369841963e+00 1.682533112582781376e+00 8.089101502801834265e-01 4.529896841569027166e-01 -1.294256240448293516e-01 1.294256240448293516e-01 1.423681864493122839e+00 6.147717142129394130e-01 1.229543428425878826e+00 1.423681864493122839e+00 1.585463894549159480e+00 1.456038270504329990e+00 1.747245924605196121e+00 2.264948420784513583e-01 2.135522796739683926e+00 7.765537442689760539e-01 1.003048586347427440e+00 1.326612646459500722e+00 1.909027954661232762e+00 1.261899834437085977e+00 1.585463894549159480e+00 2.200235608762098671e+00 1.229543428425878826e+00 1.650176706571574003e+00 1.261899834437085977e+00 1.876671548650025390e+00 1.358969052470708094e+00 1.585463894549159480e+00 8.089101502801834265e-01 1.326612646459500722e+00 1.035404992358634813e+00 1.585463894549159480e+00 1.358969052470708094e+00 7.118409322465614197e-01 1.811958736627610866e+00 9.383357743250126948e-01 2.070809984717269625e+00 2.264948420784513416e+00 8.412665562913906880e-01 2.459086856851757652e+00 1.358969052470708094e+00 1.714889518593988749e+00 1.003048586347427440e+00 1.520751082526744735e+00 1.650176706571574003e+00 7.118409322465614197e-01 1.229543428425878826e+00 9.706921803362200674e-01 1.909027954661232762e+00 1.617820300560366853e+00 1.423681864493122839e+00 2.103166390728476998e+00 2.523799668874171953e+00 1.197187022414671453e+00 2.232592014773306044e+00 9.383357743250126948e-01 2.362017638818135534e+00 2.070809984717269625e+00 9.059793683138054332e-01 2.070809984717269625e+00 1.261899834437085977e+00 1.488394676515537363e+00 2.556156074885379326e+00 6.147717142129394130e-01 2.006097172694854880e+00 1.682533112582781376e+00 1.811958736627610866e+00 2.070809984717269625e+00 2.394374044829342907e+00 2.038453578706062252e+00 2.038453578706062252e+00 1.973740766683647507e+00 2.426730450840550279e+00 2.491443262862964581e+00 3.623917473255221733e+00 2.264948420784513416e+00 2.232592014773306044e+00 1.811958736627610866e+00 1.844315142638818017e+00 2.038453578706062252e+00 2.329661232806928162e+00 1.714889518593988749e+00 2.394374044829342907e+00 3.526848255221599615e+00 3.170927789098318961e+00 2.491443262862964581e+00 3.818055909322465524e+00 2.685581698930208816e+00 2.329661232806928162e+00 1.876671548650025390e+00 2.556156074885379326e+00 2.717938104941416189e+00 3.106214977075904216e+00 2.879720134997452607e+00 2.653225292919001443e+00 3.073858571064696843e+00 3.818055909322465524e+00 2.944432947019867353e+00 3.591561067244014360e+00 2.620868886907794071e+00 3.688630285277636034e+00 2.620868886907794071e+00 3.688630285277636034e+00 2.717938104941416189e+00 3.979837939378502387e+00 2.976789353031074725e+00 3.429779037187977497e+00 2.815007322975038306e+00 4.173976375445746179e+00 3.947481533367295015e+00 4.044550751400916688e+00 4.788748089658685814e+00 3.591561067244014360e+00 3.850412315333672897e+00 4.432827623535405159e+00 3.818055909322465524e+00 4.271045593479367852e+00 3.300353413143148007e+00 3.656273879266428661e+00 3.850412315333672897e+00 4.076907157412124505e+00 3.882768721344880269e+00 4.271045593479367852e+00 2.685581698930208816e+00 4.012194345389709760e+00 4.238689187468160924e+00 4.853460901681100559e+00 5.209381367804381213e+00 4.691678871625063252e+00 3.947481533367295015e+00 4.173976375445746179e+00 4.788748089658685814e+00 4.659322465613856323e+00 4.529896841569026833e+00 4.659322465613856323e+00 3.203284195109526333e+00 4.400471217524197343e+00 5.112312149770758651e+00 3.850412315333672897e+00 5.856509488028527777e+00 5.500589021905247122e+00 5.241737773815588142e+00 6.083004330106978941e+00 4.529896841569026833e+00 6.406568390219052667e+00 5.209381367804381213e+00 4.271045593479367852e+00 5.824153082017319960e+00 6.277142766174223176e+00 5.403519803871624561e+00 3.753343097300050779e+00 4.982886525725929161e+00 5.403519803871624561e+00 7.506686194600101558e+00 6.535994014263881269e+00 5.791796676006113032e+00 6.600706826286296014e+00 5.241737773815588142e+00 5.435876209882832377e+00 5.015242931737136978e+00 5.532945427916454051e+00 5.015242931737136978e+00 5.079955743759551723e+00 5.435876209882832377e+00 6.406568390219052667e+00 4.400471217524197343e+00 5.500589021905247122e+00 4.465184029546612088e+00 6.115360736118186757e+00 4.853460901681100559e+00 5.791796676006113032e+00 6.115360736118186757e+00 7.571399006622516303e+00 7.021340104431991413e+00 5.824153082017319960e+00 5.177024961793173397e+00 5.112312149770758651e+00 4.691678871625063252e+00 5.403519803871624561e+00 4.982886525725929161e+00 3.656273879266428661e+00 5.306450585838002887e+00 4.465184029546612088e+00 4.432827623535405159e+00 3.753343097300050779e+00 4.626966059602648507e+00 4.918173713703515304e+00 3.947481533367295015e+00 3.947481533367295015e+00 4.044550751400916688e+00 4.788748089658685814e+00 4.788748089658685814e+00 3.947481533367295015e+00 3.785699503311258152e+00 3.947481533367295015e+00 4.950530119714722233e+00 4.400471217524197343e+00 5.079955743759551723e+00 4.012194345389709760e+00 4.335758405501782597e+00 3.073858571064696843e+00 5.047599337748343906e+00 4.076907157412124505e+00 4.141619969434539250e+00 3.947481533367295015e+00 3.623917473255221733e+00 4.691678871625063252e+00 3.591561067244014360e+00 4.465184029546612088e+00 4.821104495669892742e+00 4.529896841569026833e+00 3.688630285277636034e+00 4.885817307692307487e+00 4.853460901681100559e+00 3.979837939378502387e+00 4.918173713703515304e+00 4.271045593479367852e+00 4.173976375445746179e+00 3.591561067244014360e+00 4.044550751400916688e+00 3.462135443199184870e+00 4.076907157412124505e+00 4.918173713703515304e+00 3.397422631176770125e+00 2.815007322975038306e+00 3.882768721344880269e+00 3.332709819154355380e+00 4.465184029546612088e+00 3.332709819154355380e+00 3.365066225165562752e+00 3.494491849210392242e+00 3.559204661232806988e+00 4.206332781456953995e+00 3.882768721344880269e+00 3.429779037187977497e+00 2.588512480896586698e+00 2.815007322975038306e+00 2.006097172694854880e+00 3.041502165053489470e+00 3.300353413143148007e+00 2.200235608762098671e+00 3.591561067244014360e+00 1.909027954661232762e+00 3.235640601120733706e+00 1.973740766683647507e+00 2.912076541008659980e+00 1.844315142638818017e+00 1.229543428425878826e+00 1.682533112582781376e+00 2.782650916963830934e+00 1.779602330616403494e+00 2.491443262862964581e+00 3.235640601120733706e+00 2.523799668874171953e+00 2.264948420784513416e+00 2.297304826795720789e+00 1.456038270504329990e+00 1.941384360672440135e+00 2.394374044829342907e+00 1.779602330616403494e+00 2.620868886907794071e+00 1.714889518593988749e+00 2.944432947019867353e+00 2.362017638818135534e+00 1.876671548650025390e+00 1.294256240448293349e+00 5.177024961793174063e-01 1.520751082526744735e+00 1.164830616403464081e+00 1.164830616403464081e+00 1.585463894549159480e+00 2.297304826795720789e+00 1.585463894549159480e+00 1.423681864493122839e+00 9.383357743250126948e-01 1.488394676515537363e+00 4.529896841569027166e-01 4.853460901681100337e-01 5.177024961793174063e-01 2.232592014773306044e+00 8.089101502801834265e-01 1.164830616403464081e+00 7.118409322465614197e-01 8.412665562913906880e-01 4.853460901681100337e-01 7.118409322465614197e-01 6.794845262353540472e-01 9.059793683138054332e-01 6.794845262353540472e-01 5.500589021905246678e-01 8.089101502801834265e-01 6.147717142129394130e-01 5.500589021905246678e-01 2.264948420784513583e-01 2.912076541008660202e-01 1.067761398369841963e+00 1.003048586347427440e+00 1.067761398369841963e+00 5.824153082017320404e-01 3.235640601120733373e-01 5.824153082017320404e-01 2.912076541008660202e-01 5.824153082017320404e-01 9.706921803362200674e-02 6.471281202241467578e-02 1.132474210392256708e+00 3.559204661232807099e-01 -1.617820300560366686e-01 -3.235640601120733789e-02 3.559204661232807099e-01 9.383357743250126948e-01 0.000000000000000000e+00 -3.235640601120733789e-02 8.736229623025980606e-01 8.736229623025980606e-01 2.912076541008660202e-01 3.235640601120733789e-02 3.559204661232807099e-01 4.853460901681100337e-01 1.132474210392256708e+00 -5.500589021905246678e-01 1.941384360672440135e-01 4.529896841569027166e-01 5.177024961793174063e-01 6.794845262353540472e-01 6.471281202241466746e-01 1.423681864493122839e+00 -4.853460901681100337e-01 4.529896841569027166e-01 -9.706921803362200674e-02 -3.882768721344880269e-01 9.706921803362200674e-02 3.882768721344880269e-01 7.765537442689760539e-01 1.941384360672440135e-01 4.529896841569027166e-01 -1.294256240448293516e-01 -4.853460901681100337e-01 9.706921803362200674e-02 5.500589021905246678e-01 6.794845262353540472e-01 1.132474210392256708e+00 -2.264948420784513583e-01 2.912076541008660202e-01 -2.588512480896587031e-01 5.824153082017320404e-01 3.235640601120733373e-01 1.294256240448293516e-01 -2.264948420784513583e-01 4.853460901681100337e-01 4.853460901681100337e-01 1.294256240448293516e-01 5.500589021905246678e-01 2.912076541008660202e-01 6.794845262353540472e-01 5.177024961793174063e-01 -2.588512480896587031e-01 1.100117804381049336e+00 -2.264948420784513583e-01 0.000000000000000000e+00 6.471281202241467578e-02 7.118409322465614197e-01 5.177024961793174063e-01 -6.794845262353540472e-01 3.235640601120733373e-01 1.100117804381049336e+00 3.235640601120733373e-01 6.147717142129394130e-01 5.500589021905246678e-01 3.235640601120733789e-02 4.853460901681100337e-01 5.177024961793174063e-01 8.412665562913906880e-01 2.588512480896587031e-01 -1.294256240448293516e-01 0.000000000000000000e+00 7.441973382577686813e-01 6.147717142129394130e-01 -3.559204661232807099e-01 3.559204661232807099e-01 -8.089101502801834265e-01 -3.882768721344880269e-01 6.147717142129394130e-01 9.706921803362200674e-02 9.383357743250126948e-01 1.294256240448293516e-01 3.235640601120733373e-01 2.264948420784513583e-01 -2.588512480896587031e-01 -4.853460901681100337e-01 3.559204661232807099e-01 -5.177024961793174063e-01 1.229543428425878826e+00 -9.706921803362200674e-01 6.471281202241466746e-01 -1.294256240448293516e-01 -1.941384360672440135e-01 3.882768721344880269e-01 0.000000000000000000e+00 4.853460901681100337e-01 6.471281202241466746e-01 -1.617820300560366686e-01 3.235640601120733789e-02 4.206332781456953440e-01 6.147717142129394130e-01 -2.264948420784513583e-01 -1.941384360672440135e-01 -7.441973382577686813e-01 -6.471281202241467578e-02 -3.882768721344880269e-01 5.177024961793174063e-01 4.206332781456953440e-01 -3.882768721344880269e-01 7.441973382577686813e-01 2.912076541008660202e-01 -9.706921803362200674e-02 1.941384360672440135e-01 2.264948420784513583e-01 -3.235640601120733789e-02 1.294256240448293516e-01 -3.559204661232807099e-01 2.912076541008660202e-01 5.500589021905246678e-01 -9.706921803362200674e-02 -3.235640601120733789e-02 2.912076541008660202e-01 -9.383357743250126948e-01 1.067761398369841963e+00 6.471281202241467578e-02 3.235640601120733789e-02 1.294256240448293516e-01 4.853460901681100337e-01 -4.853460901681100337e-01 -3.235640601120733789e-02 2.912076541008660202e-01 2.264948420784513583e-01 2.264948420784513583e-01 6.471281202241467578e-02 6.794845262353540472e-01 -1.294256240448293516e-01 8.089101502801834265e-01 1.294256240448293516e-01 9.706921803362200674e-02 9.706921803362200674e-02 -6.471281202241466746e-01 1.941384360672440135e-01 -5.824153082017320404e-01 -9.706921803362200674e-02 -1.294256240448293516e-01 -2.264948420784513583e-01 -1.294256240448293516e-01 -2.912076541008660202e-01 9.706921803362200674e-02 -6.471281202241467578e-02 0.000000000000000000e+00 8.736229623025980606e-01 2.912076541008660202e-01 6.471281202241466746e-01 6.471281202241466746e-01 5.177024961793174063e-01 2.912076541008660202e-01 -9.706921803362200674e-02 5.177024961793174063e-01 7.765537442689760539e-01 -5.500589021905246678e-01 -1.941384360672440135e-01 1.617820300560366686e-01 0.000000000000000000e+00 1.941384360672440135e-01 3.235640601120733789e-02 9.706921803362200674e-02 -3.235640601120733789e-02 6.147717142129394130e-01 2.264948420784513583e-01 6.794845262353540472e-01 -6.471281202241467578e-02 9.059793683138054332e-01 6.471281202241467578e-02 -1.617820300560366686e-01 -3.559204661232807099e-01 3.235640601120733373e-01 1.909027954661232762e+00 4.853460901681100337e-01 -2.912076541008660202e-01 3.559204661232807099e-01 1.035404992358634813e+00 -9.059793683138054332e-01 7.118409322465614197e-01 5.177024961793174063e-01 1.294256240448293349e+00 3.235640601120733789e-02 0.000000000000000000e+00 4.206332781456953440e-01 5.824153082017320404e-01 -1.617820300560366686e-01 7.118409322465614197e-01 5.824153082017320404e-01 9.706921803362200674e-02 5.177024961793174063e-01 0.000000000000000000e+00 -1.941384360672440135e-01 2.264948420784513583e-01 8.089101502801834265e-01 9.706921803362200674e-02 6.147717142129394130e-01 9.059793683138054332e-01 2.588512480896587031e-01 0.000000000000000000e+00 8.412665562913906880e-01 1.585463894549159480e+00 -9.706921803362200674e-02 3.235640601120733373e-01 2.912076541008660202e-01 3.559204661232807099e-01 1.067761398369841963e+00 1.035404992358634813e+00 1.488394676515537363e+00 4.529896841569027166e-01 1.553107488537952108e+00 2.103166390728476998e+00 7.441973382577686813e-01 6.794845262353540472e-01 1.294256240448293349e+00 9.706921803362200674e-02 1.326612646459500722e+00 6.471281202241466746e-01 1.164830616403464081e+00 1.067761398369841963e+00 1.294256240448293516e-01 1.456038270504329990e+00 9.706921803362200674e-01 8.412665562913906880e-01 5.177024961793174063e-01 9.706921803362200674e-01 7.118409322465614197e-01 1.197187022414671453e+00 5.824153082017320404e-01 6.794845262353540472e-01 3.559204661232807099e-01 1.553107488537952108e+00 1.261899834437085977e+00 9.059793683138054332e-01 1.650176706571574003e+00 6.471281202241466746e-01 1.456038270504329990e+00 4.853460901681100337e-01 1.164830616403464081e+00 1.844315142638818017e+00 1.132474210392256708e+00 2.588512480896587031e-01 9.059793683138054332e-01 1.973740766683647507e+00 1.941384360672440135e+00 1.585463894549159480e+00 1.585463894549159480e+00 1.164830616403464081e+00 5.500589021905246678e-01 1.488394676515537363e+00 1.423681864493122839e+00 1.553107488537952108e+00 1.423681864493122839e+00 1.067761398369841963e+00 2.103166390728476998e+00 1.261899834437085977e+00 1.035404992358634813e+00 1.811958736627610866e+00 8.089101502801834265e-01 1.100117804381049336e+00 2.006097172694854880e+00 7.441973382577686813e-01 1.811958736627610866e+00 5.824153082017320404e-01 1.423681864493122839e+00 1.261899834437085977e+00 1.132474210392256708e+00 1.132474210392256708e+00 7.765537442689760539e-01 1.229543428425878826e+00 1.714889518593988749e+00 1.391325458481915467e+00 1.650176706571574003e+00 3.235640601120733373e-01 1.261899834437085977e+00 2.200235608762098671e+00 1.553107488537952108e+00 1.650176706571574003e+00 9.059793683138054332e-01 2.135522796739683926e+00 9.383357743250126948e-01 9.706921803362200674e-01 2.070809984717269625e+00 7.765537442689760539e-01 2.006097172694854880e+00 2.362017638818135534e+00 1.423681864493122839e+00 2.264948420784513416e+00 2.297304826795720789e+00 1.358969052470708094e+00 2.006097172694854880e+00 2.200235608762098671e+00 1.844315142638818017e+00 2.135522796739683926e+00 2.070809984717269625e+00 1.747245924605196121e+00 2.167879202750891299e+00 2.653225292919001443e+00 2.782650916963830934e+00 2.297304826795720789e+00 2.103166390728476998e+00 2.329661232806928162e+00 1.973740766683647507e+00 1.261899834437085977e+00 2.167879202750891299e+00 2.038453578706062252e+00 2.491443262862964581e+00 1.067761398369841963e+00 1.876671548650025390e+00 2.782650916963830934e+00 2.038453578706062252e+00 2.912076541008659980e+00 2.103166390728476998e+00 2.912076541008659980e+00 2.523799668874171953e+00 1.941384360672440135e+00 2.329661232806928162e+00 2.491443262862964581e+00 2.879720134997452607e+00 3.009145759042282098e+00 2.459086856851757652e+00 3.041502165053489470e+00 2.879720134997452607e+00 3.170927789098318961e+00 3.818055909322465524e+00 2.491443262862964581e+00 3.041502165053489470e+00 2.200235608762098671e+00 3.203284195109526333e+00 2.847363728986245679e+00 4.012194345389709760e+00 3.332709819154355380e+00 2.912076541008659980e+00 3.365066225165562752e+00 2.815007322975038306e+00 3.818055909322465524e+00 4.626966059602648507e+00 2.912076541008659980e+00 3.623917473255221733e+00 3.559204661232806988e+00 3.494491849210392242e+00 3.656273879266428661e+00 3.882768721344880269e+00 4.076907157412124505e+00 2.879720134997452607e+00 2.750294510952623561e+00 2.944432947019867353e+00 4.788748089658685814e+00 3.818055909322465524e+00 3.494491849210392242e+00 4.173976375445746179e+00 4.238689187468160924e+00 4.303401999490575669e+00 3.623917473255221733e+00 3.785699503311258152e+00 4.497540435557819904e+00 4.076907157412124505e+00 4.529896841569026833e+00 5.241737773815588142e+00 4.076907157412124505e+00 3.979837939378502387e+00 4.303401999490575669e+00 4.724035277636271069e+00 5.694727457972491358e+00 3.915125127356087642e+00 4.659322465613856323e+00 4.271045593479367852e+00 3.882768721344880269e+00 4.691678871625063252e+00 6.050647924095772012e+00 4.465184029546612088e+00 3.915125127356087642e+00 2.782650916963830934e+00 5.112312149770758651e+00 3.203284195109526333e+00 4.012194345389709760e+00 3.818055909322465524e+00 3.170927789098318961e+00 5.662371051961283541e+00 3.073858571064696843e+00 4.335758405501782597e+00 3.073858571064696843e+00 4.562253247580234650e+00 4.756391683647477997e+00 2.976789353031074725e+00 3.559204661232806988e+00 3.300353413143148007e+00 3.623917473255221733e+00 3.720986691288843407e+00 3.203284195109526333e+00 3.623917473255221733e+00 4.432827623535405159e+00 3.979837939378502387e+00 3.785699503311258152e+00 3.526848255221599615e+00 2.976789353031074725e+00 3.494491849210392242e+00 2.297304826795720789e+00 3.818055909322465524e+00 2.653225292919001443e+00 2.264948420784513416e+00 3.720986691288843407e+00 3.267997007131940634e+00 3.235640601120733706e+00 2.750294510952623561e+00 3.559204661232806988e+00 3.720986691288843407e+00 3.753343097300050779e+00 2.329661232806928162e+00 2.782650916963830934e+00 3.235640601120733706e+00 4.335758405501782597e+00 3.591561067244014360e+00 3.106214977075904216e+00 3.300353413143148007e+00 2.556156074885379326e+00 3.041502165053489470e+00 3.720986691288843407e+00 2.070809984717269625e+00 3.720986691288843407e+00 2.912076541008659980e+00 3.526848255221599615e+00 2.782650916963830934e+00 3.947481533367295015e+00 2.038453578706062252e+00 3.818055909322465524e+00 2.879720134997452607e+00 3.267997007131940634e+00 4.076907157412124505e+00 2.362017638818135534e+00 3.462135443199184870e+00 2.329661232806928162e+00 3.332709819154355380e+00 2.264948420784513416e+00 2.070809984717269625e+00 2.912076541008659980e+00 3.009145759042282098e+00 3.267997007131940634e+00 2.944432947019867353e+00 3.235640601120733706e+00 2.653225292919001443e+00 2.459086856851757652e+00 2.038453578706062252e+00 2.200235608762098671e+00 3.235640601120733706e+00 1.747245924605196121e+00 2.879720134997452607e+00 1.973740766683647507e+00 2.038453578706062252e+00 3.073858571064696843e+00 3.365066225165562752e+00 2.426730450840550279e+00 2.038453578706062252e+00 2.620868886907794071e+00 1.617820300560366853e+00 2.750294510952623561e+00 1.876671548650025390e+00 1.973740766683647507e+00 2.264948420784513416e+00 1.456038270504329990e+00 1.488394676515537363e+00 2.103166390728476998e+00 1.035404992358634813e+00 1.229543428425878826e+00 2.264948420784513416e+00 1.456038270504329990e+00 2.782650916963830934e+00 1.456038270504329990e+00 6.794845262353540472e-01 1.520751082526744735e+00 1.553107488537952108e+00 1.973740766683647507e+00 1.488394676515537363e+00 1.456038270504329990e+00 8.089101502801834265e-01 9.059793683138054332e-01 8.412665562913906880e-01 5.177024961793174063e-01 1.261899834437085977e+00 9.383357743250126948e-01 9.059793683138054332e-01 1.067761398369841963e+00 1.132474210392256708e+00 3.235640601120733789e-02 9.383357743250126948e-01 7.441973382577686813e-01 7.765537442689760539e-01 6.147717142129394130e-01 1.488394676515537363e+00 9.383357743250126948e-01 1.164830616403464081e+00 5.500589021905246678e-01 3.882768721344880269e-01 9.383357743250126948e-01 9.059793683138054332e-01 8.736229623025980606e-01 8.412665562913906880e-01 6.471281202241466746e-01 -9.706921803362200674e-02 -5.177024961793174063e-01 5.500589021905246678e-01 6.471281202241466746e-01 6.471281202241466746e-01 8.089101502801834265e-01 2.912076541008660202e-01 -6.471281202241467578e-02 4.529896841569027166e-01 2.588512480896587031e-01 -9.706921803362200674e-02 -3.882768721344880269e-01 6.147717142129394130e-01 -4.206332781456953440e-01 7.441973382577686813e-01 -2.588512480896587031e-01 1.941384360672440135e-01 9.706921803362200674e-02 4.206332781456953440e-01 5.824153082017320404e-01 -9.706921803362200674e-02 3.882768721344880269e-01 2.264948420784513583e-01 3.235640601120733373e-01 2.588512480896587031e-01 -2.264948420784513583e-01 5.177024961793174063e-01 -1.941384360672440135e-01 -2.912076541008660202e-01 -6.471281202241467578e-02 -9.706921803362200674e-02 1.294256240448293516e-01 4.206332781456953440e-01 3.882768721344880269e-01 -7.118409322465614197e-01 -2.588512480896587031e-01 -3.235640601120733789e-02 -3.559204661232807099e-01 -3.559204661232807099e-01 -7.765537442689760539e-01 3.235640601120733373e-01 4.853460901681100337e-01 3.235640601120733373e-01 3.882768721344880269e-01 2.588512480896587031e-01 9.706921803362200674e-02 2.588512480896587031e-01 5.177024961793174063e-01 0.000000000000000000e+00 9.706921803362200674e-02 4.529896841569027166e-01 3.235640601120733373e-01 3.235640601120733789e-02 1.067761398369841963e+00 5.500589021905246678e-01 -8.736229623025980606e-01 1.294256240448293516e-01 -2.588512480896587031e-01 2.264948420784513583e-01 6.794845262353540472e-01 9.706921803362200674e-02 4.529896841569027166e-01 3.235640601120733789e-02 1.391325458481915467e+00 3.559204661232807099e-01 6.794845262353540472e-01 2.264948420784513583e-01 7.118409322465614197e-01 3.882768721344880269e-01 2.264948420784513583e-01 9.706921803362200674e-02 0.000000000000000000e+00 3.882768721344880269e-01 -3.882768721344880269e-01 -1.617820300560366686e-01 1.294256240448293516e-01 6.147717142129394130e-01 -2.912076541008660202e-01 -1.617820300560366686e-01 -6.471281202241467578e-02 9.706921803362200674e-02 6.147717142129394130e-01 5.177024961793174063e-01 1.941384360672440135e-01 5.500589021905246678e-01 9.706921803362200674e-02 -6.471281202241467578e-02 -7.765537442689760539e-01 -2.588512480896587031e-01 -1.294256240448293516e-01 -7.441973382577686813e-01 1.941384360672440135e-01 5.824153082017320404e-01 2.912076541008660202e-01 0.000000000000000000e+00 -1.003048586347427440e+00 -5.500589021905246678e-01 3.882768721344880269e-01 -1.617820300560366686e-01 -4.206332781456953440e-01 3.559204661232807099e-01 1.294256240448293516e-01 1.294256240448293516e-01 -3.235640601120733373e-01 -3.235640601120733373e-01 3.559204661232807099e-01 3.235640601120733789e-02 1.941384360672440135e-01 2.912076541008660202e-01 -3.559204661232807099e-01 -9.706921803362200674e-02 8.736229623025980606e-01 3.235640601120733789e-02 -3.882768721344880269e-01 -3.235640601120733373e-01 -9.383357743250126948e-01 2.264948420784513583e-01 1.294256240448293516e-01 5.824153082017320404e-01 1.941384360672440135e-01 -1.941384360672440135e-01 4.853460901681100337e-01 4.206332781456953440e-01 2.588512480896587031e-01 -2.588512480896587031e-01 -9.706921803362200674e-02 4.206332781456953440e-01 3.559204661232807099e-01 3.235640601120733373e-01 -1.941384360672440135e-01 2.264948420784513583e-01 1.294256240448293516e-01 4.529896841569027166e-01 7.765537442689760539e-01 3.559204661232807099e-01 1.294256240448293516e-01 5.500589021905246678e-01 -1.941384360672440135e-01 1.067761398369841963e+00 -1.294256240448293516e-01 7.765537442689760539e-01 -9.706921803362200674e-02 -3.559204661232807099e-01 5.824153082017320404e-01 0.000000000000000000e+00 -6.471281202241467578e-02 6.471281202241467578e-02 -1.617820300560366686e-01 -6.147717142129394130e-01 1.294256240448293516e-01 6.471281202241467578e-02 3.559204661232807099e-01 -6.471281202241467578e-02 5.824153082017320404e-01 8.412665562913906880e-01 3.235640601120733373e-01 -6.471281202241467578e-02 -2.588512480896587031e-01 -1.941384360672440135e-01 -7.441973382577686813e-01 6.471281202241467578e-02 -1.617820300560366686e-01 -9.706921803362200674e-02 6.471281202241467578e-02 -4.206332781456953440e-01 6.147717142129394130e-01 -6.147717142129394130e-01 -3.882768721344880269e-01 -9.706921803362200674e-02 6.147717142129394130e-01 -3.559204661232807099e-01 5.177024961793174063e-01 -4.206332781456953440e-01 1.941384360672440135e-01 1.294256240448293516e-01 1.941384360672440135e-01 -7.118409322465614197e-01 8.089101502801834265e-01 -5.177024961793174063e-01 1.585463894549159480e+00 8.089101502801834265e-01 7.765537442689760539e-01 8.736229623025980606e-01 4.529896841569027166e-01 3.235640601120733373e-01 -3.882768721344880269e-01 9.706921803362200674e-02 0.000000000000000000e+00 8.089101502801834265e-01 -4.853460901681100337e-01 8.736229623025980606e-01 -3.559204661232807099e-01 5.824153082017320404e-01 4.853460901681100337e-01 1.164830616403464081e+00 1.261899834437085977e+00 1.391325458481915467e+00 7.441973382577686813e-01 9.059793683138054332e-01 0.000000000000000000e+00 1.229543428425878826e+00 8.412665562913906880e-01 8.412665562913906880e-01 6.471281202241467578e-02 9.383357743250126948e-01 -1.294256240448293516e-01 1.197187022414671453e+00 3.882768721344880269e-01 6.471281202241467578e-02 1.294256240448293349e+00 9.706921803362200674e-01 3.882768721344880269e-01 1.617820300560366686e-01 1.067761398369841963e+00 9.059793683138054332e-01 1.197187022414671453e+00 4.206332781456953440e-01 8.412665562913906880e-01 8.736229623025980606e-01 3.235640601120733789e-02 1.456038270504329990e+00 -1.294256240448293516e-01 2.006097172694854880e+00 5.824153082017320404e-01 4.206332781456953440e-01 7.118409322465614197e-01 4.853460901681100337e-01 2.588512480896587031e-01 3.559204661232807099e-01 1.617820300560366686e-01 1.067761398369841963e+00 4.206332781456953440e-01 8.736229623025980606e-01 5.177024961793174063e-01 5.824153082017320404e-01 1.003048586347427440e+00 5.824153082017320404e-01 1.650176706571574003e+00 1.456038270504329990e+00 4.853460901681100337e-01 5.177024961793174063e-01 8.412665562913906880e-01 9.706921803362200674e-01 7.765537442689760539e-01 7.441973382577686813e-01 1.294256240448293516e-01 1.456038270504329990e+00 1.520751082526744735e+00 1.553107488537952108e+00 9.059793683138054332e-01 8.412665562913906880e-01 1.456038270504329990e+00 1.617820300560366853e+00 9.059793683138054332e-01 1.520751082526744735e+00 1.973740766683647507e+00 1.520751082526744735e+00 8.089101502801834265e-01 7.441973382577686813e-01 1.488394676515537363e+00 8.736229623025980606e-01 1.520751082526744735e+00 1.132474210392256708e+00 1.197187022414671453e+00 1.294256240448293349e+00 8.412665562913906880e-01 1.779602330616403494e+00 1.682533112582781376e+00 1.229543428425878826e+00 1.391325458481915467e+00 1.488394676515537363e+00 1.100117804381049336e+00 1.747245924605196121e+00 1.391325458481915467e+00 2.006097172694854880e+00 1.941384360672440135e+00 2.264948420784513583e-01 1.747245924605196121e+00 2.135522796739683926e+00 4.529896841569027166e-01 1.358969052470708094e+00 8.736229623025980606e-01 2.362017638818135534e+00 7.441973382577686813e-01 1.553107488537952108e+00 1.488394676515537363e+00 1.747245924605196121e+00 1.294256240448293349e+00 1.067761398369841963e+00 1.003048586347427440e+00 1.714889518593988749e+00 9.706921803362200674e-01 1.844315142638818017e+00 2.847363728986245679e+00 2.620868886907794071e+00 1.811958736627610866e+00 1.326612646459500722e+00 2.426730450840550279e+00 1.197187022414671453e+00 1.811958736627610866e+00 1.973740766683647507e+00 1.456038270504329990e+00 1.553107488537952108e+00 1.941384360672440135e+00 1.520751082526744735e+00 1.941384360672440135e+00 2.200235608762098671e+00 1.811958736627610866e+00 1.423681864493122839e+00 2.070809984717269625e+00 2.070809984717269625e+00 2.815007322975038306e+00 2.329661232806928162e+00 1.876671548650025390e+00 2.491443262862964581e+00 2.815007322975038306e+00 1.423681864493122839e+00 1.456038270504329990e+00 2.653225292919001443e+00 2.620868886907794071e+00 2.717938104941416189e+00 1.909027954661232762e+00 3.073858571064696843e+00 2.426730450840550279e+00 2.491443262862964581e+00 1.391325458481915467e+00 2.523799668874171953e+00 3.138571383087111588e+00 2.620868886907794071e+00 2.459086856851757652e+00 2.491443262862964581e+00 2.167879202750891299e+00 2.167879202750891299e+00 2.717938104941416189e+00 3.818055909322465524e+00 2.879720134997452607e+00 3.365066225165562752e+00 3.332709819154355380e+00 3.656273879266428661e+00 3.720986691288843407e+00 3.753343097300050779e+00 3.526848255221599615e+00 3.397422631176770125e+00 3.623917473255221733e+00 3.915125127356087642e+00 3.720986691288843407e+00 3.753343097300050779e+00 3.267997007131940634e+00 3.462135443199184870e+00 3.850412315333672897e+00 3.203284195109526333e+00 4.918173713703515304e+00 3.591561067244014360e+00 3.753343097300050779e+00 3.494491849210392242e+00 3.623917473255221733e+00 4.724035277636271069e+00 3.850412315333672897e+00 4.432827623535405159e+00 4.982886525725929161e+00 4.562253247580234650e+00 4.271045593479367852e+00 4.562253247580234650e+00 3.591561067244014360e+00 4.626966059602648507e+00 5.015242931737136978e+00 3.688630285277636034e+00 4.497540435557819904e+00 6.277142766174223176e+00 5.274094179826795958e+00 5.112312149770758651e+00 4.562253247580234650e+00 3.882768721344880269e+00 6.018291518084564196e+00 5.597658239938868796e+00 5.791796676006113032e+00 5.274094179826795958e+00 5.985935112073357267e+00 5.403519803871624561e+00 3.915125127356087642e+00 5.500589021905247122e+00 5.338806991849210704e+00 4.626966059602648507e+00 4.885817307692307487e+00 5.371163397860417632e+00 4.691678871625063252e+00 4.465184029546612088e+00 5.241737773815588142e+00 4.821104495669892742e+00 3.850412315333672897e+00 3.915125127356087642e+00 6.018291518084564196e+00 4.594609653591441578e+00 5.209381367804381213e+00 4.303401999490575669e+00 5.532945427916454051e+00 5.727083863983698286e+00 3.720986691288843407e+00 4.918173713703515304e+00 4.271045593479367852e+00 6.083004330106978941e+00 3.494491849210392242e+00 4.724035277636271069e+00 3.559204661232806988e+00 4.562253247580234650e+00 3.494491849210392242e+00 4.303401999490575669e+00 3.656273879266428661e+00 3.850412315333672897e+00 3.947481533367295015e+00 3.073858571064696843e+00 4.109263563423331433e+00 4.432827623535405159e+00 3.656273879266428661e+00 4.368114811512990414e+00 4.465184029546612088e+00 4.950530119714722233e+00 3.526848255221599615e+00 3.720986691288843407e+00 4.109263563423331433e+00 4.335758405501782597e+00 4.465184029546612088e+00 3.623917473255221733e+00 3.073858571064696843e+00 3.979837939378502387e+00 3.559204661232806988e+00 3.785699503311258152e+00 4.076907157412124505e+00 4.076907157412124505e+00 4.594609653591441578e+00 4.335758405501782597e+00 3.494491849210392242e+00 4.173976375445746179e+00 3.397422631176770125e+00 3.818055909322465524e+00 5.435876209882832377e+00 4.109263563423331433e+00 4.400471217524197343e+00 3.785699503311258152e+00 4.529896841569026833e+00 4.626966059602648507e+00 3.267997007131940634e+00 4.626966059602648507e+00 3.818055909322465524e+00 3.979837939378502387e+00 4.562253247580234650e+00 2.653225292919001443e+00 4.368114811512990414e+00 3.623917473255221733e+00 3.623917473255221733e+00 3.494491849210392242e+00 4.497540435557819904e+00 3.138571383087111588e+00 2.264948420784513416e+00 2.685581698930208816e+00 3.623917473255221733e+00 2.006097172694854880e+00 3.106214977075904216e+00 3.041502165053489470e+00 2.620868886907794071e+00 2.523799668874171953e+00 2.264948420784513416e+00 1.520751082526744735e+00 1.876671548650025390e+00 2.135522796739683926e+00 3.009145759042282098e+00 2.523799668874171953e+00 2.200235608762098671e+00 2.653225292919001443e+00 2.329661232806928162e+00 1.844315142638818017e+00 1.261899834437085977e+00 2.200235608762098671e+00 2.038453578706062252e+00 1.876671548650025390e+00 2.459086856851757652e+00 2.459086856851757652e+00 1.456038270504329990e+00 2.167879202750891299e+00 1.811958736627610866e+00 1.876671548650025390e+00 1.811958736627610866e+00 3.591561067244014360e+00 2.200235608762098671e+00 1.585463894549159480e+00 1.585463894549159480e+00 2.103166390728476998e+00 1.779602330616403494e+00 4.206332781456953440e-01 1.779602330616403494e+00 1.391325458481915467e+00 1.714889518593988749e+00 1.973740766683647507e+00 2.038453578706062252e+00 1.941384360672440135e+00 1.197187022414671453e+00 1.132474210392256708e+00 1.164830616403464081e+00 1.650176706571574003e+00 8.412665562913906880e-01 1.747245924605196121e+00 1.035404992358634813e+00 1.844315142638818017e+00 4.206332781456953440e-01 1.132474210392256708e+00 2.912076541008660202e-01 7.118409322465614197e-01 3.882768721344880269e-01 1.229543428425878826e+00 7.118409322465614197e-01 3.559204661232807099e-01 2.912076541008660202e-01 4.529896841569027166e-01 7.765537442689760539e-01 1.100117804381049336e+00 9.706921803362200674e-01 5.177024961793174063e-01 1.941384360672440135e-01 6.471281202241467578e-02 1.132474210392256708e+00 6.471281202241466746e-01 7.118409322465614197e-01 5.177024961793174063e-01 -1.617820300560366686e-01 6.147717142129394130e-01 3.559204661232807099e-01 6.471281202241467578e-02 9.706921803362200674e-02 -3.235640601120733373e-01 3.559204661232807099e-01 -2.264948420784513583e-01 4.853460901681100337e-01 -1.617820300560366686e-01 -2.912076541008660202e-01 1.617820300560366686e-01 2.264948420784513583e-01 2.912076541008660202e-01 1.261899834437085977e+00 9.706921803362200674e-02 -6.471281202241467578e-02 -7.118409322465614197e-01 3.235640601120733789e-02 4.853460901681100337e-01 1.294256240448293516e-01 0.000000000000000000e+00 1.294256240448293516e-01 3.559204661232807099e-01 1.100117804381049336e+00 -9.706921803362200674e-02 8.412665562913906880e-01 -4.853460901681100337e-01 -5.824153082017320404e-01 4.529896841569027166e-01 5.500589021905246678e-01 4.206332781456953440e-01 1.294256240448293516e-01 3.235640601120733373e-01 2.264948420784513583e-01 -6.471281202241467578e-02 3.559204661232807099e-01 3.559204661232807099e-01 -6.794845262353540472e-01 9.706921803362200674e-02 3.235640601120733789e-02 3.235640601120733373e-01 3.235640601120733789e-02 -4.206332781456953440e-01 2.588512480896587031e-01 9.706921803362200674e-02 -1.294256240448293516e-01 -2.264948420784513583e-01 5.500589021905246678e-01 5.824153082017320404e-01 3.235640601120733789e-02 1.617820300560366686e-01 -9.706921803362200674e-02 -4.206332781456953440e-01 3.235640601120733789e-02 -4.206332781456953440e-01 4.529896841569027166e-01 1.358969052470708094e+00 3.235640601120733373e-01 6.471281202241467578e-02 -3.235640601120733789e-02 6.471281202241466746e-01 5.824153082017320404e-01 6.471281202241467578e-02 5.500589021905246678e-01 -1.294256240448293516e-01 -3.559204661232807099e-01 9.059793683138054332e-01 5.177024961793174063e-01 -1.617820300560366686e-01 -3.235640601120733789e-02 -9.706921803362200674e-02 2.264948420784513583e-01 -3.882768721344880269e-01 6.471281202241467578e-02 5.500589021905246678e-01 -6.471281202241467578e-02 1.617820300560366686e-01 -4.529896841569027166e-01 -6.471281202241467578e-02 -3.235640601120733373e-01 2.912076541008660202e-01 -3.559204661232807099e-01 5.500589021905246678e-01 3.235640601120733373e-01 1.617820300560366686e-01 -1.617820300560366686e-01 4.206332781456953440e-01 -6.147717142129394130e-01 -1.941384360672440135e-01 1.617820300560366686e-01 9.706921803362200674e-02 -1.003048586347427440e+00 6.147717142129394130e-01 6.471281202241467578e-02 -1.294256240448293516e-01 -2.588512480896587031e-01 -2.588512480896587031e-01 -6.471281202241467578e-02 -3.235640601120733373e-01 8.089101502801834265e-01 1.617820300560366686e-01 -1.294256240448293516e-01 -2.588512480896587031e-01 3.882768721344880269e-01 1.294256240448293516e-01 1.067761398369841963e+00 -4.853460901681100337e-01 4.206332781456953440e-01 0.000000000000000000e+00 -4.206332781456953440e-01 2.264948420784513583e-01 3.559204661232807099e-01 -6.471281202241466746e-01 1.229543428425878826e+00 -4.853460901681100337e-01 -5.177024961793174063e-01 4.529896841569027166e-01 3.235640601120733789e-02 -9.706921803362200674e-02 -6.471281202241466746e-01 7.765537442689760539e-01 3.882768721344880269e-01 3.235640601120733789e-02 3.235640601120733789e-02 -6.471281202241467578e-02 -1.617820300560366686e-01 5.500589021905246678e-01 3.882768721344880269e-01 2.912076541008660202e-01 3.235640601120733373e-01 4.853460901681100337e-01 1.617820300560366686e-01 -9.706921803362200674e-02 9.706921803362200674e-02 6.147717142129394130e-01 -3.235640601120733373e-01 3.559204661232807099e-01 4.206332781456953440e-01 3.559204661232807099e-01 9.383357743250126948e-01 0.000000000000000000e+00 1.294256240448293516e-01 4.853460901681100337e-01 -1.294256240448293516e-01 5.500589021905246678e-01 5.177024961793174063e-01 -1.941384360672440135e-01 5.177024961793174063e-01 8.089101502801834265e-01 -3.235640601120733789e-02 4.529896841569027166e-01 -1.035404992358634813e+00 6.471281202241467578e-02 6.794845262353540472e-01 -1.035404992358634813e+00 8.089101502801834265e-01 3.235640601120733789e-02 0.000000000000000000e+00 -8.089101502801834265e-01 2.588512480896587031e-01 -3.235640601120733789e-02 6.471281202241467578e-02 5.177024961793174063e-01 9.706921803362200674e-02 -4.206332781456953440e-01 4.206332781456953440e-01 2.588512480896587031e-01 2.912076541008660202e-01 -1.294256240448293516e-01 3.235640601120733373e-01 1.229543428425878826e+00 6.147717142129394130e-01 5.500589021905246678e-01 1.294256240448293516e-01 7.441973382577686813e-01 1.617820300560366686e-01 3.235640601120733373e-01 6.794845262353540472e-01 2.912076541008660202e-01 7.441973382577686813e-01 1.229543428425878826e+00 -1.941384360672440135e-01 1.358969052470708094e+00 1.197187022414671453e+00 2.588512480896587031e-01 8.412665562913906880e-01 6.794845262353540472e-01 6.471281202241466746e-01 1.229543428425878826e+00 -4.206332781456953440e-01 1.358969052470708094e+00 1.229543428425878826e+00 8.412665562913906880e-01 1.003048586347427440e+00 9.383357743250126948e-01 9.383357743250126948e-01 -3.235640601120733373e-01 3.882768721344880269e-01 2.006097172694854880e+00 9.383357743250126948e-01 1.261899834437085977e+00 9.706921803362200674e-01 3.235640601120733373e-01 1.164830616403464081e+00 4.853460901681100337e-01 1.229543428425878826e+00 6.794845262353540472e-01 9.706921803362200674e-01 1.553107488537952108e+00 2.912076541008660202e-01 1.197187022414671453e+00 9.059793683138054332e-01 1.035404992358634813e+00 3.882768721344880269e-01 1.164830616403464081e+00 1.003048586347427440e+00 1.294256240448293349e+00 7.765537442689760539e-01 1.294256240448293349e+00 5.500589021905246678e-01 5.824153082017320404e-01 1.358969052470708094e+00 1.391325458481915467e+00 5.824153082017320404e-01 1.553107488537952108e+00 1.294256240448293349e+00 1.682533112582781376e+00 1.488394676515537363e+00 2.523799668874171953e+00 8.089101502801834265e-01 1.811958736627610866e+00 1.779602330616403494e+00 6.794845262353540472e-01 1.197187022414671453e+00 7.765537442689760539e-01 1.003048586347427440e+00 6.471281202241466746e-01 7.441973382577686813e-01 1.035404992358634813e+00 4.853460901681100337e-01 1.423681864493122839e+00 1.617820300560366853e+00 1.358969052470708094e+00 5.824153082017320404e-01 1.456038270504329990e+00 2.135522796739683926e+00 9.059793683138054332e-01 1.747245924605196121e+00 1.876671548650025390e+00 2.006097172694854880e+00 1.035404992358634813e+00 1.391325458481915467e+00 2.329661232806928162e+00 1.941384360672440135e+00 1.164830616403464081e+00 1.747245924605196121e+00 2.588512480896586698e+00 2.297304826795720789e+00 2.426730450840550279e+00 1.100117804381049336e+00 2.006097172694854880e+00 1.811958736627610866e+00 1.261899834437085977e+00 1.423681864493122839e+00 9.383357743250126948e-01 1.941384360672440135e+00 1.714889518593988749e+00 1.909027954661232762e+00 1.553107488537952108e+00 2.815007322975038306e+00 2.167879202750891299e+00 2.426730450840550279e+00 2.135522796739683926e+00 2.038453578706062252e+00 2.685581698930208816e+00 2.329661232806928162e+00 1.229543428425878826e+00 1.811958736627610866e+00 3.203284195109526333e+00 1.714889518593988749e+00 2.200235608762098671e+00 2.426730450840550279e+00 2.038453578706062252e+00 1.520751082526744735e+00 2.426730450840550279e+00 1.682533112582781376e+00 2.135522796739683926e+00 2.556156074885379326e+00 2.782650916963830934e+00 2.717938104941416189e+00 2.750294510952623561e+00 1.876671548650025390e+00 2.620868886907794071e+00 1.811958736627610866e+00 3.267997007131940634e+00 2.750294510952623561e+00 2.232592014773306044e+00 2.491443262862964581e+00 1.617820300560366853e+00 2.782650916963830934e+00 1.779602330616403494e+00 2.847363728986245679e+00 2.556156074885379326e+00 2.070809984717269625e+00 2.167879202750891299e+00 3.623917473255221733e+00 2.782650916963830934e+00 3.170927789098318961e+00 2.556156074885379326e+00 2.685581698930208816e+00 4.368114811512990414e+00 3.785699503311258152e+00 2.426730450840550279e+00 4.044550751400916688e+00 2.588512480896586698e+00 4.141619969434539250e+00 2.879720134997452607e+00 3.494491849210392242e+00 3.009145759042282098e+00 3.947481533367295015e+00 4.432827623535405159e+00 3.138571383087111588e+00 3.785699503311258152e+00 3.591561067244014360e+00 3.332709819154355380e+00 3.720986691288843407e+00 4.497540435557819904e+00 5.694727457972491358e+00 3.947481533367295015e+00 3.882768721344880269e+00 4.691678871625063252e+00 3.559204661232806988e+00 4.173976375445746179e+00 3.688630285277636034e+00 3.526848255221599615e+00 3.203284195109526333e+00 2.717938104941416189e+00 3.429779037187977497e+00 3.882768721344880269e+00 3.656273879266428661e+00 4.497540435557819904e+00 3.979837939378502387e+00 3.850412315333672897e+00 5.565301833927661868e+00 3.623917473255221733e+00 4.626966059602648507e+00 4.271045593479367852e+00 4.594609653591441578e+00 4.206332781456953995e+00 5.953578706062149450e+00 3.785699503311258152e+00 4.012194345389709760e+00 5.403519803871624561e+00 5.306450585838002887e+00 5.015242931737136978e+00 4.562253247580234650e+00 6.503637608252674340e+00 5.403519803871624561e+00 4.368114811512990414e+00 5.500589021905247122e+00 4.691678871625063252e+00 5.241737773815588142e+00 4.821104495669892742e+00 5.468232615894039306e+00 5.597658239938868796e+00 5.015242931737136978e+00 4.465184029546612088e+00 4.238689187468160924e+00 4.918173713703515304e+00 5.209381367804381213e+00 6.050647924095772012e+00 5.241737773815588142e+00 4.626966059602648507e+00 6.147717142129393686e+00 5.112312149770758651e+00 6.438924796230259595e+00 4.626966059602648507e+00 5.241737773815588142e+00 5.532945427916454051e+00 4.368114811512990414e+00 5.274094179826795958e+00 4.044550751400916688e+00 4.238689187468160924e+00 5.047599337748343906e+00 4.691678871625063252e+00 2.912076541008659980e+00 4.335758405501782597e+00 3.009145759042282098e+00 3.526848255221599615e+00 3.365066225165562752e+00 3.462135443199184870e+00 3.462135443199184870e+00 4.173976375445746179e+00 4.335758405501782597e+00 3.559204661232806988e+00 4.141619969434539250e+00 4.465184029546612088e+00 4.626966059602648507e+00 3.753343097300050779e+00 4.012194345389709760e+00 3.365066225165562752e+00 3.267997007131940634e+00 3.235640601120733706e+00 3.559204661232806988e+00 3.365066225165562752e+00 2.653225292919001443e+00 4.626966059602648507e+00 3.332709819154355380e+00 2.879720134997452607e+00 4.400471217524197343e+00 3.009145759042282098e+00 3.397422631176770125e+00 3.915125127356087642e+00 5.371163397860417632e+00 4.400471217524197343e+00 3.818055909322465524e+00 4.724035277636271069e+00 4.206332781456953995e+00 3.300353413143148007e+00 3.267997007131940634e+00 3.623917473255221733e+00 3.235640601120733706e+00 3.106214977075904216e+00 3.429779037187977497e+00 4.368114811512990414e+00 4.626966059602648507e+00 2.847363728986245679e+00 2.976789353031074725e+00 3.235640601120733706e+00 3.365066225165562752e+00 3.720986691288843407e+00 4.173976375445746179e+00 4.012194345389709760e+00 4.044550751400916688e+00 2.653225292919001443e+00 3.235640601120733706e+00 2.362017638818135534e+00 2.976789353031074725e+00 2.588512480896586698e+00 2.556156074885379326e+00 2.556156074885379326e+00 3.267997007131940634e+00 2.750294510952623561e+00 2.426730450840550279e+00 3.720986691288843407e+00 3.656273879266428661e+00 2.491443262862964581e+00 2.394374044829342907e+00 2.264948420784513416e+00 2.620868886907794071e+00 2.879720134997452607e+00 2.556156074885379326e+00 2.038453578706062252e+00 2.167879202750891299e+00 2.879720134997452607e+00 2.491443262862964581e+00 1.456038270504329990e+00 3.170927789098318961e+00 3.462135443199184870e+00 2.815007322975038306e+00 2.006097172694854880e+00 2.491443262862964581e+00 1.650176706571574003e+00 2.006097172694854880e+00 2.135522796739683926e+00 2.135522796739683926e+00 1.553107488537952108e+00 2.459086856851757652e+00 1.456038270504329990e+00 1.876671548650025390e+00 1.164830616403464081e+00 1.261899834437085977e+00 2.782650916963830934e+00 1.909027954661232762e+00 2.038453578706062252e+00 8.089101502801834265e-01 1.326612646459500722e+00 1.650176706571574003e+00 1.197187022414671453e+00 6.471281202241466746e-01 9.706921803362200674e-01 2.264948420784513583e-01 1.585463894549159480e+00 1.100117804381049336e+00 3.559204661232807099e-01 1.585463894549159480e+00 1.132474210392256708e+00 9.706921803362200674e-01 5.824153082017320404e-01 1.132474210392256708e+00 4.853460901681100337e-01 4.853460901681100337e-01 7.118409322465614197e-01 1.164830616403464081e+00 1.326612646459500722e+00 2.588512480896587031e-01 2.264948420784513583e-01 1.100117804381049336e+00 2.588512480896587031e-01 1.553107488537952108e+00 1.100117804381049336e+00 6.471281202241467578e-02 4.529896841569027166e-01 1.294256240448293516e-01 1.326612646459500722e+00 -6.471281202241467578e-02 8.736229623025980606e-01 2.912076541008660202e-01 5.500589021905246678e-01 1.941384360672440135e-01 2.264948420784513583e-01 2.588512480896587031e-01 5.500589021905246678e-01 1.326612646459500722e+00 8.089101502801834265e-01 4.206332781456953440e-01 6.147717142129394130e-01 1.294256240448293516e-01 7.118409322465614197e-01 -1.294256240448293516e-01 4.206332781456953440e-01 2.912076541008660202e-01 -1.294256240448293516e-01 3.559204661232807099e-01 -8.089101502801834265e-01 2.912076541008660202e-01 -3.235640601120733789e-02 -3.235640601120733373e-01 7.441973382577686813e-01 4.206332781456953440e-01 -2.588512480896587031e-01 -7.118409322465614197e-01 3.235640601120733373e-01 7.441973382577686813e-01 -1.617820300560366686e-01 3.235640601120733373e-01 1.294256240448293516e-01 -6.471281202241467578e-02 3.235640601120733373e-01 4.206332781456953440e-01 2.912076541008660202e-01 3.235640601120733373e-01 -4.853460901681100337e-01 7.441973382577686813e-01 1.003048586347427440e+00 -5.177024961793174063e-01 3.235640601120733789e-02 3.235640601120733373e-01 3.235640601120733373e-01 1.617820300560366686e-01 -1.617820300560366686e-01 -6.794845262353540472e-01 -1.294256240448293516e-01 1.003048586347427440e+00 -3.235640601120733789e-02 -9.706921803362200674e-02 1.941384360672440135e-01 3.882768721344880269e-01 6.471281202241466746e-01 5.500589021905246678e-01 -2.912076541008660202e-01 1.617820300560366686e-01 -2.264948420784513583e-01 1.294256240448293516e-01 -2.588512480896587031e-01 6.471281202241467578e-02 3.235640601120733789e-02 -2.912076541008660202e-01 4.206332781456953440e-01 6.471281202241466746e-01 9.383357743250126948e-01 -6.471281202241466746e-01 1.391325458481915467e+00 -6.471281202241467578e-02 -1.617820300560366686e-01 1.035404992358634813e+00 7.118409322465614197e-01 9.706921803362200674e-02 4.206332781456953440e-01 9.706921803362200674e-02 3.235640601120733373e-01 0.000000000000000000e+00 4.206332781456953440e-01 -6.471281202241467578e-02 6.147717142129394130e-01 -5.177024961793174063e-01 2.264948420784513583e-01 -4.206332781456953440e-01 3.235640601120733789e-02 1.617820300560366686e-01 -1.941384360672440135e-01 -1.294256240448293516e-01 -1.294256240448293516e-01 4.853460901681100337e-01 1.617820300560366686e-01 -1.617820300560366686e-01 -6.471281202241467578e-02 9.706921803362200674e-02 -6.471281202241466746e-01 -2.912076541008660202e-01 2.912076541008660202e-01 -4.853460901681100337e-01 1.617820300560366686e-01 -6.471281202241467578e-02 0.000000000000000000e+00 1.617820300560366686e-01 -2.912076541008660202e-01 0.000000000000000000e+00 3.235640601120733789e-02 -4.529896841569027166e-01 2.588512480896587031e-01 2.588512480896587031e-01 3.882768721344880269e-01 7.441973382577686813e-01 -2.588512480896587031e-01 -1.294256240448293516e-01 -2.264948420784513583e-01 -4.529896841569027166e-01 -2.264948420784513583e-01 0.000000000000000000e+00 6.147717142129394130e-01 0.000000000000000000e+00 4.206332781456953440e-01 3.559204661232807099e-01 -9.706921803362200674e-02 9.706921803362200674e-02 6.471281202241466746e-01 4.529896841569027166e-01 -1.294256240448293516e-01 -3.882768721344880269e-01 -3.235640601120733373e-01 -2.912076541008660202e-01 -6.471281202241466746e-01 1.294256240448293516e-01 -6.471281202241467578e-02 5.177024961793174063e-01 3.235640601120733373e-01 -2.588512480896587031e-01 -1.294256240448293516e-01 2.588512480896587031e-01 6.794845262353540472e-01 -6.471281202241467578e-02 -5.177024961793174063e-01 6.471281202241467578e-02 9.706921803362200674e-02 2.264948420784513583e-01 9.706921803362200674e-01 5.177024961793174063e-01 2.588512480896587031e-01 -1.294256240448293516e-01 -3.235640601120733373e-01 1.294256240448293516e-01 -3.559204661232807099e-01 3.235640601120733373e-01 -5.177024961793174063e-01 6.471281202241467578e-02 6.471281202241467578e-02 -9.059793683138054332e-01 -6.794845262353540472e-01 -7.441973382577686813e-01 -3.235640601120733789e-02 -1.617820300560366686e-01 -4.529896841569027166e-01 4.853460901681100337e-01 -5.177024961793174063e-01 1.132474210392256708e+00 -1.941384360672440135e-01 6.471281202241466746e-01 8.412665562913906880e-01 3.882768721344880269e-01 -2.588512480896587031e-01 -2.588512480896587031e-01 -4.853460901681100337e-01 -6.471281202241467578e-02 1.617820300560366686e-01 -1.294256240448293516e-01 6.147717142129394130e-01 -6.147717142129394130e-01 7.765537442689760539e-01 8.089101502801834265e-01 -6.471281202241467578e-02 1.132474210392256708e+00 9.059793683138054332e-01 4.529896841569027166e-01 1.941384360672440135e-01 1.456038270504329990e+00 8.089101502801834265e-01 -2.912076541008660202e-01 6.794845262353540472e-01 2.588512480896587031e-01 3.235640601120733373e-01 -2.264948420784513583e-01 0.000000000000000000e+00 2.912076541008660202e-01 1.941384360672440135e-01 -5.177024961793174063e-01 7.765537442689760539e-01 1.617820300560366853e+00 3.559204661232807099e-01 0.000000000000000000e+00 -9.706921803362200674e-02 2.588512480896587031e-01 2.588512480896587031e-01 2.588512480896587031e-01 2.588512480896587031e-01 3.235640601120733373e-01 2.912076541008660202e-01 1.067761398369841963e+00 1.035404992358634813e+00 7.441973382577686813e-01 1.391325458481915467e+00 2.912076541008660202e-01 7.118409322465614197e-01 1.650176706571574003e+00 1.714889518593988749e+00 -3.882768721344880269e-01 1.003048586347427440e+00 9.059793683138054332e-01 1.294256240448293349e+00 -6.471281202241467578e-02 1.003048586347427440e+00 -1.617820300560366686e-01 3.882768721344880269e-01 1.488394676515537363e+00 6.147717142129394130e-01 1.326612646459500722e+00 9.059793683138054332e-01 1.229543428425878826e+00 1.456038270504329990e+00 1.164830616403464081e+00 9.059793683138054332e-01 1.391325458481915467e+00 6.794845262353540472e-01 6.147717142129394130e-01 1.650176706571574003e+00 1.553107488537952108e+00 8.736229623025980606e-01 4.206332781456953440e-01 8.412665562913906880e-01 1.067761398369841963e+00 1.617820300560366853e+00 -1.941384360672440135e-01 1.909027954661232762e+00 1.035404992358634813e+00 1.617820300560366853e+00 9.706921803362200674e-01 1.811958736627610866e+00 2.006097172694854880e+00 6.471281202241466746e-01 1.132474210392256708e+00 5.500589021905246678e-01 1.261899834437085977e+00 1.294256240448293349e+00 1.326612646459500722e+00 1.423681864493122839e+00 1.164830616403464081e+00 1.197187022414671453e+00 8.089101502801834265e-01 1.909027954661232762e+00 2.135522796739683926e+00 2.038453578706062252e+00 1.132474210392256708e+00 7.441973382577686813e-01 1.909027954661232762e+00 1.520751082526744735e+00 1.035404992358634813e+00 1.358969052470708094e+00 1.617820300560366853e+00 1.553107488537952108e+00 1.003048586347427440e+00 2.329661232806928162e+00 1.100117804381049336e+00 9.706921803362200674e-01 1.229543428425878826e+00 2.264948420784513416e+00 1.358969052470708094e+00 1.197187022414671453e+00 2.329661232806928162e+00 1.650176706571574003e+00 1.811958736627610866e+00 2.362017638818135534e+00 1.650176706571574003e+00 2.620868886907794071e+00 1.326612646459500722e+00 2.523799668874171953e+00 2.491443262862964581e+00 1.844315142638818017e+00 1.941384360672440135e+00 1.358969052470708094e+00 2.264948420784513416e+00 2.459086856851757652e+00 1.488394676515537363e+00 2.685581698930208816e+00 2.167879202750891299e+00 1.779602330616403494e+00 1.714889518593988749e+00 2.717938104941416189e+00 1.682533112582781376e+00 2.653225292919001443e+00 2.135522796739683926e+00 1.941384360672440135e+00 2.362017638818135534e+00 1.973740766683647507e+00 2.394374044829342907e+00 1.973740766683647507e+00 1.650176706571574003e+00 2.588512480896586698e+00 2.167879202750891299e+00 3.332709819154355380e+00 2.459086856851757652e+00 2.944432947019867353e+00 2.944432947019867353e+00 3.462135443199184870e+00 3.170927789098318961e+00 2.362017638818135534e+00 2.394374044829342907e+00 1.682533112582781376e+00 3.559204661232806988e+00 2.362017638818135534e+00 3.462135443199184870e+00 3.526848255221599615e+00 4.076907157412124505e+00 2.491443262862964581e+00 2.556156074885379326e+00 3.623917473255221733e+00 3.300353413143148007e+00 4.691678871625063252e+00 3.591561067244014360e+00 3.494491849210392242e+00 3.656273879266428661e+00 4.368114811512990414e+00 4.173976375445746179e+00 4.109263563423331433e+00 3.559204661232806988e+00 4.368114811512990414e+00 4.044550751400916688e+00 4.141619969434539250e+00 4.400471217524197343e+00 3.559204661232806988e+00 4.141619969434539250e+00 4.400471217524197343e+00 4.400471217524197343e+00 4.724035277636271069e+00 3.073858571064696843e+00 3.365066225165562752e+00 3.818055909322465524e+00 4.691678871625063252e+00 3.947481533367295015e+00 2.717938104941416189e+00 4.982886525725929161e+00 4.724035277636271069e+00 4.950530119714722233e+00 4.400471217524197343e+00 4.012194345389709760e+00 4.659322465613856323e+00 4.756391683647477997e+00 6.374211984207844850e+00 4.853460901681100559e+00 5.306450585838002887e+00 5.727083863983698286e+00 7.021340104431991413e+00 4.659322465613856323e+00 4.756391683647477997e+00 5.824153082017319960e+00 5.047599337748343906e+00 5.953578706062149450e+00 5.338806991849210704e+00 5.630014645950076613e+00 5.435876209882832377e+00 5.824153082017319960e+00 4.982886525725929161e+00 4.238689187468160924e+00 6.633063232297503831e+00 5.015242931737136978e+00 6.535994014263881269e+00 5.694727457972491358e+00 4.691678871625063252e+00 6.535994014263881269e+00 5.824153082017319960e+00 7.086052916454406159e+00 6.665419638308710759e+00 5.856509488028527777e+00 5.759440269994905215e+00 5.241737773815588142e+00 6.924270886398369740e+00 6.503637608252674340e+00 5.565301833927661868e+00 5.500589021905247122e+00 6.438924796230259595e+00 4.724035277636271069e+00 3.785699503311258152e+00 5.468232615894039306e+00 7.409616976566479885e+00 5.241737773815588142e+00 5.144668555781966468e+00 6.050647924095772012e+00 5.371163397860417632e+00 5.274094179826795958e+00 5.047599337748343906e+00 5.144668555781966468e+00 3.656273879266428661e+00 4.594609653591441578e+00 5.079955743759551723e+00 4.400471217524197343e+00 4.788748089658685814e+00 4.303401999490575669e+00 3.818055909322465524e+00 3.850412315333672897e+00 5.209381367804381213e+00 4.659322465613856323e+00 4.788748089658685814e+00 4.173976375445746179e+00 3.882768721344880269e+00 4.012194345389709760e+00 2.588512480896586698e+00 5.791796676006113032e+00 3.559204661232806988e+00 4.465184029546612088e+00 3.559204661232806988e+00 3.850412315333672897e+00 4.335758405501782597e+00 4.885817307692307487e+00 4.335758405501782597e+00 4.885817307692307487e+00 4.529896841569026833e+00 5.112312149770758651e+00 4.109263563423331433e+00 4.432827623535405159e+00 3.591561067244014360e+00 4.529896841569026833e+00 4.529896841569026833e+00 5.079955743759551723e+00 3.818055909322465524e+00 3.720986691288843407e+00 4.173976375445746179e+00 3.526848255221599615e+00 3.850412315333672897e+00 4.465184029546612088e+00 3.753343097300050779e+00 3.203284195109526333e+00 3.397422631176770125e+00 3.785699503311258152e+00 3.494491849210392242e+00 3.494491849210392242e+00 3.947481533367295015e+00 3.559204661232806988e+00 3.332709819154355380e+00 3.203284195109526333e+00 3.041502165053489470e+00 3.947481533367295015e+00 3.203284195109526333e+00 4.465184029546612088e+00 5.112312149770758651e+00 3.041502165053489470e+00 3.882768721344880269e+00 3.429779037187977497e+00 3.073858571064696843e+00 3.785699503311258152e+00 3.656273879266428661e+00 3.138571383087111588e+00 2.264948420784513416e+00 3.720986691288843407e+00 2.620868886907794071e+00 2.491443262862964581e+00 1.682533112582781376e+00 1.682533112582781376e+00 2.556156074885379326e+00 1.423681864493122839e+00 2.167879202750891299e+00 2.491443262862964581e+00 2.620868886907794071e+00 2.944432947019867353e+00 1.326612646459500722e+00 3.009145759042282098e+00 6.471281202241466746e-01 1.844315142638818017e+00 1.876671548650025390e+00 1.714889518593988749e+00 2.135522796739683926e+00 1.358969052470708094e+00 1.132474210392256708e+00 6.471281202241466746e-01 9.383357743250126948e-01 2.103166390728476998e+00 9.059793683138054332e-01 1.358969052470708094e+00 1.358969052470708094e+00 1.617820300560366853e+00 2.103166390728476998e+00 1.132474210392256708e+00 1.132474210392256708e+00 1.973740766683647507e+00 2.329661232806928162e+00 1.067761398369841963e+00 9.706921803362200674e-01 1.973740766683647507e+00 8.089101502801834265e-01 1.973740766683647507e+00 9.059793683138054332e-01 1.326612646459500722e+00 9.383357743250126948e-01 8.089101502801834265e-01 4.529896841569027166e-01 8.089101502801834265e-01 1.261899834437085977e+00 -3.235640601120733789e-02 1.003048586347427440e+00 1.197187022414671453e+00 -1.941384360672440135e-01 8.089101502801834265e-01 5.824153082017320404e-01 1.197187022414671453e+00 9.706921803362200674e-01 2.264948420784513583e-01 6.471281202241467578e-02 -9.706921803362200674e-02 1.164830616403464081e+00 -9.706921803362200674e-02 4.853460901681100337e-01 5.177024961793174063e-01 1.100117804381049336e+00 5.177024961793174063e-01 2.912076541008660202e-01 5.824153082017320404e-01 1.003048586347427440e+00 0.000000000000000000e+00 6.794845262353540472e-01 0.000000000000000000e+00 3.235640601120733789e-02 1.617820300560366686e-01 1.294256240448293349e+00 1.941384360672440135e-01 1.003048586347427440e+00 1.617820300560366686e-01 3.235640601120733789e-02 -4.853460901681100337e-01 3.559204661232807099e-01 1.294256240448293516e-01 9.383357743250126948e-01 4.853460901681100337e-01 7.765537442689760539e-01 2.588512480896587031e-01 2.912076541008660202e-01 1.294256240448293349e+00 -3.235640601120733789e-02 -2.912076541008660202e-01 3.235640601120733373e-01 5.177024961793174063e-01 -9.706921803362200674e-02 3.559204661232807099e-01 -2.912076541008660202e-01 1.941384360672440135e-01 3.235640601120733789e-02 2.588512480896587031e-01 3.882768721344880269e-01 6.471281202241467578e-02 4.529896841569027166e-01 3.235640601120733373e-01 2.264948420784513583e-01 -1.941384360672440135e-01 7.441973382577686813e-01 -3.235640601120733373e-01 6.794845262353540472e-01 4.853460901681100337e-01 -9.706921803362200674e-02 6.471281202241467578e-02 1.294256240448293516e-01 6.147717142129394130e-01 7.765537442689760539e-01 3.235640601120733373e-01 3.235640601120733789e-02 2.264948420784513583e-01 6.471281202241467578e-02 9.383357743250126948e-01 3.235640601120733373e-01 4.853460901681100337e-01 3.559204661232807099e-01 3.235640601120733789e-02 6.471281202241467578e-02 -1.617820300560366686e-01 0.000000000000000000e+00 7.441973382577686813e-01 5.177024961793174063e-01 1.294256240448293516e-01 5.177024961793174063e-01 3.235640601120733373e-01 1.941384360672440135e-01 7.441973382577686813e-01 4.206332781456953440e-01 1.617820300560366686e-01 9.383357743250126948e-01 5.500589021905246678e-01 5.824153082017320404e-01 1.164830616403464081e+00 -6.794845262353540472e-01 1.617820300560366686e-01 -4.853460901681100337e-01 -2.588512480896587031e-01 -1.617820300560366686e-01 -6.471281202241467578e-02 3.235640601120733373e-01 -1.941384360672440135e-01 5.500589021905246678e-01 3.235640601120733373e-01 9.706921803362200674e-02 -9.706921803362200674e-02 4.206332781456953440e-01 7.118409322465614197e-01 -3.235640601120733373e-01 -6.471281202241467578e-02 3.882768721344880269e-01 2.588512480896587031e-01 7.765537442689760539e-01 2.264948420784513583e-01 4.853460901681100337e-01 2.264948420784513583e-01 3.559204661232807099e-01 3.235640601120733789e-02 3.235640601120733789e-02 8.412665562913906880e-01 -9.383357743250126948e-01 2.912076541008660202e-01 3.559204661232807099e-01 -3.559204661232807099e-01 1.941384360672440135e-01 1.941384360672440135e-01 -9.059793683138054332e-01 -4.529896841569027166e-01 -1.941384360672440135e-01 4.206332781456953440e-01 -3.235640601120733789e-02 -6.471281202241467578e-02 -5.177024961793174063e-01 -1.941384360672440135e-01 -6.471281202241467578e-02 4.206332781456953440e-01 1.617820300560366686e-01 -1.294256240448293516e-01 2.588512480896587031e-01 -2.588512480896587031e-01 1.941384360672440135e-01 7.765537442689760539e-01 0.000000000000000000e+00 -2.912076541008660202e-01 -1.294256240448293516e-01 0.000000000000000000e+00 -5.500589021905246678e-01 7.118409322465614197e-01 2.588512480896587031e-01 4.206332781456953440e-01 -9.706921803362200674e-02 -6.147717142129394130e-01 -3.882768721344880269e-01 0.000000000000000000e+00 -9.706921803362200674e-02 -9.706921803362200674e-02 7.118409322465614197e-01 -3.235640601120733373e-01 -1.617820300560366686e-01 -5.500589021905246678e-01 4.206332781456953440e-01 -3.235640601120733373e-01 4.853460901681100337e-01 -9.706921803362200674e-02 2.588512480896587031e-01 -9.706921803362200674e-01 9.706921803362200674e-02 2.912076541008660202e-01 6.471281202241467578e-02 3.559204661232807099e-01 -5.500589021905246678e-01 -2.264948420784513583e-01 9.706921803362200674e-02 4.529896841569027166e-01 -1.294256240448293516e-01 5.500589021905246678e-01 3.235640601120733789e-02 2.912076541008660202e-01 9.706921803362200674e-02 5.177024961793174063e-01 2.588512480896587031e-01 6.147717142129394130e-01 3.235640601120733789e-02 -1.617820300560366686e-01 -6.471281202241466746e-01 -1.617820300560366686e-01 5.824153082017320404e-01 -3.882768721344880269e-01 -1.617820300560366686e-01 6.147717142129394130e-01 6.471281202241466746e-01 1.100117804381049336e+00 -3.235640601120733789e-02 1.003048586347427440e+00 -1.294256240448293516e-01 1.391325458481915467e+00 7.441973382577686813e-01 1.294256240448293516e-01 2.264948420784513583e-01 9.059793683138054332e-01 1.294256240448293516e-01 6.147717142129394130e-01 4.206332781456953440e-01 0.000000000000000000e+00 6.471281202241467578e-02 -2.588512480896587031e-01 7.765537442689760539e-01 6.147717142129394130e-01 6.471281202241466746e-01 1.003048586347427440e+00 5.500589021905246678e-01 0.000000000000000000e+00 9.706921803362200674e-01 5.500589021905246678e-01 -1.941384360672440135e-01 -3.235640601120733789e-02 8.412665562913906880e-01 3.559204661232807099e-01 6.471281202241467578e-02 1.585463894549159480e+00 5.824153082017320404e-01 6.147717142129394130e-01 8.089101502801834265e-01 1.003048586347427440e+00 9.706921803362200674e-01 5.824153082017320404e-01 9.383357743250126948e-01 8.736229623025980606e-01 9.383357743250126948e-01 1.197187022414671453e+00 1.132474210392256708e+00 6.794845262353540472e-01 1.067761398369841963e+00 8.736229623025980606e-01 4.529896841569027166e-01 2.394374044829342907e+00 9.383357743250126948e-01 1.682533112582781376e+00 8.736229623025980606e-01 9.706921803362200674e-01 9.706921803362200674e-01 1.164830616403464081e+00 1.229543428425878826e+00 1.067761398369841963e+00 7.441973382577686813e-01 1.682533112582781376e+00 1.035404992358634813e+00 5.824153082017320404e-01 9.059793683138054332e-01 1.294256240448293516e-01 9.383357743250126948e-01 1.585463894549159480e+00 1.294256240448293516e-01 1.358969052470708094e+00 2.912076541008660202e-01 1.326612646459500722e+00 1.585463894549159480e+00 1.456038270504329990e+00 5.500589021905246678e-01 1.682533112582781376e+00 2.006097172694854880e+00 3.235640601120733373e-01 8.412665562913906880e-01 1.779602330616403494e+00 4.853460901681100337e-01 1.229543428425878826e+00 7.441973382577686813e-01 9.059793683138054332e-01 4.206332781456953440e-01 2.523799668874171953e+00 9.706921803362200674e-02 2.038453578706062252e+00 3.235640601120733373e-01 1.391325458481915467e+00 8.412665562913906880e-01 1.197187022414671453e+00 1.391325458481915467e+00 7.118409322465614197e-01 7.765537442689760539e-01 1.067761398369841963e+00 1.456038270504329990e+00 2.491443262862964581e+00 1.326612646459500722e+00 8.736229623025980606e-01 1.553107488537952108e+00 9.383357743250126948e-01 1.617820300560366853e+00 7.765537442689760539e-01 1.003048586347427440e+00 1.585463894549159480e+00 2.070809984717269625e+00 1.553107488537952108e+00 1.876671548650025390e+00 1.003048586347427440e+00 1.650176706571574003e+00 1.261899834437085977e+00 1.229543428425878826e+00 2.653225292919001443e+00 2.426730450840550279e+00 1.585463894549159480e+00 1.909027954661232762e+00 2.620868886907794071e+00 9.383357743250126948e-01 2.232592014773306044e+00 1.941384360672440135e+00 1.585463894549159480e+00 2.232592014773306044e+00 1.358969052470708094e+00 1.261899834437085977e+00 2.264948420784513416e+00 1.844315142638818017e+00 2.459086856851757652e+00 1.811958736627610866e+00 2.167879202750891299e+00 1.520751082526744735e+00 2.264948420784513416e+00 1.876671548650025390e+00 1.423681864493122839e+00 1.844315142638818017e+00 1.973740766683647507e+00 1.876671548650025390e+00 2.135522796739683926e+00 1.617820300560366853e+00 2.782650916963830934e+00 2.620868886907794071e+00 2.879720134997452607e+00 1.358969052470708094e+00 2.232592014773306044e+00 2.491443262862964581e+00 2.070809984717269625e+00 3.073858571064696843e+00 2.200235608762098671e+00 2.135522796739683926e+00 2.491443262862964581e+00 3.009145759042282098e+00 3.720986691288843407e+00 2.620868886907794071e+00 2.038453578706062252e+00 2.685581698930208816e+00 2.620868886907794071e+00 2.200235608762098671e+00 1.909027954661232762e+00 2.459086856851757652e+00 3.365066225165562752e+00 2.070809984717269625e+00 4.335758405501782597e+00 2.750294510952623561e+00 3.494491849210392242e+00 3.267997007131940634e+00 2.653225292919001443e+00 4.012194345389709760e+00 3.267997007131940634e+00 3.720986691288843407e+00 2.750294510952623561e+00 4.562253247580234650e+00 3.688630285277636034e+00 3.559204661232806988e+00 3.688630285277636034e+00 4.303401999490575669e+00 3.882768721344880269e+00 3.429779037187977497e+00 4.238689187468160924e+00 3.688630285277636034e+00 4.465184029546612088e+00 3.203284195109526333e+00 4.950530119714722233e+00 3.720986691288843407e+00 3.656273879266428661e+00 4.465184029546612088e+00 4.076907157412124505e+00 4.594609653591441578e+00 3.073858571064696843e+00 3.365066225165562752e+00 3.138571383087111588e+00 5.274094179826795958e+00 4.044550751400916688e+00 4.497540435557819904e+00 3.591561067244014360e+00 3.947481533367295015e+00 3.591561067244014360e+00 4.335758405501782597e+00 5.403519803871624561e+00 4.238689187468160924e+00 5.015242931737136978e+00 4.271045593479367852e+00 4.918173713703515304e+00 6.115360736118186757e+00 5.371163397860417632e+00 3.850412315333672897e+00 5.079955743759551723e+00 4.497540435557819904e+00 4.562253247580234650e+00 4.141619969434539250e+00 5.371163397860417632e+00 5.079955743759551723e+00 5.985935112073357267e+00 4.885817307692307487e+00 4.335758405501782597e+00 5.079955743759551723e+00 4.529896841569026833e+00 4.529896841569026833e+00 4.335758405501782597e+00 4.465184029546612088e+00 4.012194345389709760e+00 3.720986691288843407e+00 4.432827623535405159e+00 3.332709819154355380e+00 2.297304826795720789e+00 4.788748089658685814e+00 2.815007322975038306e+00 3.850412315333672897e+00 3.688630285277636034e+00 4.206332781456953995e+00 4.594609653591441578e+00 3.429779037187977497e+00 4.044550751400916688e+00 3.365066225165562752e+00 3.688630285277636034e+00 2.167879202750891299e+00 2.879720134997452607e+00 3.882768721344880269e+00 2.815007322975038306e+00 3.882768721344880269e+00 4.044550751400916688e+00 3.429779037187977497e+00 3.041502165053489470e+00 2.879720134997452607e+00 3.818055909322465524e+00 3.267997007131940634e+00 4.238689187468160924e+00 3.365066225165562752e+00 3.818055909322465524e+00 2.620868886907794071e+00 4.303401999490575669e+00 2.717938104941416189e+00 4.303401999490575669e+00 3.915125127356087642e+00 3.138571383087111588e+00 3.785699503311258152e+00 3.656273879266428661e+00 4.141619969434539250e+00 5.015242931737136978e+00 3.138571383087111588e+00 3.915125127356087642e+00 3.753343097300050779e+00 2.717938104941416189e+00 3.429779037187977497e+00 3.170927789098318961e+00 3.203284195109526333e+00 3.170927789098318961e+00 2.750294510952623561e+00 2.879720134997452607e+00 3.073858571064696843e+00 3.688630285277636034e+00 2.653225292919001443e+00 3.656273879266428661e+00 3.332709819154355380e+00 4.206332781456953995e+00 2.847363728986245679e+00 2.944432947019867353e+00 2.556156074885379326e+00 3.009145759042282098e+00 2.944432947019867353e+00 2.588512480896586698e+00 2.329661232806928162e+00 2.394374044829342907e+00 2.750294510952623561e+00 3.882768721344880269e+00 2.750294510952623561e+00 2.588512480896586698e+00 3.073858571064696843e+00 2.620868886907794071e+00 3.494491849210392242e+00 3.170927789098318961e+00 2.070809984717269625e+00 3.591561067244014360e+00 2.750294510952623561e+00 3.397422631176770125e+00 1.714889518593988749e+00 2.782650916963830934e+00 3.494491849210392242e+00 2.103166390728476998e+00 3.009145759042282098e+00 2.847363728986245679e+00 3.203284195109526333e+00 1.520751082526744735e+00 3.041502165053489470e+00 2.685581698930208816e+00 2.588512480896586698e+00 1.682533112582781376e+00 1.229543428425878826e+00 1.391325458481915467e+00 9.706921803362200674e-01 1.391325458481915467e+00 1.553107488537952108e+00 1.100117804381049336e+00 1.358969052470708094e+00 1.456038270504329990e+00 1.132474210392256708e+00 2.264948420784513416e+00 1.326612646459500722e+00 8.736229623025980606e-01 1.456038270504329990e+00 1.456038270504329990e+00 7.441973382577686813e-01 7.765537442689760539e-01 1.520751082526744735e+00 7.441973382577686813e-01 1.520751082526744735e+00 6.794845262353540472e-01 1.326612646459500722e+00 9.706921803362200674e-01 1.520751082526744735e+00 1.229543428425878826e+00 7.441973382577686813e-01 1.811958736627610866e+00 1.358969052470708094e+00 9.706921803362200674e-01 6.794845262353540472e-01 4.853460901681100337e-01 2.588512480896587031e-01 7.118409322465614197e-01 9.059793683138054332e-01 1.100117804381049336e+00 1.682533112582781376e+00 9.706921803362200674e-01 1.941384360672440135e-01 2.264948420784513583e-01 9.059793683138054332e-01 6.471281202241467578e-02 1.941384360672440135e-01 1.003048586347427440e+00 4.206332781456953440e-01 3.559204661232807099e-01 7.441973382577686813e-01 6.471281202241467578e-02 6.794845262353540472e-01 -2.588512480896587031e-01 3.235640601120733373e-01 -2.912076541008660202e-01 7.118409322465614197e-01 1.941384360672440135e-01 0.000000000000000000e+00 2.264948420784513583e-01 9.706921803362200674e-02 -2.264948420784513583e-01 3.235640601120733373e-01 -5.500589021905246678e-01 1.294256240448293516e-01 3.559204661232807099e-01 -6.471281202241467578e-02 4.529896841569027166e-01 5.177024961793174063e-01 -3.559204661232807099e-01 1.229543428425878826e+00 -1.941384360672440135e-01 7.118409322465614197e-01 1.294256240448293516e-01 -2.588512480896587031e-01 1.035404992358634813e+00 -3.235640601120733373e-01 5.824153082017320404e-01 9.706921803362200674e-02 3.882768721344880269e-01 9.706921803362200674e-02 3.235640601120733373e-01 1.294256240448293516e-01 -2.912076541008660202e-01 5.177024961793174063e-01 1.326612646459500722e+00 1.132474210392256708e+00 1.941384360672440135e-01 5.500589021905246678e-01 9.706921803362200674e-02 9.706921803362200674e-02 4.206332781456953440e-01 -5.177024961793174063e-01 4.853460901681100337e-01 2.912076541008660202e-01 2.912076541008660202e-01 5.824153082017320404e-01 3.235640601120733789e-02 -9.706921803362200674e-02 6.794845262353540472e-01 -7.441973382577686813e-01 1.067761398369841963e+00 3.235640601120733373e-01 8.412665562913906880e-01 -1.941384360672440135e-01 6.794845262353540472e-01 1.294256240448293516e-01 6.794845262353540472e-01 5.500589021905246678e-01 9.706921803362200674e-02 2.588512480896587031e-01 -3.235640601120733789e-02 4.206332781456953440e-01 2.912076541008660202e-01 2.264948420784513583e-01 -6.147717142129394130e-01 9.706921803362200674e-02 6.471281202241467578e-02 1.294256240448293516e-01 2.912076541008660202e-01 3.235640601120733789e-02 2.588512480896587031e-01 1.294256240448293516e-01 5.177024961793174063e-01 2.588512480896587031e-01 3.882768721344880269e-01 -4.529896841569027166e-01 0.000000000000000000e+00 4.529896841569027166e-01 -2.912076541008660202e-01 -5.824153082017320404e-01 -1.294256240448293516e-01 3.235640601120733373e-01 4.206332781456953440e-01 2.588512480896587031e-01 5.177024961793174063e-01 2.264948420784513583e-01 -1.941384360672440135e-01 6.471281202241467578e-02 6.471281202241467578e-02 1.003048586347427440e+00 -6.471281202241466746e-01 0.000000000000000000e+00 -2.912076541008660202e-01 1.682533112582781376e+00 0.000000000000000000e+00 2.588512480896587031e-01 -9.706921803362200674e-02 1.617820300560366686e-01 -1.294256240448293516e-01 5.177024961793174063e-01 -1.941384360672440135e-01 7.118409322465614197e-01 6.794845262353540472e-01 -1.617820300560366686e-01 -6.471281202241466746e-01 -2.912076541008660202e-01 -2.264948420784513583e-01 -9.706921803362200674e-02 5.177024961793174063e-01 3.235640601120733789e-02 8.736229623025980606e-01 6.794845262353540472e-01 9.706921803362200674e-02 -1.941384360672440135e-01 -2.264948420784513583e-01 3.235640601120733789e-02 1.617820300560366686e-01 4.529896841569027166e-01 -2.912076541008660202e-01 3.235640601120733373e-01 -3.235640601120733373e-01 6.471281202241466746e-01 3.559204661232807099e-01 9.706921803362200674e-02 -1.294256240448293516e-01 -4.206332781456953440e-01 -1.617820300560366686e-01 8.736229623025980606e-01 -3.235640601120733373e-01 -3.235640601120733789e-02 4.206332781456953440e-01 -2.912076541008660202e-01 7.118409322465614197e-01 -2.588512480896587031e-01 -9.706921803362200674e-02 4.529896841569027166e-01 1.941384360672440135e-01 -1.617820300560366686e-01 6.471281202241467578e-02 -7.118409322465614197e-01 2.588512480896587031e-01 -1.067761398369841963e+00 1.941384360672440135e-01 6.471281202241467578e-02 5.177024961793174063e-01 -3.882768721344880269e-01 -3.235640601120733789e-02 9.059793683138054332e-01 -3.235640601120733789e-02 -1.294256240448293516e-01 0.000000000000000000e+00 9.706921803362200674e-02 -1.941384360672440135e-01 -1.294256240448293516e-01 3.559204661232807099e-01 5.177024961793174063e-01 1.941384360672440135e-01 -4.529896841569027166e-01 -1.617820300560366686e-01 -6.471281202241467578e-02 6.794845262353540472e-01 -4.206332781456953440e-01 -3.882768721344880269e-01 0.000000000000000000e+00 6.147717142129394130e-01 1.294256240448293516e-01
3.235640601120733373e-01 5.500589021905246678e-01 9.706921803362200674e-02 -4.853460901681100337e-01 7.118409322465614197e-01 2.588512480896587031e-01 1.294256240448293516e-01 3.235640601120733373e-01 8.412665562913906880e-01 1.617820300560366686e-01 9.059793683138054332e-01 7.118409322465614197e-01 9.059793683138054332e-01 3.559204661232807099e-01 4.529896841569027166e-01 4.853460901681100337e-01 4.206332781456953440e-01 6.794845262353540472e-01 2.588512480896587031e-01 7.441973382577686813e-01 1.617820300560366686e-01 6.471281202241466746e-01 7.118409322465614197e-01 3.882768721344880269e-01 5.177024961793174063e-01 8.412665562913906880e-01 1.294256240448293516e-01 -9.706921803362200674e-02 5.824153082017320404e-01 1.100117804381049336e+00 -2.264948420784513583e-01 1.100117804381049336e+00 1.294256240448293349e+00 2.588512480896587031e-01 1.003048586347427440e+00 8.089101502801834265e-01 2.912076541008660202e-01 9.383357743250126948e-01 6.147717142129394130e-01 4.853460901681100337e-01 9.059793683138054332e-01 4.853460901681100337e-01 9.059793683138054332e-01 1.003048586347427440e+00 8.736229623025980606e-01 0.000000000000000000e+00 2.912076541008660202e-01 8.736229623025980606e-01 2.264948420784513583e-01 6.471281202241466746e-01 2.912076541008660202e-01 8.736229623025980606e-01 1.035404992358634813e+00 1.035404992358634813e+00 1.197187022414671453e+00 1.229543428425878826e+00 -1.294256240448293516e-01 1.100117804381049336e+00 9.706921803362200674e-01 1.585463894549159480e+00 7.441973382577686813e-01 2.588512480896587031e-01 2.588512480896587031e-01 6.147717142129394130e-01 1.197187022414671453e+00 7.441973382577686813e-01 1.973740766683647507e+00 1.035404992358634813e+00 6.471281202241466746e-01 9.706921803362200674e-01 6.794845262353540472e-01 4.529896841569027166e-01 9.059793683138054332e-01 1.553107488537952108e+00 1.132474210392256708e+00 1.358969052470708094e+00 1.132474210392256708e+00 1.294256240448293516e-01 8.412665562913906880e-01 1.294256240448293349e+00 1.261899834437085977e+00 2.135522796739683926e+00 1.650176706571574003e+00 1.229543428425878826e+00 9.059793683138054332e-01 9.383357743250126948e-01 8.089101502801834265e-01 6.147717142129394130e-01 1.197187022414671453e+00 1.132474210392256708e+00 1.294256240448293349e+00 5.177024961793174063e-01 1.197187022414671453e+00 1.585463894549159480e+00 1.358969052470708094e+00 1.844315142638818017e+00 2.006097172694854880e+00 2.264948420784513416e+00 1.164830616403464081e+00 1.326612646459500722e+00 1.294256240448293349e+00 2.232592014773306044e+00 2.167879202750891299e+00 2.588512480896586698e+00 1.326612646459500722e+00 1.714889518593988749e+00 1.358969052470708094e+00 1.520751082526744735e+00 1.941384360672440135e+00 2.329661232806928162e+00 2.167879202750891299e+00 1.811958736627610866e+00 2.394374044829342907e+00 1.585463894549159480e+00 1.844315142638818017e+00 1.714889518593988749e+00 1.876671548650025390e+00 1.941384360672440135e+00 1.779602330616403494e+00 2.264948420784513416e+00 1.423681864493122839e+00 2.070809984717269625e+00 2.135522796739683926e+00 3.623917473255221733e+00 2.459086856851757652e+00 2.879720134997452607e+00 1.035404992358634813e+00 2.006097172694854880e+00 2.588512480896586698e+00 2.491443262862964581e+00 2.847363728986245679e+00 2.167879202750891299e+00 1.132474210392256708e+00 1.326612646459500722e+00 2.588512480896586698e+00 1.488394676515537363e+00 1.876671548650025390e+00 1.585463894549159480e+00 3.073858571064696843e+00 2.070809984717269625e+00 1.682533112582781376e+00 1.520751082526744735e+00 2.750294510952623561e+00 3.009145759042282098e+00 3.041502165053489470e+00 2.362017638818135534e+00 1.779602330616403494e+00 2.653225292919001443e+00 2.685581698930208816e+00 3.138571383087111588e+00 2.038453578706062252e+00 3.397422631176770125e+00 1.973740766683647507e+00 2.038453578706062252e+00 2.847363728986245679e+00 3.300353413143148007e+00 3.688630285277636034e+00 2.750294510952623561e+00 2.750294510952623561e+00 4.368114811512990414e+00 3.753343097300050779e+00 3.850412315333672897e+00 3.332709819154355380e+00 4.303401999490575669e+00 3.235640601120733706e+00 4.271045593479367852e+00 4.368114811512990414e+00 3.235640601120733706e+00 3.462135443199184870e+00 4.594609653591441578e+00 5.015242931737136978e+00 3.850412315333672897e+00 3.267997007131940634e+00 4.659322465613856323e+00 5.921222300050942522e+00 4.173976375445746179e+00 4.141619969434539250e+00 4.950530119714722233e+00 4.465184029546612088e+00 4.012194345389709760e+00 4.594609653591441578e+00 3.882768721344880269e+00 4.885817307692307487e+00 4.918173713703515304e+00 5.209381367804381213e+00 4.044550751400916688e+00 5.241737773815588142e+00 4.626966059602648507e+00 5.209381367804381213e+00 5.435876209882832377e+00 5.241737773815588142e+00 5.532945427916454051e+00 5.500589021905247122e+00 4.788748089658685814e+00 5.759440269994905215e+00 4.432827623535405159e+00 5.662371051961283541e+00 4.724035277636271069e+00 5.274094179826795958e+00 5.306450585838002887e+00 5.015242931737136978e+00 5.047599337748343906e+00 5.953578706062149450e+00 5.435876209882832377e+00 6.891914480387162811e+00 4.918173713703515304e+00 5.047599337748343906e+00 6.083004330106978941e+00 5.856509488028527777e+00 5.274094179826795958e+00 5.985935112073357267e+00 4.271045593479367852e+00 4.853460901681100559e+00 5.209381367804381213e+00 4.821104495669892742e+00 4.691678871625063252e+00 4.206332781456953995e+00 3.915125127356087642e+00 4.173976375445746179e+00 3.688630285277636034e+00 4.756391683647477997e+00 4.400471217524197343e+00 5.694727457972491358e+00 3.526848255221599615e+00 4.465184029546612088e+00 3.882768721344880269e+00 4.368114811512990414e+00 4.659322465613856323e+00 4.271045593479367852e+00 4.141619969434539250e+00 3.979837939378502387e+00 3.915125127356087642e+00 4.432827623535405159e+00 4.659322465613856323e+00 5.306450585838002887e+00 4.659322465613856323e+00 3.656273879266428661e+00 4.141619969434539250e+00 3.462135443199184870e+00 4.173976375445746179e+00 3.235640601120733706e+00 4.497540435557819904e+00 5.144668555781966468e+00 3.882768721344880269e+00 4.271045593479367852e+00 3.494491849210392242e+00 4.238689187468160924e+00 4.368114811512990414e+00 3.979837939378502387e+00 4.724035277636271069e+00 3.720986691288843407e+00 5.500589021905247122e+00 3.882768721344880269e+00 4.659322465613856323e+00 4.982886525725929161e+00 4.141619969434539250e+00 4.788748089658685814e+00 4.659322465613856323e+00 4.368114811512990414e+00 3.429779037187977497e+00 4.724035277636271069e+00 4.238689187468160924e+00 4.497540435557819904e+00 3.785699503311258152e+00 4.724035277636271069e+00 3.623917473255221733e+00 3.656273879266428661e+00 4.012194345389709760e+00 4.141619969434539250e+00 2.976789353031074725e+00 3.009145759042282098e+00 4.076907157412124505e+00 3.267997007131940634e+00 3.526848255221599615e+00 2.815007322975038306e+00 2.232592014773306044e+00 2.976789353031074725e+00 4.076907157412124505e+00 3.559204661232806988e+00 4.076907157412124505e+00 3.494491849210392242e+00 2.426730450840550279e+00 3.235640601120733706e+00 3.397422631176770125e+00 3.170927789098318961e+00 2.976789353031074725e+00 3.203284195109526333e+00 2.394374044829342907e+00 2.556156074885379326e+00 2.167879202750891299e+00 2.232592014773306044e+00 2.523799668874171953e+00 2.200235608762098671e+00 2.232592014773306044e+00 2.394374044829342907e+00 2.556156074885379326e+00 2.006097172694854880e+00 2.200235608762098671e+00 2.264948420784513416e+00 3.267997007131940634e+00 1.585463894549159480e+00 1.747245924605196121e+00 1.682533112582781376e+00 2.394374044829342907e+00 2.459086856851757652e+00 1.973740766683647507e+00 2.523799668874171953e+00 5.824153082017320404e-01 1.747245924605196121e+00 1.197187022414671453e+00 1.067761398369841963e+00 1.003048586347427440e+00 1.423681864493122839e+00 1.941384360672440135e+00 1.488394676515537363e+00 8.412665562913906880e-01 1.358969052470708094e+00 1.456038270504329990e+00 1.261899834437085977e+00 1.164830616403464081e+00 1.488394676515537363e+00 8.412665562913906880e-01 9.059793683138054332e-01 1.100117804381049336e+00 6.471281202241466746e-01 1.326612646459500722e+00 1.391325458481915467e+00 1.035404992358634813e+00 8.412665562913906880e-01 9.383357743250126948e-01 2.912076541008660202e-01 8.089101502801834265e-01 1.941384360672440135e-01 5.500589021905246678e-01 9.706921803362200674e-02 7.118409322465614197e-01 1.617820300560366686e-01 -6.471281202241467578e-02 2.912076541008660202e-01 7.118409322465614197e-01 6.147717142129394130e-01 1.261899834437085977e+00 4.529896841569027166e-01 2.264948420784513583e-01 2.264948420784513583e-01 7.765537442689760539e-01 1.617820300560366686e-01 -4.529896841569027166e-01 9.383357743250126948e-01 6.794845262353540472e-01 -3.235640601120733789e-02 5.824153082017320404e-01 9.706921803362200674e-02 2.912076541008660202e-01 1.617820300560366686e-01 -4.853460901681100337e-01 4.206332781456953440e-01 -9.706921803362200674e-02 -3.882768721344880269e-01 8.412665562913906880e-01 8.736229623025980606e-01 3.882768721344880269e-01 9.706921803362200674e-02 5.824153082017320404e-01 2.588512480896587031e-01 -3.882768721344880269e-01 5.177024961793174063e-01 4.206332781456953440e-01 3.235640601120733789e-02 4.206332781456953440e-01 9.059793683138054332e-01 3.559204661232807099e-01 1.035404992358634813e+00 -1.294256240448293516e-01 -7.118409322465614197e-01 -4.206332781456953440e-01 6.471281202241467578e-02 -1.294256240448293516e-01 1.197187022414671453e+00 2.264948420784513583e-01 3.559204661232807099e-01 -5.177024961793174063e-01 1.941384360672440135e-01 3.235640601120733789e-02 6.471281202241466746e-01 3.882768721344880269e-01 -4.206332781456953440e-01 5.177024961793174063e-01 6.147717142129394130e-01 -1.941384360672440135e-01 3.235640601120733789e-02 4.206332781456953440e-01 9.706921803362200674e-01 4.529896841569027166e-01 1.035404992358634813e+00 3.235640601120733789e-02 -2.264948420784513583e-01 7.765537442689760539e-01 3.559204661232807099e-01 4.206332781456953440e-01 -9.706921803362200674e-02 4.206332781456953440e-01 2.912076541008660202e-01 9.383357743250126948e-01 2.264948420784513583e-01 3.882768721344880269e-01 6.147717142129394130e-01 5.500589021905246678e-01 3.235640601120733373e-01 -9.706921803362200674e-02 -9.706921803362200674e-02 -3.882768721344880269e-01 -3.235640601120733789e-02 -2.264948420784513583e-01 3.235640601120733789e-02 7.118409322465614197e-01 -4.529896841569027166e-01 -1.294256240448293516e-01 -2.264948420784513583e-01 -5.177024961793174063e-01 3.882768721344880269e-01 6.147717142129394130e-01 -3.235640601120733373e-01 5.177024961793174063e-01 -1.617820300560366686e-01 2.264948420784513583e-01 3.235640601120733373e-01 1.941384360672440135e-01 5.177024961793174063e-01 -9.706921803362200674e-02 -1.617820300560366686e-01 -6.471281202241467578e-02 3.559204661232807099e-01 0.000000000000000000e+00 -4.529896841569027166e-01 8.089101502801834265e-01 2.912076541008660202e-01 -3.882768721344880269e-01 -3.882768721344880269e-01 6.794845262353540472e-01 7.441973382577686813e-01 -1.294256240448293516e-01 5.177024961793174063e-01 1.617820300560366686e-01 1.941384360672440135e-01 3.235640601120733373e-01 1.617820300560366686e-01 6.471281202241466746e-01 -1.294256240448293516e-01 -1.617820300560366686e-01 9.706921803362200674e-02 6.471281202241466746e-01 2.264948420784513583e-01 5.500589021905246678e-01 -5.177024961793174063e-01 3.235640601120733373e-01 4.206332781456953440e-01 4.206332781456953440e-01 9.706921803362200674e-02 -9.706921803362200674e-01 -3.235640601120733789e-02 -3.235640601120733373e-01 9.706921803362200674e-02 3.235640601120733373e-01 -4.853460901681100337e-01 -4.206332781456953440e-01 0.000000000000000000e+00 -3.235640601120733789e-02 0.000000000000000000e+00 6.471281202241467578e-02 1.617820300560366686e-01 -9.706921803362200674e-02 -4.206332781456953440e-01 9.383357743250126948e-01 -1.294256240448293516e-01 7.765537442689760539e-01 5.177024961793174063e-01 -3.559204661232807099e-01 3.235640601120733373e-01 3.235640601120733789e-02 -6.147717142129394130e-01 3.235640601120733373e-01 -9.383357743250126948e-01 -3.235640601120733373e-01 5.177024961793174063e-01 5.500589021905246678e-01 3.235640601120733789e-02 9.706921803362200674e-02 4.206332781456953440e-01 9.706921803362200674e-02 5.500589021905246678e-01 -2.912076541008660202e-01 -2.912076541008660202e-01 -9.383357743250126948e-01 2.264948420784513583e-01 3.882768721344880269e-01 -4.853460901681100337e-01 7.765537442689760539e-01 -6.471281202241467578e-02 8.412665562913906880e-01 -2.912076541008660202e-01 2.264948420784513583e-01 8.736229623025980606e-01 1.617820300560366686e-01 0.000000000000000000e+00 -6.471281202241467578e-02 -9.706921803362200674e-02 -2.588512480896587031e-01 5.500589021905246678e-01 -2.912076541008660202e-01 -1.294256240448293516e-01 2.588512480896587031e-01 4.853460901681100337e-01 6.794845262353540472e-01 2.588512480896587031e-01 5.500589021905246678e-01 9.059793683138054332e-01 9.383357743250126948e-01 4.529896841569027166e-01 1.358969052470708094e+00 9.706921803362200674e-01 2.588512480896587031e-01 -8.089101502801834265e-01 4.853460901681100337e-01 9.383357743250126948e-01 1.003048586347427440e+00 6.794845262353540472e-01 1.520751082526744735e+00 1.035404992358634813e+00 8.089101502801834265e-01 9.059793683138054332e-01 1.294256240448293516e-01 1.358969052470708094e+00 1.391325458481915467e+00 7.765537442689760539e-01 8.736229623025980606e-01 1.553107488537952108e+00 1.132474210392256708e+00 1.261899834437085977e+00 1.197187022414671453e+00 6.794845262353540472e-01 -8.089101502801834265e-01 2.588512480896587031e-01 -6.147717142129394130e-01 8.412665562913906880e-01 4.206332781456953440e-01 1.650176706571574003e+00 1.617820300560366686e-01 9.383357743250126948e-01 1.229543428425878826e+00 1.456038270504329990e+00 0.000000000000000000e+00 8.736229623025980606e-01 1.261899834437085977e+00 9.383357743250126948e-01 4.206332781456953440e-01 6.471281202241466746e-01 1.067761398369841963e+00 1.132474210392256708e+00 9.383357743250126948e-01 9.706921803362200674e-01 4.853460901681100337e-01 1.067761398369841963e+00 1.456038270504329990e+00 2.103166390728476998e+00 4.529896841569027166e-01 1.197187022414671453e+00 6.794845262353540472e-01 1.326612646459500722e+00 1.391325458481915467e+00 1.909027954661232762e+00 1.747245924605196121e+00 1.229543428425878826e+00 1.456038270504329990e+00 3.559204661232807099e-01 6.147717142129394130e-01 1.747245924605196121e+00 1.779602330616403494e+00 1.003048586347427440e+00 1.456038270504329990e+00 1.067761398369841963e+00 1.164830616403464081e+00 8.736229623025980606e-01 9.706921803362200674e-01 1.294256240448293349e+00 1.844315142638818017e+00 1.553107488537952108e+00 1.811958736627610866e+00 1.682533112582781376e+00 1.326612646459500722e+00 1.488394676515537363e+00 2.459086856851757652e+00 1.682533112582781376e+00 1.650176706571574003e+00 1.585463894549159480e+00 1.294256240448293349e+00 8.412665562913906880e-01 1.294256240448293349e+00 2.426730450840550279e+00 1.714889518593988749e+00 1.844315142638818017e+00 2.362017638818135534e+00 1.714889518593988749e+00 2.103166390728476998e+00 1.132474210392256708e+00 6.794845262353540472e-01 1.779602330616403494e+00 1.553107488537952108e+00 1.164830616403464081e+00 2.620868886907794071e+00 2.103166390728476998e+00 1.261899834437085977e+00 2.006097172694854880e+00 1.811958736627610866e+00 1.553107488537952108e+00 3.138571383087111588e+00 1.391325458481915467e+00 1.811958736627610866e+00 2.685581698930208816e+00 1.197187022414671453e+00 1.779602330616403494e+00 1.779602330616403494e+00 3.138571383087111588e+00 2.653225292919001443e+00 2.297304826795720789e+00 2.976789353031074725e+00 1.197187022414671453e+00 2.167879202750891299e+00 1.876671548650025390e+00 1.520751082526744735e+00 2.847363728986245679e+00 2.200235608762098671e+00 2.717938104941416189e+00 2.200235608762098671e+00 1.973740766683647507e+00 2.329661232806928162e+00 1.488394676515537363e+00 1.779602330616403494e+00 2.717938104941416189e+00 3.235640601120733706e+00 2.523799668874171953e+00 2.329661232806928162e+00 2.038453578706062252e+00 1.844315142638818017e+00 4.109263563423331433e+00 2.070809984717269625e+00 3.203284195109526333e+00 1.909027954661232762e+00 2.200235608762098671e+00 2.491443262862964581e+00 2.620868886907794071e+00 2.653225292919001443e+00 3.300353413143148007e+00 2.750294510952623561e+00 2.653225292919001443e+00 2.815007322975038306e+00 3.720986691288843407e+00 2.523799668874171953e+00 2.329661232806928162e+00 3.332709819154355380e+00 3.429779037187977497e+00 4.303401999490575669e+00 3.494491849210392242e+00 2.815007322975038306e+00 2.491443262862964581e+00 3.009145759042282098e+00 3.462135443199184870e+00 3.170927789098318961e+00 2.620868886907794071e+00 2.556156074885379326e+00 1.973740766683647507e+00 2.912076541008659980e+00 4.012194345389709760e+00 4.562253247580234650e+00 5.888865894039734705e+00 3.623917473255221733e+00 3.235640601120733706e+00 3.623917473255221733e+00 3.785699503311258152e+00 3.850412315333672897e+00 3.494491849210392242e+00 4.497540435557819904e+00 4.141619969434539250e+00 4.206332781456953995e+00 5.015242931737136978e+00 4.691678871625063252e+00 4.238689187468160924e+00 4.788748089658685814e+00 5.597658239938868796e+00 4.724035277636271069e+00 3.753343097300050779e+00 4.594609653591441578e+00 4.141619969434539250e+00 3.623917473255221733e+00 4.853460901681100559e+00 4.335758405501782597e+00 4.626966059602648507e+00 6.083004330106978941e+00 5.532945427916454051e+00 5.177024961793173397e+00 4.594609653591441578e+00 4.497540435557819904e+00 6.083004330106978941e+00 5.144668555781966468e+00 5.015242931737136978e+00 5.694727457972491358e+00 5.274094179826795958e+00 5.468232615894039306e+00 5.209381367804381213e+00 4.432827623535405159e+00 4.788748089658685814e+00 5.953578706062149450e+00 5.824153082017319960e+00 6.471281202241467412e+00 5.953578706062149450e+00 6.859558074375954995e+00 6.147717142129393686e+00 5.500589021905247122e+00 5.759440269994905215e+00 6.212429954151808431e+00 4.918173713703515304e+00 4.206332781456953995e+00 5.435876209882832377e+00 5.371163397860417632e+00 5.824153082017319960e+00 5.306450585838002887e+00 4.335758405501782597e+00 5.371163397860417632e+00 4.788748089658685814e+00 4.853460901681100559e+00 4.918173713703515304e+00 5.791796676006113032e+00 5.630014645950076613e+00 4.271045593479367852e+00 3.429779037187977497e+00 4.271045593479367852e+00 3.429779037187977497e+00 3.688630285277636034e+00 4.044550751400916688e+00 3.397422631176770125e+00 4.109263563423331433e+00 3.300353413143148007e+00 4.950530119714722233e+00 3.300353413143148007e+00 4.368114811512990414e+00 4.562253247580234650e+00 4.594609653591441578e+00 3.850412315333672897e+00 3.720986691288843407e+00 4.271045593479367852e+00 4.853460901681100559e+00 3.882768721344880269e+00 4.109263563423331433e+00 4.173976375445746179e+00 3.267997007131940634e+00 3.170927789098318961e+00 4.691678871625063252e+00 4.400471217524197343e+00 4.853460901681100559e+00 4.562253247580234650e+00 3.591561067244014360e+00 4.432827623535405159e+00 4.173976375445746179e+00 4.465184029546612088e+00 3.882768721344880269e+00 2.653225292919001443e+00 3.818055909322465524e+00 4.497540435557819904e+00 4.562253247580234650e+00 3.979837939378502387e+00 3.785699503311258152e+00 4.271045593479367852e+00 4.012194345389709760e+00 4.788748089658685814e+00 3.300353413143148007e+00 4.303401999490575669e+00 3.915125127356087642e+00 4.141619969434539250e+00 4.141619969434539250e+00 3.041502165053489470e+00 2.976789353031074725e+00 4.206332781456953995e+00 3.462135443199184870e+00 3.947481533367295015e+00 3.235640601120733706e+00 3.009145759042282098e+00 3.526848255221599615e+00 2.912076541008659980e+00 3.397422631176770125e+00 3.397422631176770125e+00 2.912076541008659980e+00 2.459086856851757652e+00 3.235640601120733706e+00 4.368114811512990414e+00 2.879720134997452607e+00 4.044550751400916688e+00 2.847363728986245679e+00 2.362017638818135534e+00 1.779602330616403494e+00 3.041502165053489470e+00 2.426730450840550279e+00 3.267997007131940634e+00 1.714889518593988749e+00 3.106214977075904216e+00 2.944432947019867353e+00 3.591561067244014360e+00 1.973740766683647507e+00 2.038453578706062252e+00 1.844315142638818017e+00 2.717938104941416189e+00 2.264948420784513416e+00 1.909027954661232762e+00 2.103166390728476998e+00 1.844315142638818017e+00 1.520751082526744735e+00 1.714889518593988749e+00 2.232592014773306044e+00 2.362017638818135534e+00 1.520751082526744735e+00 2.815007322975038306e+00 1.779602330616403494e+00 2.200235608762098671e+00 1.909027954661232762e+00 1.909027954661232762e+00 2.264948420784513416e+00 5.824153082017320404e-01 1.553107488537952108e+00 1.617820300560366853e+00 7.765537442689760539e-01 1.811958736627610866e+00 1.456038270504329990e+00 1.100117804381049336e+00 1.035404992358634813e+00 1.229543428425878826e+00 1.003048586347427440e+00 9.706921803362200674e-01 4.206332781456953440e-01 4.853460901681100337e-01 1.067761398369841963e+00 9.706921803362200674e-02 -3.235640601120733373e-01 3.235640601120733373e-01 1.391325458481915467e+00 1.197187022414671453e+00 3.882768721344880269e-01 9.706921803362200674e-01 8.412665562913906880e-01 4.206332781456953440e-01 2.264948420784513583e-01 0.000000000000000000e+00 8.736229623025980606e-01 2.912076541008660202e-01 2.912076541008660202e-01 0.000000000000000000e+00 9.383357743250126948e-01 8.736229623025980606e-01 9.383357743250126948e-01 7.441973382577686813e-01 -6.471281202241467578e-02 1.358969052470708094e+00 -7.441973382577686813e-01 2.912076541008660202e-01 1.294256240448293516e-01 6.471281202241467578e-02 6.471281202241467578e-02 -2.588512480896587031e-01 7.441973382577686813e-01 -3.235640601120733373e-01 -1.617820300560366686e-01 3.559204661232807099e-01 4.529896841569027166e-01 5.824153082017320404e-01 -9.706921803362200674e-02 -4.206332781456953440e-01 5.824153082017320404e-01 3.559204661232807099e-01 3.235640601120733789e-02 0.000000000000000000e+00 6.471281202241467578e-02 6.471281202241467578e-02 6.794845262353540472e-01 -1.617820300560366686e-01 -3.235640601120733373e-01 9.706921803362200674e-02 6.471281202241467578e-02 -3.235640601120733373e-01 6.794845262353540472e-01 6.147717142129394130e-01 -5.824153082017320404e-01 1.100117804381049336e+00 -3.235640601120733373e-01 -2.912076541008660202e-01 -2.912076541008660202e-01 2.264948420784513583e-01 -3.559204661232807099e-01 -2.264948420784513583e-01 3.235640601120733373e-01 -3.235640601120733789e-02 4.853460901681100337e-01 9.383357743250126948e-01 -2.588512480896587031e-01 2.588512480896587031e-01 3.559204661232807099e-01 0.000000000000000000e+00 1.067761398369841963e+00 9.383357743250126948e-01 4.529896841569027166e-01 -9.706921803362200674e-02 5.500589021905246678e-01 -1.941384360672440135e-01 4.206332781456953440e-01 -6.147717142129394130e-01 1.941384360672440135e-01 -2.912076541008660202e-01 -6.471281202241466746e-01 -4.206332781456953440e-01 1.035404992358634813e+00 2.912076541008660202e-01 8.736229623025980606e-01 8.089101502801834265e-01 2.264948420784513583e-01 9.706921803362200674e-02 -3.882768721344880269e-01 -2.264948420784513583e-01 6.147717142129394130e-01 -2.264948420784513583e-01 6.471281202241466746e-01 1.164830616403464081e+00 1.941384360672440135e-01 1.035404992358634813e+00 -4.853460901681100337e-01 -5.177024961793174063e-01 -6.471281202241466746e-01 1.294256240448293516e-01 -2.912076541008660202e-01 0.000000000000000000e+00 -2.912076541008660202e-01 6.471281202241467578e-02 9.706921803362200674e-02 1.294256240448293516e-01 -4.853460901681100337e-01 -6.471281202241467578e-02 -4.853460901681100337e-01 3.235640601120733789e-02 3.235640601120733373e-01 -3.235640601120733789e-02 4.206332781456953440e-01 -1.941384360672440135e-01 0.000000000000000000e+00 4.206332781456953440e-01 0.000000000000000000e+00 1.941384360672440135e-01 -5.177024961793174063e-01 -4.529896841569027166e-01 -7.765537442689760539e-01 8.412665562913906880e-01 0.000000000000000000e+00 9.706921803362200674e-02 1.941384360672440135e-01 2.588512480896587031e-01 -1.294256240448293516e-01 -3.235640601120733789e-02 -4.529896841569027166e-01 6.147717142129394130e-01 6.471281202241467578e-02 6.471281202241467578e-02 1.294256240448293516e-01 2.588512480896587031e-01 -5.500589021905246678e-01 3.235640601120733789e-02 4.206332781456953440e-01 3.235640601120733789e-02 -3.235640601120733373e-01 -1.617820300560366686e-01 -3.882768721344880269e-01 6.471281202241466746e-01 4.529896841569027166e-01 6.471281202241466746e-01 9.383357743250126948e-01 -7.118409322465614197e-01 4.529896841569027166e-01 2.264948420784513583e-01 1.941384360672440135e-01 6.471281202241467578e-02 1.617820300560366686e-01 -4.206332781456953440e-01 -6.794845262353540472e-01 7.118409322465614197e-01 -6.471281202241466746e-01 6.471281202241466746e-01 4.529896841569027166e-01 5.177024961793174063e-01 8.736229623025980606e-01 -3.235640601120733789e-02 -7.765537442689760539e-01 6.794845262353540472e-01 2.912076541008660202e-01 1.941384360672440135e-01 -6.471281202241467578e-02 -5.500589021905246678e-01 7.118409322465614197e-01 -3.235640601120733789e-02 -2.912076541008660202e-01 -2.912076541008660202e-01 2.264948420784513583e-01 1.941384360672440135e-01 -5.500589021905246678e-01 -6.147717142129394130e-01 5.500589021905246678e-01 -9.383357743250126948e-01 -5.500589021905246678e-01 -9.706921803362200674e-02 9.706921803362200674e-02 -4.529896841569027166e-01 0.000000000000000000e+00 6.471281202241467578e-02 1.941384360672440135e-01 9.706921803362200674e-02 1.294256240448293516e-01 3.235640601120733373e-01 0.000000000000000000e+00 -1.617820300560366686e-01 1.294256240448293516e-01 3.235640601120733789e-02 6.794845262353540472e-01 5.824153082017320404e-01 5.824153082017320404e-01 9.706921803362200674e-02 6.471281202241466746e-01 4.853460901681100337e-01 1.941384360672440135e-01 1.164830616403464081e+00 2.912076541008660202e-01 9.706921803362200674e-02 1.197187022414671453e+00 0.000000000000000000e+00 1.617820300560366686e-01 1.132474210392256708e+00 -9.706921803362200674e-02 5.824153082017320404e-01 5.824153082017320404e-01 4.853460901681100337e-01 1.067761398369841963e+00 -1.941384360672440135e-01 5.177024961793174063e-01 3.559204661232807099e-01 6.147717142129394130e-01 -6.471281202241467578e-02 7.118409322465614197e-01 3.235640601120733789e-02 7.441973382577686813e-01 2.912076541008660202e-01 -9.706921803362200674e-02 1.035404992358634813e+00 8.736229623025980606e-01 1.909027954661232762e+00 1.456038270504329990e+00 5.177024961793174063e-01 1.553107488537952108e+00 4.206332781456953440e-01 1.261899834437085977e+00 -2.588512480896587031e-01 3.882768721344880269e-01 1.326612646459500722e+00 6.794845262353540472e-01 1.164830616403464081e+00 9.059793683138054332e-01 3.235640601120733789e-02 5.824153082017320404e-01 5.177024961793174063e-01 8.089101502801834265e-01 1.197187022414671453e+00 1.585463894549159480e+00 1.132474210392256708e+00 9.383357743250126948e-01 1.261899834437085977e+00 7.441973382577686813e-01 4.853460901681100337e-01 7.118409322465614197e-01 9.383357743250126948e-01 8.736229623025980606e-01 1.391325458481915467e+00 8.412665562913906880e-01 8.089101502801834265e-01 7.765537442689760539e-01 2.588512480896587031e-01 1.132474210392256708e+00 1.488394676515537363e+00 1.650176706571574003e+00 1.585463894549159480e+00 1.391325458481915467e+00 2.362017638818135534e+00 1.682533112582781376e+00 1.423681864493122839e+00 8.412665562913906880e-01 8.736229623025980606e-01 1.294256240448293349e+00 1.229543428425878826e+00 1.585463894549159480e+00 1.844315142638818017e+00 5.500589021905246678e-01 2.329661232806928162e+00 1.326612646459500722e+00 1.326612646459500722e+00 1.617820300560366853e+00 2.167879202750891299e+00 1.003048586347427440e+00 6.471281202241466746e-01 1.261899834437085977e+00 1.844315142638818017e+00 2.459086856851757652e+00 1.682533112582781376e+00 1.714889518593988749e+00 1.844315142638818017e+00 2.264948420784513416e+00 1.488394676515537363e+00 1.811958736627610866e+00 2.103166390728476998e+00 2.717938104941416189e+00 2.038453578706062252e+00 2.103166390728476998e+00 9.383357743250126948e-01 1.456038270504329990e+00 1.132474210392256708e+00 1.682533112582781376e+00 2.912076541008659980e+00 2.038453578706062252e+00 1.682533112582781376e+00 2.006097172694854880e+00 1.811958736627610866e+00 3.073858571064696843e+00 1.844315142638818017e+00 3.009145759042282098e+00 9.059793683138054332e-01 1.844315142638818017e+00 1.585463894549159480e+00 1.617820300560366853e+00 1.617820300560366853e+00 2.297304826795720789e+00 3.397422631176770125e+00 2.523799668874171953e+00 1.520751082526744735e+00 2.491443262862964581e+00 2.717938104941416189e+00 1.617820300560366853e+00 1.520751082526744735e+00 2.782650916963830934e+00 2.556156074885379326e+00 2.362017638818135534e+00 2.200235608762098671e+00 2.070809984717269625e+00 2.620868886907794071e+00 2.426730450840550279e+00 2.750294510952623561e+00 2.167879202750891299e+00 2.426730450840550279e+00 1.844315142638818017e+00 3.041502165053489470e+00 2.394374044829342907e+00 3.332709819154355380e+00 2.685581698930208816e+00 2.297304826795720789e+00 2.329661232806928162e+00 2.879720134997452607e+00 2.556156074885379326e+00 1.909027954661232762e+00 2.491443262862964581e+00 2.847363728986245679e+00 2.782650916963830934e+00 2.717938104941416189e+00 2.815007322975038306e+00 3.203284195109526333e+00 2.394374044829342907e+00 3.073858571064696843e+00 3.559204661232806988e+00 2.556156074885379326e+00 2.847363728986245679e+00 2.847363728986245679e+00 3.041502165053489470e+00 3.429779037187977497e+00 3.526848255221599615e+00 3.720986691288843407e+00 4.400471217524197343e+00 3.915125127356087642e+00 3.267997007131940634e+00 3.753343097300050779e+00 4.368114811512990414e+00 5.112312149770758651e+00 5.144668555781966468e+00 5.241737773815588142e+00 4.238689187468160924e+00 4.853460901681100559e+00 3.947481533367295015e+00 4.303401999490575669e+00 4.238689187468160924e+00 3.850412315333672897e+00 4.562253247580234650e+00 3.850412315333672897e+00 4.724035277636271069e+00 5.144668555781966468e+00 4.173976375445746179e+00 4.950530119714722233e+00 4.076907157412124505e+00 4.756391683647477997e+00 6.115360736118186757e+00 5.338806991849210704e+00 5.435876209882832377e+00 5.209381367804381213e+00 5.565301833927661868e+00 6.147717142129393686e+00 5.468232615894039306e+00 6.147717142129393686e+00 5.047599337748343906e+00 4.400471217524197343e+00 6.406568390219052667e+00 5.759440269994905215e+00 5.921222300050942522e+00 4.756391683647477997e+00 3.688630285277636034e+00 5.727083863983698286e+00 5.435876209882832377e+00 4.626966059602648507e+00 6.050647924095772012e+00 4.529896841569026833e+00 4.885817307692307487e+00 6.309499172185430105e+00 5.630014645950076613e+00 6.827201668364748066e+00 4.594609653591441578e+00 5.144668555781966468e+00 7.312547758532857323e+00 5.209381367804381213e+00 3.818055909322465524e+00 6.503637608252674340e+00 6.535994014263881269e+00 5.694727457972491358e+00 6.827201668364748066e+00 4.012194345389709760e+00 4.885817307692307487e+00 4.982886525725929161e+00 4.368114811512990414e+00 5.694727457972491358e+00 6.018291518084564196e+00 4.788748089658685814e+00 3.720986691288843407e+00 5.435876209882832377e+00 4.788748089658685814e+00 4.271045593479367852e+00 4.109263563423331433e+00 4.044550751400916688e+00 5.047599337748343906e+00 3.656273879266428661e+00 3.882768721344880269e+00 4.238689187468160924e+00 3.753343097300050779e+00 3.332709819154355380e+00 3.818055909322465524e+00 3.526848255221599615e+00 5.500589021905247122e+00 4.141619969434539250e+00 4.529896841569026833e+00 4.012194345389709760e+00 4.368114811512990414e+00 5.047599337748343906e+00 3.267997007131940634e+00 5.435876209882832377e+00 3.526848255221599615e+00 4.432827623535405159e+00 4.335758405501782597e+00 4.076907157412124505e+00 2.976789353031074725e+00 4.659322465613856323e+00 3.915125127356087642e+00 4.109263563423331433e+00 5.209381367804381213e+00 3.882768721344880269e+00 4.982886525725929161e+00 4.109263563423331433e+00 4.659322465613856323e+00 3.882768721344880269e+00 4.012194345389709760e+00 4.465184029546612088e+00 3.979837939378502387e+00 5.177024961793173397e+00 2.815007322975038306e+00 3.559204661232806988e+00 4.238689187468160924e+00 4.141619969434539250e+00 3.979837939378502387e+00 4.950530119714722233e+00 5.274094179826795958e+00 4.141619969434539250e+00 3.494491849210392242e+00 3.170927789098318961e+00 3.818055909322465524e+00 3.300353413143148007e+00 4.465184029546612088e+00 3.365066225165562752e+00 3.073858571064696843e+00 3.332709819154355380e+00 3.138571383087111588e+00 3.267997007131940634e+00 2.944432947019867353e+00 3.753343097300050779e+00 3.753343097300050779e+00 2.879720134997452607e+00 3.073858571064696843e+00 2.944432947019867353e+00 2.103166390728476998e+00 3.429779037187977497e+00 2.264948420784513416e+00 2.232592014773306044e+00 3.009145759042282098e+00 2.620868886907794071e+00 3.170927789098318961e+00 2.362017638818135534e+00 3.397422631176770125e+00 2.070809984717269625e+00 1.650176706571574003e+00 1.423681864493122839e+00 3.203284195109526333e+00 2.620868886907794071e+00 1.358969052470708094e+00 1.682533112582781376e+00 1.714889518593988749e+00 1.876671548650025390e+00 2.006097172694854880e+00 1.391325458481915467e+00 1.585463894549159480e+00 1.941384360672440135e+00 2.362017638818135534e+00 1.003048586347427440e+00 1.585463894549159480e+00 1.941384360672440135e+00 1.456038270504329990e+00 1.456038270504329990e+00 2.006097172694854880e+00 1.585463894549159480e+00 1.779602330616403494e+00 5.500589021905246678e-01 1.261899834437085977e+00 1.067761398369841963e+00 1.456038270504329990e+00 2.588512480896587031e-01 1.909027954661232762e+00 1.326612646459500722e+00 1.294256240448293349e+00 1.261899834437085977e+00 1.423681864493122839e+00 2.264948420784513583e-01 3.559204661232807099e-01 7.118409322465614197e-01 1.553107488537952108e+00 8.412665562913906880e-01 1.941384360672440135e-01 8.089101502801834265e-01 3.235640601120733789e-02 4.206332781456953440e-01 6.794845262353540472e-01 1.456038270504329990e+00 1.197187022414671453e+00 5.177024961793174063e-01 5.177024961793174063e-01 1.747245924605196121e+00 9.706921803362200674e-01 9.706921803362200674e-02 1.294256240448293516e-01 4.853460901681100337e-01 6.471281202241467578e-02 4.206332781456953440e-01 7.118409322465614197e-01 8.089101502801834265e-01 -3.235640601120733789e-02 3.235640601120733789e-02 1.617820300560366686e-01 6.147717142129394130e-01 2.912076541008660202e-01 -1.941384360672440135e-01 4.853460901681100337e-01 3.235640601120733789e-02 3.235640601120733789e-02 4.529896841569027166e-01 3.235640601120733789e-02 5.177024961793174063e-01 -6.471281202241467578e-02 -1.294256240448293516e-01 7.441973382577686813e-01 6.471281202241466746e-01 -9.706921803362200674e-02 2.264948420784513583e-01 -2.588512480896587031e-01 3.235640601120733789e-02 1.617820300560366686e-01 2.264948420784513583e-01 4.853460901681100337e-01 1.294256240448293516e-01 -3.559204661232807099e-01 1.197187022414671453e+00 -9.706921803362200674e-01 6.794845262353540472e-01 -4.529896841569027166e-01 -6.471281202241467578e-02 7.441973382577686813e-01 1.941384360672440135e-01 5.500589021905246678e-01 -1.941384360672440135e-01 8.736229623025980606e-01 2.264948420784513583e-01 4.853460901681100337e-01 1.617820300560366686e-01 -3.235640601120733373e-01 6.794845262353540472e-01 1.941384360672440135e-01 6.471281202241466746e-01 4.529896841569027166e-01 7.441973382577686813e-01 3.235640601120733373e-01 -4.206332781456953440e-01 -2.264948420784513583e-01 2.912076541008660202e-01 3.559204661232807099e-01 4.206332781456953440e-01 0.000000000000000000e+00 4.529896841569027166e-01 6.471281202241467578e-02 -1.941384360672440135e-01 2.912076541008660202e-01 -2.912076541008660202e-01 -1.941384360672440135e-01 4.853460901681100337e-01 -1.294256240448293516e-01 4.529896841569027166e-01 1.617820300560366686e-01 7.441973382577686813e-01 5.824153082017320404e-01 -6.471281202241467578e-02 2.588512480896587031e-01 -1.294256240448293516e-01 -4.853460901681100337e-01 6.471281202241467578e-02 9.706921803362200674e-01 3.882768721344880269e-01 3.235640601120733373e-01 3.882768721344880269e-01 -3.882768721344880269e-01 6.794845262353540472e-01 -3.235640601120733789e-02 9.706921803362200674e-02 -5.824153082017320404e-01 5.824153082017320404e-01 7.118409322465614197e-01 2.588512480896587031e-01 -3.235640601120733789e-02 -1.617820300560366686e-01 1.941384360672440135e-01 1.617820300560366686e-01 -4.529896841569027166e-01 4.529896841569027166e-01 3.882768721344880269e-01 -2.912076541008660202e-01 2.588512480896587031e-01 6.471281202241467578e-02 2.588512480896587031e-01 -2.264948420784513583e-01 4.529896841569027166e-01 8.089101502801834265e-01 1.941384360672440135e-01 7.118409322465614197e-01 4.529896841569027166e-01 6.471281202241467578e-02 -4.853460901681100337e-01 4.853460901681100337e-01 -3.559204661232807099e-01 -3.559204661232807099e-01 -1.617820300560366686e-01 -4.206332781456953440e-01 1.553107488537952108e+00 -3.235640601120733789e-02 -3.559204661232807099e-01 0.000000000000000000e+00 -6.471281202241467578e-02 1.294256240448293516e-01 3.235640601120733373e-01 -5.824153082017320404e-01 5.177024961793174063e-01 -1.294256240448293516e-01 -7.765537442689760539e-01 1.164830616403464081e+00 -3.882768721344880269e-01 -1.941384360672440135e-01 2.264948420784513583e-01 2.912076541008660202e-01 1.941384360672440135e-01 2.588512480896587031e-01 1.617820300560366686e-01 -3.235640601120733373e-01 -4.853460901681100337e-01 -6.471281202241467578e-02 -6.471281202241467578e-02 -8.412665562913906880e-01 3.235640601120733789e-02 -2.588512480896587031e-01 -4.529896841569027166e-01 9.706921803362200674e-02 -2.264948420784513583e-01 -2.264948420784513583e-01 -9.059793683138054332e-01 6.794845262353540472e-01 3.235640601120733789e-02 2.588512480896587031e-01 -9.706921803362200674e-02 -1.617820300560366686e-01 -2.588512480896587031e-01 0.000000000000000000e+00 1.100117804381049336e+00 1.941384360672440135e-01 5.824153082017320404e-01 3.559204661232807099e-01 4.853460901681100337e-01 6.147717142129394130e-01 -4.853460901681100337e-01 -6.471281202241467578e-02 -6.471281202241467578e-02 9.706921803362200674e-02 -8.089101502801834265e-01 -2.912076541008660202e-01 4.529896841569027166e-01 2.264948420784513583e-01 -3.235640601120733789e-02 2.264948420784513583e-01 -7.765537442689760539e-01 -5.500589021905246678e-01 7.765537442689760539e-01 -9.706921803362200674e-01 2.264948420784513583e-01 4.206332781456953440e-01 7.441973382577686813e-01 -3.559204661232807099e-01 5.500589021905246678e-01 3.882768721344880269e-01 5.177024961793174063e-01 -2.588512480896587031e-01 1.617820300560366686e-01 5.824153082017320404e-01 3.559204661232807099e-01 -5.824153082017320404e-01 5.824153082017320404e-01 2.588512480896587031e-01 1.261899834437085977e+00 9.059793683138054332e-01 1.132474210392256708e+00 7.118409322465614197e-01 8.089101502801834265e-01 9.383357743250126948e-01 0.000000000000000000e+00 1.132474210392256708e+00 4.206332781456953440e-01 4.529896841569027166e-01 6.794845262353540472e-01 9.706921803362200674e-01 1.456038270504329990e+00 7.441973382577686813e-01 1.456038270504329990e+00 7.118409322465614197e-01 4.529896841569027166e-01 0.000000000000000000e+00 7.118409322465614197e-01 -4.529896841569027166e-01 -1.617820300560366686e-01 6.794845262353540472e-01 3.559204661232807099e-01 4.853460901681100337e-01 7.765537442689760539e-01 6.471281202241466746e-01 3.559204661232807099e-01 7.765537442689760539e-01 7.765537442689760539e-01 1.585463894549159480e+00 6.147717142129394130e-01 3.882768721344880269e-01 3.882768721344880269e-01 2.588512480896587031e-01 8.412665562913906880e-01 5.824153082017320404e-01 1.229543428425878826e+00 7.118409322465614197e-01 4.529896841569027166e-01 5.500589021905246678e-01 1.585463894549159480e+00 3.235640601120733373e-01 1.132474210392256708e+00 3.559204661232807099e-01 7.765537442689760539e-01 2.070809984717269625e+00 1.941384360672440135e-01 1.100117804381049336e+00 7.765537442689760539e-01 1.229543428425878826e+00 1.650176706571574003e+00 1.132474210392256708e+00 9.706921803362200674e-01 9.706921803362200674e-01 6.147717142129394130e-01 7.441973382577686813e-01 4.206332781456953440e-01 1.326612646459500722e+00 9.706921803362200674e-01 1.811958736627610866e+00 1.714889518593988749e+00 1.423681864493122839e+00 1.100117804381049336e+00 1.520751082526744735e+00 2.135522796739683926e+00 4.529896841569027166e-01 1.391325458481915467e+00 6.794845262353540472e-01 1.844315142638818017e+00 1.617820300560366853e+00 1.553107488537952108e+00 1.941384360672440135e+00 1.197187022414671453e+00 2.297304826795720789e+00 1.488394676515537363e+00 9.383357743250126948e-01 1.197187022414671453e+00 1.423681864493122839e+00 1.456038270504329990e+00 1.197187022414671453e+00 1.488394676515537363e+00 1.391325458481915467e+00 6.147717142129394130e-01 2.329661232806928162e+00 1.941384360672440135e+00 2.167879202750891299e+00 1.585463894549159480e+00 1.423681864493122839e+00 2.070809984717269625e+00 1.747245924605196121e+00 1.909027954661232762e+00 1.811958736627610866e+00 8.412665562913906880e-01 1.553107488537952108e+00 1.164830616403464081e+00 2.200235608762098671e+00 1.326612646459500722e+00 1.779602330616403494e+00 2.362017638818135534e+00 2.038453578706062252e+00 3.203284195109526333e+00 1.876671548650025390e+00 1.714889518593988749e+00 1.520751082526744735e+00 2.038453578706062252e+00 3.138571383087111588e+00 2.362017638818135534e+00 1.132474210392256708e+00 2.167879202750891299e+00 1.585463894549159480e+00 1.876671548650025390e+00 2.135522796739683926e+00 1.358969052470708094e+00 2.523799668874171953e+00 2.685581698930208816e+00 2.459086856851757652e+00 2.297304826795720789e+00 1.747245924605196121e+00 3.041502165053489470e+00 2.620868886907794071e+00 2.782650916963830934e+00 2.394374044829342907e+00 2.653225292919001443e+00 2.362017638818135534e+00 2.103166390728476998e+00 3.073858571064696843e+00 2.329661232806928162e+00 3.526848255221599615e+00 2.459086856851757652e+00 1.714889518593988749e+00 2.264948420784513416e+00 2.847363728986245679e+00 1.876671548650025390e+00 2.653225292919001443e+00 2.426730450840550279e+00 3.365066225165562752e+00 4.918173713703515304e+00 3.009145759042282098e+00 3.429779037187977497e+00 2.491443262862964581e+00 2.394374044829342907e+00 3.591561067244014360e+00 3.462135443199184870e+00 3.203284195109526333e+00 3.009145759042282098e+00 3.753343097300050779e+00 4.076907157412124505e+00 2.685581698930208816e+00 2.944432947019867353e+00 4.206332781456953995e+00 3.073858571064696843e+00 4.206332781456953995e+00 3.559204661232806988e+00 3.656273879266428661e+00 4.076907157412124505e+00 3.882768721344880269e+00 4.594609653591441578e+00 4.368114811512990414e+00 5.241737773815588142e+00 3.785699503311258152e+00 4.788748089658685814e+00 4.368114811512990414e+00 3.850412315333672897e+00 4.432827623535405159e+00 3.753343097300050779e+00 4.853460901681100559e+00 4.109263563423331433e+00 3.332709819154355380e+00 5.532945427916454051e+00 4.012194345389709760e+00 4.012194345389709760e+00 4.400471217524197343e+00 4.432827623535405159e+00 3.753343097300050779e+00 4.497540435557819904e+00 4.206332781456953995e+00 5.177024961793173397e+00 4.724035277636271069e+00 4.918173713703515304e+00 5.921222300050942522e+00 4.950530119714722233e+00 6.794845262353540249e+00 5.177024961793173397e+00 4.076907157412124505e+00 5.662371051961283541e+00 5.532945427916454051e+00 5.694727457972491358e+00 4.271045593479367852e+00 6.535994014263881269e+00 4.918173713703515304e+00 5.241737773815588142e+00 4.918173713703515304e+00 4.788748089658685814e+00 5.015242931737136978e+00 4.368114811512990414e+00 3.882768721344880269e+00 6.277142766174223176e+00 5.500589021905247122e+00 3.850412315333672897e+00 5.662371051961283541e+00 4.400471217524197343e+00 4.206332781456953995e+00 5.079955743759551723e+00 5.015242931737136978e+00 4.756391683647477997e+00 4.400471217524197343e+00 5.112312149770758651e+00 4.853460901681100559e+00 3.526848255221599615e+00 3.720986691288843407e+00 4.271045593479367852e+00 4.691678871625063252e+00 3.882768721344880269e+00 3.267997007131940634e+00 3.429779037187977497e+00 4.432827623535405159e+00 3.009145759042282098e+00 3.785699503311258152e+00 4.659322465613856323e+00 3.462135443199184870e+00 4.432827623535405159e+00 3.203284195109526333e+00 4.529896841569026833e+00 3.720986691288843407e+00 4.271045593479367852e+00 3.818055909322465524e+00 4.238689187468160924e+00 3.494491849210392242e+00 3.009145759042282098e+00 4.465184029546612088e+00 3.462135443199184870e+00 3.526848255221599615e+00 3.235640601120733706e+00 2.685581698930208816e+00 4.691678871625063252e+00 4.044550751400916688e+00 4.109263563423331433e+00 4.368114811512990414e+00 3.818055909322465524e+00 4.562253247580234650e+00 4.335758405501782597e+00 4.368114811512990414e+00 5.144668555781966468e+00 5.015242931737136978e+00 3.203284195109526333e+00 3.882768721344880269e+00 4.400471217524197343e+00 3.915125127356087642e+00 3.915125127356087642e+00 3.559204661232806988e+00 3.397422631176770125e+00 2.297304826795720789e+00 4.626966059602648507e+00 3.688630285277636034e+00 2.847363728986245679e+00 4.141619969434539250e+00 3.785699503311258152e+00 4.141619969434539250e+00 3.429779037187977497e+00 3.882768721344880269e+00 3.753343097300050779e+00 2.815007322975038306e+00 3.106214977075904216e+00 3.429779037187977497e+00 3.267997007131940634e+00 3.623917473255221733e+00 3.429779037187977497e+00 1.423681864493122839e+00 3.009145759042282098e+00 2.717938104941416189e+00 3.429779037187977497e+00 3.462135443199184870e+00 2.200235608762098671e+00 2.329661232806928162e+00 2.879720134997452607e+00 2.847363728986245679e+00 3.494491849210392242e+00 2.426730450840550279e+00 2.491443262862964581e+00 3.365066225165562752e+00 3.235640601120733706e+00 2.620868886907794071e+00 1.876671548650025390e+00 1.520751082526744735e+00 2.426730450840550279e+00 2.459086856851757652e+00 2.167879202750891299e+00 1.391325458481915467e+00 2.523799668874171953e+00 1.973740766683647507e+00 1.747245924605196121e+00 1.520751082526744735e+00 1.488394676515537363e+00 8.412665562913906880e-01 2.006097172694854880e+00 9.059793683138054332e-01 2.232592014773306044e+00 9.706921803362200674e-01 1.132474210392256708e+00 1.456038270504329990e+00 1.553107488537952108e+00 1.229543428425878826e+00 1.003048586347427440e+00 5.177024961793174063e-01 1.294256240448293349e+00 2.588512480896587031e-01 2.135522796739683926e+00 1.261899834437085977e+00 3.882768721344880269e-01 1.488394676515537363e+00 9.059793683138054332e-01 1.488394676515537363e+00 6.471281202241466746e-01 1.358969052470708094e+00 7.118409322465614197e-01 6.794845262353540472e-01 1.035404992358634813e+00 6.794845262353540472e-01 7.765537442689760539e-01 9.706921803362200674e-02 7.441973382577686813e-01 7.765537442689760539e-01 2.912076541008660202e-01 6.471281202241466746e-01 1.520751082526744735e+00 2.264948420784513583e-01 0.000000000000000000e+00 4.206332781456953440e-01 7.118409322465614197e-01 1.941384360672440135e-01 -4.529896841569027166e-01 1.617820300560366686e-01 4.853460901681100337e-01 3.882768721344880269e-01 -1.941384360672440135e-01 4.206332781456953440e-01 2.588512480896587031e-01 7.118409322465614197e-01 6.471281202241467578e-02 7.441973382577686813e-01 8.412665562913906880e-01 9.706921803362200674e-01 1.617820300560366686e-01 6.471281202241466746e-01 4.853460901681100337e-01 7.441973382577686813e-01 1.617820300560366686e-01 -2.588512480896587031e-01 5.824153082017320404e-01 7.765537442689760539e-01 5.177024961793174063e-01 9.059793683138054332e-01 -6.471281202241467578e-02 2.264948420784513583e-01 1.617820300560366686e-01 6.794845262353540472e-01 -3.235640601120733373e-01 6.471281202241467578e-02 2.912076541008660202e-01 -4.853460901681100337e-01 3.235640601120733789e-02 -6.471281202241467578e-02 5.500589021905246678e-01 -5.500589021905246678e-01 -3.235640601120733789e-02 1.941384360672440135e-01 5.177024961793174063e-01 4.206332781456953440e-01 9.706921803362200674e-02 -8.412665562913906880e-01 2.912076541008660202e-01 1.294256240448293516e-01 4.529896841569027166e-01 -6.794845262353540472e-01 3.235640601120733373e-01 1.617820300560366686e-01 1.941384360672440135e-01 9.706921803362200674e-02 2.912076541008660202e-01 4.529896841569027166e-01 -1.294256240448293516e-01 4.853460901681100337e-01 5.824153082017320404e-01 -2.264948420784513583e-01 -1.617820300560366686e-01 -2.912076541008660202e-01 3.882768721344880269e-01 1.294256240448293516e-01 -3.235640601120733789e-02 2.264948420784513583e-01 4.853460901681100337e-01 3.882768721344880269e-01 5.177024961793174063e-01 0.000000000000000000e+00 2.264948420784513583e-01 1.941384360672440135e-01 -1.941384360672440135e-01 -6.471281202241467578e-02 1.261899834437085977e+00 1.941384360672440135e-01 4.206332781456953440e-01 -3.559204661232807099e-01 4.206332781456953440e-01 4.853460901681100337e-01 9.706921803362200674e-02 2.264948420784513583e-01 4.853460901681100337e-01 -8.089101502801834265e-01 5.177024961793174063e-01 7.118409322465614197e-01 3.235640601120733789e-02 -6.794845262353540472e-01 -3.235640601120733373e-01 -3.559204661232807099e-01 -8.736229623025980606e-01 -2.912076541008660202e-01 0.000000000000000000e+00 3.235640601120733789e-02 -4.853460901681100337e-01 -7.118409322465614197e-01 -4.206332781456953440e-01 1.294256240448293516e-01 5.500589021905246678e-01 3.882768721344880269e-01 -2.912076541008660202e-01 -6.471281202241467578e-02 2.912076541008660202e-01 3.559204661232807099e-01 -1.035404992358634813e+00 -2.264948420784513583e-01 2.264948420784513583e-01 3.559204661232807099e-01 3.559204661232807099e-01 5.177024961793174063e-01 9.706921803362200674e-02 9.706921803362200674e-02 3.235640601120733373e-01 -6.794845262353540472e-01 1.294256240448293516e-01 -5.824153082017320404e-01 -1.617820300560366686e-01 -2.588512480896587031e-01 0.000000000000000000e+00 5.824153082017320404e-01 -9.706921803362200674e-02 3.882768721344880269e-01 -3.559204661232807099e-01 9.706921803362200674e-02 4.206332781456953440e-01 9.706921803362200674e-02 -4.853460901681100337e-01 -1.294256240448293516e-01 -1.941384360672440135e-01 -9.706921803362200674e-02 2.588512480896587031e-01 -6.471281202241467578e-02 0.000000000000000000e+00 -1.617820300560366686e-01 -4.206332781456953440e-01 -4.529896841569027166e-01 3.235640601120733789e-02 2.264948420784513583e-01 1.294256240448293516e-01 -3.235640601120733789e-02 1.617820300560366686e-01 8.412665562913906880e-01 2.912076541008660202e-01 -6.471281202241466746e-01 -3.235640601120733789e-02 -2.264948420784513583e-01 1.941384360672440135e-01 -5.824153082017320404e-01 -4.529896841569027166e-01 -5.500589021905246678e-01 4.853460901681100337e-01 -1.617820300560366686e-01 -4.853460901681100337e-01 -3.559204661232807099e-01 2.912076541008660202e-01 -9.706921803362200674e-02 8.736229623025980606e-01 9.706921803362200674e-02 8.412665562913906880e-01 -6.147717142129394130e-01 6.794845262353540472e-01 1.941384360672440135e-01 -4.529896841569027166e-01 3.559204661232807099e-01 1.294256240448293516e-01 -1.617820300560366686e-01 2.588512480896587031e-01 4.206332781456953440e-01 1.941384360672440135e-01 1.941384360672440135e-01 -4.853460901681100337e-01 5.177024961793174063e-01 6.471281202241467578e-02 -3.235640601120733789e-02 1.941384360672440135e-01 -7.118409322465614197e-01 7.765537442689760539e-01 2.588512480896587031e-01 3.882768721344880269e-01 1.035404992358634813e+00 4.853460901681100337e-01 6.147717142129394130e-01 -3.235640601120733789e-02 4.853460901681100337e-01 3.559204661232807099e-01 4.529896841569027166e-01 7.441973382577686813e-01 3.559204661232807099e-01 6.794845262353540472e-01 4.206332781456953440e-01 3.235640601120733789e-02 5.500589021905246678e-01 1.035404992358634813e+00 1.035404992358634813e+00 7.765537442689760539e-01 6.147717142129394130e-01 1.197187022414671453e+00 3.235640601120733373e-01 5.177024961793174063e-01 8.736229623025980606e-01 6.471281202241466746e-01 1.941384360672440135e-01 8.089101502801834265e-01 4.206332781456953440e-01 1.261899834437085977e+00 1.358969052470708094e+00 3.559204661232807099e-01 -2.264948420784513583e-01 1.003048586347427440e+00 4.853460901681100337e-01 6.147717142129394130e-01 8.736229623025980606e-01 1.294256240448293349e+00 1.229543428425878826e+00 4.529896841569027166e-01 7.765537442689760539e-01 5.177024961793174063e-01 1.294256240448293516e-01 2.200235608762098671e+00 7.765537442689760539e-01 4.853460901681100337e-01 5.177024961793174063e-01 1.164830616403464081e+00 9.706921803362200674e-02 1.585463894549159480e+00 1.326612646459500722e+00 5.177024961793174063e-01 7.118409322465614197e-01 4.853460901681100337e-01 1.358969052470708094e+00 1.100117804381049336e+00 5.177024961793174063e-01 1.553107488537952108e+00 6.794845262353540472e-01 1.229543428425878826e+00 1.261899834437085977e+00 8.412665562913906880e-01 8.412665562913906880e-01 5.824153082017320404e-01 8.089101502801834265e-01 1.197187022414671453e+00 7.441973382577686813e-01 7.118409322465614197e-01 1.100117804381049336e+00 1.391325458481915467e+00 1.650176706571574003e+00 4.206332781456953440e-01 6.794845262353540472e-01 1.488394676515537363e+00 1.035404992358634813e+00 1.844315142638818017e+00 4.529896841569027166e-01 1.973740766683647507e+00 1.520751082526744735e+00 2.006097172694854880e+00 1.358969052470708094e+00 1.520751082526744735e+00 2.232592014773306044e+00 6.147717142129394130e-01 1.035404992358634813e+00 2.426730450840550279e+00 1.909027954661232762e+00 2.847363728986245679e+00 8.736229623025980606e-01 1.617820300560366853e+00 1.520751082526744735e+00 1.714889518593988749e+00 2.912076541008660202e-01 1.100117804381049336e+00 2.912076541008659980e+00 4.853460901681100337e-01 1.520751082526744735e+00 1.811958736627610866e+00 1.747245924605196121e+00 2.717938104941416189e+00 9.706921803362200674e-01 1.714889518593988749e+00 1.779602330616403494e+00 1.811958736627610866e+00 1.520751082526744735e+00 2.588512480896586698e+00 1.391325458481915467e+00 1.811958736627610866e+00 2.362017638818135534e+00 2.006097172694854880e+00 2.135522796739683926e+00 1.876671548650025390e+00 2.426730450840550279e+00 1.003048586347427440e+00 1.811958736627610866e+00 9.383357743250126948e-01 2.588512480896586698e+00 1.358969052470708094e+00 2.006097172694854880e+00 2.653225292919001443e+00 2.297304826795720789e+00 4.206332781456953440e-01 2.556156074885379326e+00 2.523799668874171953e+00 2.167879202750891299e+00 2.232592014773306044e+00 1.876671548650025390e+00 2.717938104941416189e+00 1.811958736627610866e+00 3.073858571064696843e+00 2.782650916963830934e+00 3.429779037187977497e+00 3.170927789098318961e+00 3.591561067244014360e+00 2.103166390728476998e+00 2.523799668874171953e+00 2.685581698930208816e+00 1.650176706571574003e+00 3.300353413143148007e+00 2.879720134997452607e+00 3.041502165053489470e+00 2.556156074885379326e+00 2.782650916963830934e+00 3.138571383087111588e+00 3.106214977075904216e+00 2.394374044829342907e+00 2.782650916963830934e+00 3.591561067244014360e+00 2.135522796739683926e+00 4.109263563423331433e+00 2.426730450840550279e+00 3.462135443199184870e+00 3.462135443199184870e+00 3.494491849210392242e+00 3.235640601120733706e+00 2.167879202750891299e+00 2.912076541008659980e+00 3.915125127356087642e+00 2.717938104941416189e+00 3.462135443199184870e+00 2.847363728986245679e+00 2.976789353031074725e+00 3.947481533367295015e+00 3.332709819154355380e+00 3.365066225165562752e+00 3.753343097300050779e+00 4.982886525725929161e+00 3.494491849210392242e+00 3.656273879266428661e+00 4.691678871625063252e+00 4.594609653591441578e+00 4.918173713703515304e+00 4.821104495669892742e+00 3.882768721344880269e+00 3.850412315333672897e+00 4.206332781456953995e+00 4.756391683647477997e+00 4.335758405501782597e+00 4.756391683647477997e+00 4.141619969434539250e+00 5.403519803871624561e+00 4.012194345389709760e+00 5.630014645950076613e+00 4.691678871625063252e+00 4.206332781456953995e+00 4.756391683647477997e+00 5.985935112073357267e+00 6.018291518084564196e+00 4.756391683647477997e+00 4.044550751400916688e+00 4.141619969434539250e+00 5.597658239938868796e+00 4.982886525725929161e+00 5.047599337748343906e+00 5.662371051961283541e+00 5.371163397860417632e+00 4.044550751400916688e+00 4.562253247580234650e+00 4.659322465613856323e+00 6.018291518084564196e+00 4.756391683647477997e+00 6.438924796230259595e+00 5.274094179826795958e+00 5.015242931737136978e+00 5.338806991849210704e+00 4.918173713703515304e+00 4.659322465613856323e+00 5.015242931737136978e+00 4.756391683647477997e+00 4.821104495669892742e+00 5.338806991849210704e+00 4.206332781456953995e+00 5.856509488028527777e+00 4.109263563423331433e+00 5.306450585838002887e+00 5.047599337748343906e+00 5.662371051961283541e+00 4.400471217524197343e+00 4.465184029546612088e+00 4.885817307692307487e+00 4.950530119714722233e+00 4.626966059602648507e+00 4.109263563423331433e+00 3.526848255221599615e+00 2.685581698930208816e+00 4.626966059602648507e+00 2.653225292919001443e+00 3.429779037187977497e+00 3.785699503311258152e+00 3.235640601120733706e+00 3.882768721344880269e+00 3.106214977075904216e+00 3.300353413143148007e+00 4.853460901681100559e+00 2.879720134997452607e+00 3.850412315333672897e+00 5.338806991849210704e+00 3.138571383087111588e+00 3.170927789098318961e+00 4.594609653591441578e+00 4.594609653591441578e+00 4.368114811512990414e+00 3.818055909322465524e+00 4.497540435557819904e+00 4.271045593479367852e+00 4.044550751400916688e+00 4.432827623535405159e+00 3.947481533367295015e+00 4.012194345389709760e+00 3.656273879266428661e+00 3.526848255221599615e+00 4.012194345389709760e+00 4.141619969434539250e+00 3.623917473255221733e+00 3.397422631176770125e+00 2.782650916963830934e+00 4.271045593479367852e+00 3.300353413143148007e+00 4.109263563423331433e+00 3.818055909322465524e+00 3.041502165053489470e+00 3.267997007131940634e+00 4.594609653591441578e+00 2.976789353031074725e+00 4.529896841569026833e+00 2.232592014773306044e+00 3.170927789098318961e+00 3.915125127356087642e+00 3.591561067244014360e+00 3.947481533367295015e+00 3.365066225165562752e+00 3.300353413143148007e+00 3.559204661232806988e+00 3.041502165053489470e+00 3.559204661232806988e+00 3.009145759042282098e+00 3.138571383087111588e+00 3.429779037187977497e+00 1.909027954661232762e+00 2.426730450840550279e+00 2.847363728986245679e+00 2.976789353031074725e+00 3.365066225165562752e+00 3.365066225165562752e+00 2.750294510952623561e+00 1.909027954661232762e+00 2.070809984717269625e+00 9.706921803362200674e-01 3.365066225165562752e+00 1.909027954661232762e+00 2.038453578706062252e+00 3.559204661232806988e+00 1.811958736627610866e+00 2.523799668874171953e+00 2.167879202750891299e+00 1.132474210392256708e+00 1.682533112582781376e+00 1.391325458481915467e+00 2.588512480896586698e+00 2.103166390728476998e+00 1.714889518593988749e+00 2.006097172694854880e+00 1.682533112582781376e+00 1.003048586347427440e+00 2.070809984717269625e+00 1.294256240448293349e+00 1.358969052470708094e+00 4.206332781456953440e-01 2.879720134997452607e+00 8.736229623025980606e-01 5.824153082017320404e-01 8.412665562913906880e-01 1.003048586347427440e+00 1.197187022414671453e+00 1.682533112582781376e+00 8.089101502801834265e-01 1.358969052470708094e+00 2.070809984717269625e+00 9.383357743250126948e-01 1.100117804381049336e+00 1.067761398369841963e+00 1.909027954661232762e+00 1.164830616403464081e+00 7.765537442689760539e-01 1.003048586347427440e+00 -2.588512480896587031e-01 9.706921803362200674e-01 1.035404992358634813e+00 3.235640601120733373e-01 8.089101502801834265e-01 6.147717142129394130e-01 4.206332781456953440e-01 1.326612646459500722e+00 4.853460901681100337e-01 2.912076541008660202e-01 8.089101502801834265e-01 1.035404992358634813e+00 4.853460901681100337e-01 1.294256240448293516e-01 8.089101502801834265e-01 -2.264948420784513583e-01 1.164830616403464081e+00 3.235640601120733373e-01 2.264948420784513583e-01 4.529896841569027166e-01 7.118409322465614197e-01 4.853460901681100337e-01 1.294256240448293516e-01 1.294256240448293516e-01 -1.100117804381049336e+00 6.471281202241467578e-02 9.706921803362200674e-01 4.853460901681100337e-01 6.147717142129394130e-01 1.617820300560366686e-01 4.853460901681100337e-01 1.617820300560366686e-01 5.500589021905246678e-01 1.941384360672440135e-01 7.765537442689760539e-01 -7.765537442689760539e-01 1.035404992358634813e+00 -4.529896841569027166e-01 2.912076541008660202e-01 1.294256240448293516e-01 4.529896841569027166e-01 1.197187022414671453e+00 -3.235640601120733789e-02 -1.941384360672440135e-01 5.177024961793174063e-01 3.235640601120733789e-02 1.617820300560366686e-01 6.147717142129394130e-01 -1.294256240448293516e-01 9.706921803362200674e-01 2.264948420784513583e-01 -1.941384360672440135e-01 1.391325458481915467e+00 5.500589021905246678e-01 -1.941384360672440135e-01 -6.471281202241467578e-02 2.912076541008660202e-01 1.941384360672440135e-01 8.736229623025980606e-01 8.736229623025980606e-01 3.235640601120733789e-02 -6.471281202241467578e-02 -6.147717142129394130e-01 -3.235640601120733373e-01 3.559204661232807099e-01 -3.235640601120733789e-02 2.588512480896587031e-01 -1.294256240448293516e-01 -3.235640601120733789e-02 -4.206332781456953440e-01 6.147717142129394130e-01 -3.235640601120733789e-02 0.000000000000000000e+00 2.588512480896587031e-01 3.559204661232807099e-01 1.003048586347427440e+00 1.617820300560366686e-01 -3.559204661232807099e-01 -1.294256240448293516e-01 -1.294256240448293516e-01 2.912076541008660202e-01 2.264948420784513583e-01 2.912076541008660202e-01 -9.706921803362200674e-02 9.706921803362200674e-02 5.177024961793174063e-01 4.853460901681100337e-01 6.794845262353540472e-01 -6.471281202241467578e-02 -7.765537442689760539e-01 0.000000000000000000e+00 6.471281202241467578e-02 7.118409322465614197e-01 3.235640601120733373e-01 9.706921803362200674e-02 6.794845262353540472e-01 -5.500589021905246678e-01 4.853460901681100337e-01 2.588512480896587031e-01 5.177024961793174063e-01 1.617820300560366686e-01 6.471281202241467578e-02 -1.294256240448293516e-01 8.089101502801834265e-01 2.912076541008660202e-01 4.206332781456953440e-01 -7.765537442689760539e-01 -3.235640601120733789e-02 -4.206332781456953440e-01 -5.824153082017320404e-01 2.912076541008660202e-01 6.471281202241466746e-01 6.147717142129394130e-01 5.500589021905246678e-01 3.235640601120733373e-01 -2.912076541008660202e-01 3.559204661232807099e-01 -1.941384360672440135e-01 3.882768721344880269e-01 3.235640601120733789e-02 5.500589021905246678e-01 4.206332781456953440e-01 9.706921803362200674e-02 2.588512480896587031e-01 9.383357743250126948e-01 1.617820300560366686e-01 3.559204661232807099e-01 5.500589021905246678e-01 -1.003048586347427440e+00 -5.824153082017320404e-01 -2.264948420784513583e-01 3.235640601120733789e-02 -6.471281202241467578e-02 -4.529896841569027166e-01 -8.412665562913906880e-01 -4.853460901681100337e-01 4.206332781456953440e-01 2.588512480896587031e-01 -1.294256240448293516e-01 5.177024961793174063e-01 -1.941384360672440135e-01 4.206332781456953440e-01 3.235640601120733373e-01 -8.089101502801834265e-01 -9.706921803362200674e-02 3.235640601120733373e-01 -1.941384360672440135e-01 -1.617820300560366686e-01 5.177024961793174063e-01 9.706921803362200674e-02 1.294256240448293516e-01 -5.824153082017320404e-01 6.794845262353540472e-01 -3.235640601120733789e-02 6.471281202241467578e-02 -3.235640601120733789e-02 -1.617820300560366686e-01 6.471281202241467578e-02 9.706921803362200674e-02 2.912076541008660202e-01 -3.235640601120733789e-02 -7.765537442689760539e-01 -1.617820300560366686e-01 1.941384360672440135e-01 -6.147717142129394130e-01 9.706921803362200674e-02 -9.706921803362200674e-02 -4.529896841569027166e-01 2.588512480896587031e-01 -2.264948420784513583e-01 -9.706921803362200674e-02 -1.294256240448293516e-01 5.177024961793174063e-01 3.235640601120733789e-02 -4.206332781456953440e-01 -3.235640601120733789e-02 -6.471281202241467578e-02 -6.471281202241467578e-02 6.471281202241467578e-02 9.383357743250126948e-01 -7.765537442689760539e-01 1.294256240448293516e-01 -6.471281202241467578e-02 -1.067761398369841963e+00 -6.794845262353540472e-01 -1.941384360672440135e-01 -6.471281202241467578e-02 -2.912076541008660202e-01 2.912076541008660202e-01 2.588512480896587031e-01 3.882768721344880269e-01 1.294256240448293349e+00 1.003048586347427440e+00 9.059793683138054332e-01 3.559204661232807099e-01 1.294256240448293516e-01 1.294256240448293516e-01 8.089101502801834265e-01 1.164830616403464081e+00 1.488394676515537363e+00 5.824153082017320404e-01 4.206332781456953440e-01 -9.706921803362200674e-02 9.059793683138054332e-01 4.529896841569027166e-01 1.876671548650025390e+00 1.456038270504329990e+00 7.118409322465614197e-01 -1.941384360672440135e-01 4.853460901681100337e-01 9.706921803362200674e-02 5.177024961793174063e-01 7.765537442689760539e-01 1.035404992358634813e+00 1.456038270504329990e+00 8.412665562913906880e-01 1.617820300560366686e-01 2.588512480896587031e-01 1.391325458481915467e+00 1.294256240448293516e-01 -7.441973382577686813e-01 2.912076541008660202e-01 1.553107488537952108e+00 8.412665562913906880e-01 2.588512480896587031e-01 -9.706921803362200674e-02 6.794845262353540472e-01 5.500589021905246678e-01 6.471281202241466746e-01 1.294256240448293516e-01 7.118409322465614197e-01 7.441973382577686813e-01 2.588512480896586698e+00 1.553107488537952108e+00 1.617820300560366686e-01 8.089101502801834265e-01 1.617820300560366853e+00 1.132474210392256708e+00 -6.471281202241467578e-02 9.383357743250126948e-01 3.882768721344880269e-01 3.559204661232807099e-01 2.588512480896587031e-01 1.294256240448293349e+00 1.229543428425878826e+00 1.358969052470708094e+00 8.089101502801834265e-01 1.909027954661232762e+00 1.779602330616403494e+00 8.412665562913906880e-01 1.294256240448293349e+00 1.358969052470708094e+00 3.559204661232807099e-01 7.118409322465614197e-01 1.391325458481915467e+00 1.132474210392256708e+00 1.229543428425878826e+00 2.588512480896587031e-01 1.326612646459500722e+00 1.585463894549159480e+00 1.650176706571574003e+00 1.164830616403464081e+00 1.164830616403464081e+00 1.488394676515537363e+00 1.229543428425878826e+00 2.329661232806928162e+00 1.358969052470708094e+00 1.326612646459500722e+00 1.358969052470708094e+00 1.779602330616403494e+00 8.736229623025980606e-01 2.459086856851757652e+00 1.876671548650025390e+00 1.358969052470708094e+00 2.394374044829342907e+00 1.941384360672440135e+00 1.617820300560366853e+00 2.556156074885379326e+00 1.520751082526744735e+00 1.909027954661232762e+00 1.261899834437085977e+00 1.585463894549159480e+00 1.456038270504329990e+00 2.750294510952623561e+00 2.685581698930208816e+00 1.229543428425878826e+00 2.523799668874171953e+00 1.973740766683647507e+00 2.750294510952623561e+00 1.941384360672440135e+00 2.523799668874171953e+00 1.811958736627610866e+00 2.070809984717269625e+00 1.391325458481915467e+00 2.038453578706062252e+00 1.035404992358634813e+00 2.588512480896586698e+00 1.358969052470708094e+00 1.779602330616403494e+00 2.167879202750891299e+00 2.135522796739683926e+00 1.294256240448293349e+00 3.009145759042282098e+00 2.297304826795720789e+00 2.912076541008659980e+00 1.456038270504329990e+00 1.747245924605196121e+00 2.135522796739683926e+00 3.106214977075904216e+00 1.294256240448293349e+00 2.038453578706062252e+00 2.038453578706062252e+00 1.553107488537952108e+00 2.717938104941416189e+00 1.811958736627610866e+00 2.426730450840550279e+00 3.203284195109526333e+00 2.232592014773306044e+00 1.876671548650025390e+00 1.553107488537952108e+00 2.556156074885379326e+00 2.717938104941416189e+00 1.067761398369841963e+00 3.009145759042282098e+00 2.297304826795720789e+00 2.491443262862964581e+00 2.815007322975038306e+00 2.232592014773306044e+00 2.070809984717269625e+00 2.264948420784513416e+00 2.653225292919001443e+00 2.847363728986245679e+00 2.685581698930208816e+00 3.106214977075904216e+00 2.717938104941416189e+00 2.038453578706062252e+00 3.397422631176770125e+00 4.044550751400916688e+00 3.882768721344880269e+00 3.656273879266428661e+00 3.947481533367295015e+00 3.753343097300050779e+00 3.267997007131940634e+00 3.915125127356087642e+00 2.944432947019867353e+00 3.041502165053489470e+00 2.426730450840550279e+00 3.915125127356087642e+00 4.271045593479367852e+00 4.109263563423331433e+00 3.688630285277636034e+00 3.494491849210392242e+00 2.879720134997452607e+00 3.623917473255221733e+00 2.879720134997452607e+00 2.912076541008659980e+00 3.850412315333672897e+00 3.429779037187977497e+00 4.076907157412124505e+00 3.753343097300050779e+00 3.009145759042282098e+00 4.076907157412124505e+00 4.206332781456953995e+00 4.044550751400916688e+00 4.529896841569026833e+00 4.497540435557819904e+00 5.079955743759551723e+00 4.173976375445746179e+00 4.659322465613856323e+00 4.303401999490575669e+00 6.503637608252674340e+00 4.788748089658685814e+00 3.785699503311258152e+00 5.791796676006113032e+00 4.368114811512990414e+00 5.759440269994905215e+00 4.368114811512990414e+00 4.173976375445746179e+00 4.076907157412124505e+00 5.435876209882832377e+00 4.594609653591441578e+00 6.018291518084564196e+00 5.241737773815588142e+00 4.691678871625063252e+00 5.112312149770758651e+00 4.950530119714722233e+00 5.338806991849210704e+00 4.303401999490575669e+00 4.562253247580234650e+00 5.079955743759551723e+00 3.947481533367295015e+00 5.338806991849210704e+00 4.400471217524197343e+00 4.853460901681100559e+00 5.144668555781966468e+00 7.441973382577686813e+00 4.756391683647477997e+00 4.885817307692307487e+00 4.271045593479367852e+00 3.559204661232806988e+00 4.497540435557819904e+00 3.818055909322465524e+00 2.685581698930208816e+00 4.335758405501782597e+00 4.497540435557819904e+00 2.944432947019867353e+00 3.656273879266428661e+00 4.659322465613856323e+00 4.691678871625063252e+00 4.303401999490575669e+00 3.170927789098318961e+00 4.465184029546612088e+00 4.497540435557819904e+00 3.688630285277636034e+00 3.882768721344880269e+00 3.753343097300050779e+00 5.015242931737136978e+00 3.365066225165562752e+00 3.882768721344880269e+00 4.756391683647477997e+00 3.882768721344880269e+00 3.785699503311258152e+00 3.979837939378502387e+00 3.818055909322465524e+00 3.818055909322465524e+00 3.300353413143148007e+00 4.109263563423331433e+00 3.785699503311258152e+00 3.720986691288843407e+00 3.979837939378502387e+00 3.526848255221599615e+00 3.915125127356087642e+00 3.300353413143148007e+00 3.785699503311258152e+00 3.397422631176770125e+00 4.885817307692307487e+00 4.432827623535405159e+00 4.368114811512990414e+00 5.015242931737136978e+00 2.912076541008659980e+00 4.271045593479367852e+00 3.267997007131940634e+00 4.206332781456953995e+00 3.009145759042282098e+00 4.788748089658685814e+00 3.138571383087111588e+00 3.494491849210392242e+00 3.462135443199184870e+00 3.623917473255221733e+00 4.594609653591441578e+00 3.947481533367295015e+00 4.529896841569026833e+00 3.300353413143148007e+00 2.491443262862964581e+00 3.073858571064696843e+00 2.750294510952623561e+00 4.012194345389709760e+00 2.879720134997452607e+00 3.688630285277636034e+00 3.138571383087111588e+00 3.688630285277636034e+00 3.203284195109526333e+00 2.944432947019867353e+00 2.782650916963830934e+00 2.588512480896586698e+00 2.815007322975038306e+00 2.297304826795720789e+00 3.818055909322465524e+00 3.170927789098318961e+00 2.491443262862964581e+00 3.170927789098318961e+00 2.297304826795720789e+00 9.059793683138054332e-01 2.782650916963830934e+00 3.138571383087111588e+00 8.412665562913906880e-01 2.394374044829342907e+00 3.073858571064696843e+00 2.491443262862964581e+00 1.876671548650025390e+00 2.653225292919001443e+00 2.588512480896586698e+00 1.520751082526744735e+00 2.685581698930208816e+00 2.103166390728476998e+00 3.041502165053489470e+00 9.383357743250126948e-01 1.358969052470708094e+00 1.747245924605196121e+00 1.779602330616403494e+00 1.941384360672440135e+00 3.397422631176770125e+00 1.617820300560366853e+00 1.682533112582781376e+00 1.779602330616403494e+00 1.909027954661232762e+00 9.706921803362200674e-01 1.067761398369841963e+00 1.811958736627610866e+00 7.765537442689760539e-01 1.488394676515537363e+00 1.650176706571574003e+00 1.423681864493122839e+00 9.059793683138054332e-01 1.585463894549159480e+00 1.229543428425878826e+00 9.059793683138054332e-01 1.423681864493122839e+00 1.682533112582781376e+00 1.100117804381049336e+00 4.853460901681100337e-01 9.383357743250126948e-01 -4.206332781456953440e-01 7.118409322465614197e-01 -6.471281202241467578e-02 9.059793683138054332e-01 1.617820300560366853e+00 3.882768721344880269e-01 -2.264948420784513583e-01 1.941384360672440135e-01 4.529896841569027166e-01 1.197187022414671453e+00 5.177024961793174063e-01 -4.206332781456953440e-01 2.588512480896587031e-01 4.853460901681100337e-01 1.294256240448293516e-01 -6.471281202241467578e-02 5.177024961793174063e-01 1.229543428425878826e+00 1.229543428425878826e+00 5.824153082017320404e-01 6.147717142129394130e-01 8.736229623025980606e-01 6.147717142129394130e-01 -4.529896841569027166e-01 2.264948420784513583e-01 3.235640601120733789e-02 -3.235640601120733789e-02 2.912076541008660202e-01 3.235640601120733789e-02 3.882768721344880269e-01 -4.853460901681100337e-01 6.147717142129394130e-01 -6.471281202241467578e-02 7.441973382577686813e-01 4.853460901681100337e-01 8.412665562913906880e-01 3.235640601120733789e-02 -5.824153082017320404e-01 6.471281202241467578e-02 2.264948420784513583e-01 8.412665562913906880e-01 -9.706921803362200674e-02 1.941384360672440135e-01 9.059793683138054332e-01 2.588512480896587031e-01 4.206332781456953440e-01 5.824153082017320404e-01 7.441973382577686813e-01 1.197187022414671453e+00 4.853460901681100337e-01 5.177024961793174063e-01 3.559204661232807099e-01 1.197187022414671453e+00 5.177024961793174063e-01 6.147717142129394130e-01 7.118409322465614197e-01 6.471281202241466746e-01 2.912076541008660202e-01 -3.559204661232807099e-01 5.177024961793174063e-01 1.617820300560366686e-01 3.882768721344880269e-01 4.206332781456953440e-01 4.529896841569027166e-01 -4.529896841569027166e-01 8.089101502801834265e-01 4.853460901681100337e-01 -2.912076541008660202e-01 4.853460901681100337e-01 -2.588512480896587031e-01 -2.588512480896587031e-01 3.235640601120733789e-02 3.882768721344880269e-01 -6.471281202241467578e-02 2.264948420784513583e-01 5.177024961793174063e-01 6.471281202241466746e-01 9.059793683138054332e-01 9.706921803362200674e-02 5.177024961793174063e-01 1.941384360672440135e-01 -4.853460901681100337e-01 4.206332781456953440e-01 -9.706921803362200674e-02 1.294256240448293516e-01 7.765537442689760539e-01 9.706921803362200674e-02 5.824153082017320404e-01 1.294256240448293516e-01 1.617820300560366686e-01 -1.941384360672440135e-01 6.471281202241467578e-02 6.471281202241466746e-01 6.471281202241467578e-02 9.706921803362200674e-02 7.441973382577686813e-01 -6.794845262353540472e-01 -6.471281202241466746e-01 2.264948420784513583e-01 -3.235640601120733789e-02 6.471281202241466746e-01 -6.471281202241467578e-02 6.471281202241466746e-01 9.706921803362200674e-02 3.235640601120733789e-02 -4.853460901681100337e-01 5.500589021905246678e-01 0.000000000000000000e+00 3.559204661232807099e-01 9.706921803362200674e-01 4.853460901681100337e-01 -3.235640601120733789e-02 3.559204661232807099e-01 2.588512480896587031e-01 -1.003048586347427440e+00 1.941384360672440135e-01 -6.471281202241467578e-02 6.471281202241467578e-02 2.264948420784513583e-01 2.588512480896587031e-01 1.294256240448293516e-01 4.206332781456953440e-01 9.706921803362200674e-02 3.235640601120733373e-01 7.118409322465614197e-01 -4.206332781456953440e-01 -2.264948420784513583e-01 1.617820300560366686e-01 -2.588512480896587031e-01 1.294256240448293516e-01 -6.147717142129394130e-01 -3.235640601120733373e-01 -1.617820300560366686e-01 2.912076541008660202e-01 8.412665562913906880e-01 1.294256240448293516e-01 3.235640601120733789e-02 -3.235640601120733789e-02 -1.294256240448293516e-01 -3.235640601120733789e-02 5.500589021905246678e-01 -6.794845262353540472e-01 3.559204661232807099e-01 7.118409322465614197e-01 3.235640601120733373e-01 2.264948420784513583e-01 0.000000000000000000e+00 -1.941384360672440135e-01 1.941384360672440135e-01 -2.588512480896587031e-01 -1.294256240448293516e-01 3.559204661232807099e-01 4.853460901681100337e-01 -9.706921803362200674e-02 -1.294256240448293516e-01 -3.559204661232807099e-01 -2.264948420784513583e-01 3.235640601120733789e-02 3.882768721344880269e-01 3.882768721344880269e-01 6.147717142129394130e-01 1.617820300560366686e-01 -3.559204661232807099e-01 2.912076541008660202e-01 3.235640601120733789e-02 4.206332781456953440e-01 7.118409322465614197e-01 1.294256240448293516e-01 1.941384360672440135e-01 -6.794845262353540472e-01 -3.235640601120733373e-01 6.471281202241467578e-02 2.588512480896587031e-01 3.235640601120733373e-01 -7.441973382577686813e-01 5.824153082017320404e-01 2.912076541008660202e-01 3.559204661232807099e-01 -4.529896841569027166e-01 1.617820300560366686e-01 -4.529896841569027166e-01 1.617820300560366686e-01 -2.912076541008660202e-01 1.941384360672440135e-01 8.736229623025980606e-01 -4.206332781456953440e-01 0.000000000000000000e+00 -4.853460901681100337e-01 5.500589021905246678e-01 -1.941384360672440135e-01 -5.500589021905246678e-01 6.794845262353540472e-01 2.588512480896587031e-01 1.617820300560366686e-01 1.003048586347427440e+00 0.000000000000000000e+00 7.118409322465614197e-01 4.853460901681100337e-01 2.912076541008660202e-01 8.089101502801834265e-01 -3.235640601120733789e-02 4.206332781456953440e-01 -3.235640601120733789e-02 6.147717142129394130e-01 6.471281202241466746e-01 -3.235640601120733789e-02 5.500589021905246678e-01 3.235640601120733373e-01 -3.559204661232807099e-01 3.559204661232807099e-01 1.067761398369841963e+00 -9.706921803362200674e-01 7.118409322465614197e-01 3.882768721344880269e-01 -4.206332781456953440e-01 4.206332781456953440e-01 -2.588512480896587031e-01 5.824153082017320404e-01 2.588512480896587031e-01 1.941384360672440135e-01 4.529896841569027166e-01 7.441973382577686813e-01 8.412665562913906880e-01 1.100117804381049336e+00 1.197187022414671453e+00 -3.235640601120733789e-02 6.471281202241466746e-01 1.003048586347427440e+00 8.736229623025980606e-01 8.736229623025980606e-01 1.035404992358634813e+00 5.500589021905246678e-01 1.553107488537952108e+00 1.294256240448293516e-01 9.383357743250126948e-01 6.794845262353540472e-01 2.103166390728476998e+00 1.488394676515537363e+00 1.229543428425878826e+00 1.197187022414671453e+00 1.456038270504329990e+00 1.779602330616403494e+00 1.261899834437085977e+00 6.794845262353540472e-01 3.559204661232807099e-01 1.682533112582781376e+00 9.383357743250126948e-01 7.765537442689760539e-01 1.391325458481915467e+00 8.736229623025980606e-01 5.500589021905246678e-01 5.500589021905246678e-01 7.118409322465614197e-01 8.736229623025980606e-01 9.059793683138054332e-01 1.488394676515537363e+00 1.391325458481915467e+00 1.811958736627610866e+00 7.765537442689760539e-01 1.261899834437085977e+00 9.706921803362200674e-01 4.853460901681100337e-01 1.811958736627610866e+00 1.229543428425878826e+00 1.294256240448293349e+00 1.326612646459500722e+00 1.585463894549159480e+00 9.383357743250126948e-01 2.200235608762098671e+00 1.682533112582781376e+00 6.794845262353540472e-01 1.553107488537952108e+00 1.164830616403464081e+00 8.089101502801834265e-01 1.520751082526744735e+00 1.003048586347427440e+00 8.736229623025980606e-01 1.391325458481915467e+00 3.041502165053489470e+00 1.164830616403464081e+00 1.973740766683647507e+00 2.135522796739683926e+00 1.261899834437085977e+00 1.941384360672440135e+00 1.358969052470708094e+00 1.973740766683647507e+00 1.973740766683647507e+00 1.876671548650025390e+00 7.765537442689760539e-01 7.118409322465614197e-01 5.824153082017320404e-01 2.620868886907794071e+00 1.520751082526744735e+00 2.459086856851757652e+00 2.006097172694854880e+00 2.459086856851757652e+00 1.650176706571574003e+00 1.617820300560366853e+00 2.879720134997452607e+00 2.750294510952623561e+00 2.232592014773306044e+00 2.523799668874171953e+00 2.232592014773306044e+00 1.876671548650025390e+00 2.717938104941416189e+00 1.844315142638818017e+00 3.041502165053489470e+00 9.059793683138054332e-01 1.973740766683647507e+00 1.456038270504329990e+00 1.617820300560366853e+00 2.459086856851757652e+00 2.491443262862964581e+00 3.267997007131940634e+00 1.520751082526744735e+00 2.588512480896586698e+00 2.459086856851757652e+00 1.650176706571574003e+00 1.876671548650025390e+00 2.329661232806928162e+00 1.747245924605196121e+00 1.973740766683647507e+00 2.459086856851757652e+00 3.623917473255221733e+00 3.203284195109526333e+00 2.232592014773306044e+00 3.300353413143148007e+00 2.362017638818135534e+00 2.717938104941416189e+00 3.235640601120733706e+00 3.106214977075904216e+00 2.006097172694854880e+00 1.811958736627610866e+00 3.235640601120733706e+00 1.488394676515537363e+00 2.976789353031074725e+00 2.653225292919001443e+00 2.264948420784513416e+00 3.300353413143148007e+00 3.138571383087111588e+00 3.915125127356087642e+00 2.426730450840550279e+00 3.267997007131940634e+00 3.591561067244014360e+00 4.465184029546612088e+00 3.397422631176770125e+00 3.300353413143148007e+00 3.526848255221599615e+00 4.109263563423331433e+00 3.397422631176770125e+00 3.623917473255221733e+00 3.818055909322465524e+00 4.594609653591441578e+00 4.109263563423331433e+00 3.526848255221599615e+00 4.594609653591441578e+00 2.782650916963830934e+00 4.303401999490575669e+00 4.432827623535405159e+00 2.944432947019867353e+00 3.203284195109526333e+00 3.494491849210392242e+00 3.656273879266428661e+00 4.335758405501782597e+00 4.529896841569026833e+00 4.271045593479367852e+00 4.562253247580234650e+00 3.947481533367295015e+00 5.112312149770758651e+00 4.626966059602648507e+00 6.633063232297503831e+00 5.500589021905247122e+00 6.083004330106978941e+00 5.241737773815588142e+00 5.985935112073357267e+00 4.982886525725929161e+00 5.824153082017319960e+00 4.788748089658685814e+00 6.083004330106978941e+00 5.888865894039734705e+00 5.306450585838002887e+00 5.144668555781966468e+00 3.882768721344880269e+00 6.406568390219052667e+00 5.112312149770758651e+00 5.791796676006113032e+00 5.241737773815588142e+00 5.597658239938868796e+00 5.565301833927661868e+00 4.821104495669892742e+00 4.691678871625063252e+00 5.759440269994905215e+00 5.241737773815588142e+00 5.856509488028527777e+00 5.435876209882832377e+00 5.371163397860417632e+00 4.562253247580234650e+00 5.888865894039734705e+00 5.047599337748343906e+00 5.694727457972491358e+00 4.950530119714722233e+00 4.432827623535405159e+00 4.044550751400916688e+00 4.821104495669892742e+00 4.271045593479367852e+00 5.015242931737136978e+00 4.044550751400916688e+00 5.468232615894039306e+00 4.368114811512990414e+00 5.047599337748343906e+00 4.432827623535405159e+00 4.465184029546612088e+00 3.429779037187977497e+00 3.591561067244014360e+00 4.432827623535405159e+00 3.526848255221599615e+00 5.112312149770758651e+00 3.753343097300050779e+00 4.400471217524197343e+00 3.850412315333672897e+00 3.559204661232806988e+00 5.274094179826795958e+00 3.138571383087111588e+00 3.073858571064696843e+00 4.012194345389709760e+00 3.106214977075904216e+00 4.271045593479367852e+00 3.397422631176770125e+00 5.371163397860417632e+00 4.238689187468160924e+00 4.141619969434539250e+00 5.015242931737136978e+00 4.562253247580234650e+00 4.497540435557819904e+00 3.429779037187977497e+00 4.335758405501782597e+00 4.335758405501782597e+00 3.850412315333672897e+00 4.173976375445746179e+00 4.012194345389709760e+00 4.562253247580234650e+00 3.009145759042282098e+00 4.918173713703515304e+00 4.659322465613856323e+00 4.109263563423331433e+00 3.429779037187977497e+00 3.688630285277636034e+00 3.203284195109526333e+00 4.173976375445746179e+00 3.785699503311258152e+00 3.041502165053489470e+00 3.494491849210392242e+00 4.465184029546612088e+00 3.300353413143148007e+00 3.882768721344880269e+00 2.685581698930208816e+00 3.559204661232806988e+00 3.850412315333672897e+00 4.335758405501782597e+00 2.717938104941416189e+00 4.044550751400916688e+00 3.106214977075904216e+00 3.559204661232806988e+00 3.267997007131940634e+00 3.785699503311258152e+00 3.009145759042282098e+00 4.400471217524197343e+00 3.494491849210392242e+00 3.818055909322465524e+00 3.300353413143148007e+00 3.785699503311258152e+00 1.714889518593988749e+00 2.070809984717269625e+00 3.882768721344880269e+00 3.203284195109526333e+00 1.650176706571574003e+00 2.103166390728476998e+00 3.267997007131940634e+00 2.264948420784513416e+00 3.041502165053489470e+00 2.200235608762098671e+00 2.523799668874171953e+00 2.232592014773306044e+00 3.753343097300050779e+00 1.844315142638818017e+00 2.782650916963830934e+00 2.362017638818135534e+00 1.617820300560366853e+00 1.520751082526744735e+00 1.585463894549159480e+00 1.747245924605196121e+00 1.876671548650025390e+00 2.103166390728476998e+00 5.500589021905246678e-01 1.423681864493122839e+00 1.488394676515537363e+00 1.132474210392256708e+00 1.779602330616403494e+00 1.617820300560366853e+00 1.358969052470708094e+00 1.294256240448293349e+00 1.650176706571574003e+00 1.876671548650025390e+00 1.553107488537952108e+00 1.067761398369841963e+00 4.529896841569027166e-01 1.132474210392256708e+00 1.617820300560366853e+00 6.794845262353540472e-01 1.520751082526744735e+00 1.294256240448293349e+00 1.164830616403464081e+00 9.383357743250126948e-01 8.736229623025980606e-01 7.765537442689760539e-01 6.147717142129394130e-01 8.736229623025980606e-01 7.441973382577686813e-01 5.500589021905246678e-01 1.067761398369841963e+00 1.941384360672440135e-01 5.824153082017320404e-01 9.706921803362200674e-01 7.441973382577686813e-01 -3.235640601120733373e-01 9.383357743250126948e-01 -2.264948420784513583e-01 2.588512480896587031e-01 4.529896841569027166e-01 6.794845262353540472e-01 1.294256240448293516e-01 1.941384360672440135e-01 4.529896841569027166e-01 4.206332781456953440e-01 6.794845262353540472e-01 8.736229623025980606e-01 1.164830616403464081e+00 2.264948420784513583e-01 -6.471281202241467578e-02 -1.294256240448293516e-01 6.147717142129394130e-01 3.235640601120733789e-02 -5.500589021905246678e-01 6.471281202241467578e-02 6.147717142129394130e-01 1.294256240448293516e-01 4.206332781456953440e-01 6.471281202241467578e-02 -6.794845262353540472e-01 0.000000000000000000e+00 7.118409322465614197e-01 2.264948420784513583e-01 -3.559204661232807099e-01 6.471281202241467578e-02 7.441973382577686813e-01 6.147717142129394130e-01 -2.912076541008660202e-01 4.529896841569027166e-01 3.235640601120733789e-02 -3.235640601120733789e-02 8.412665562913906880e-01 -1.941384360672440135e-01 3.559204661232807099e-01 6.471281202241467578e-02 1.294256240448293516e-01 9.383357743250126948e-01 4.529896841569027166e-01 2.912076541008660202e-01 2.588512480896587031e-01 1.035404992358634813e+00 1.941384360672440135e-01 -6.471281202241466746e-01 2.264948420784513583e-01 4.529896841569027166e-01 -4.853460901681100337e-01 8.412665562913906880e-01 -1.617820300560366686e-01 3.882768721344880269e-01 -6.471281202241467578e-02 2.588512480896587031e-01 3.559204661232807099e-01 8.736229623025980606e-01 3.235640601120733789e-02 3.235640601120733789e-02 -5.500589021905246678e-01 7.118409322465614197e-01 3.882768721344880269e-01 6.471281202241466746e-01 -7.441973382577686813e-01 8.736229623025980606e-01 2.264948420784513583e-01 2.912076541008660202e-01 -3.235640601120733789e-02 5.824153082017320404e-01 7.118409322465614197e-01 7.441973382577686813e-01 1.003048586347427440e+00 8.736229623025980606e-01 -6.471281202241466746e-01 -6.147717142129394130e-01 4.853460901681100337e-01 5.177024961793174063e-01 5.500589021905246678e-01 8.412665562913906880e-01 1.941384360672440135e-01 6.471281202241467578e-02 -4.853460901681100337e-01 5.500589021905246678e-01 5.500589021905246678e-01 -2.588512480896587031e-01 3.559204661232807099e-01 3.559204661232807099e-01 6.794845262353540472e-01 1.650176706571574003e+00 -6.471281202241467578e-02 -3.235640601120733789e-02 -6.471281202241467578e-02 -1.617820300560366686e-01 6.471281202241467578e-02 -6.794845262353540472e-01 1.941384360672440135e-01 -1.294256240448293516e-01 6.794845262353540472e-01 -2.588512480896587031e-01 5.177024961793174063e-01 2.912076541008660202e-01 -6.471281202241467578e-02 6.794845262353540472e-01 6.471281202241467578e-02 2.912076541008660202e-01 3.235640601120733373e-01 2.912076541008660202e-01 5.824153082017320404e-01 6.794845262353540472e-01 2.264948420784513583e-01 2.264948420784513583e-01 -3.235640601120733789e-02 -4.206332781456953440e-01 3.559204661232807099e-01 5.824153082017320404e-01 -3.235640601120733373e-01 6.794845262353540472e-01 -3.559204661232807099e-01 -9.383357743250126948e-01 -3.882768721344880269e-01 -3.882768721344880269e-01 -4.206332781456953440e-01 0.000000000000000000e+00 8.089101502801834265e-01 6.147717142129394130e-01 2.912076541008660202e-01 -6.471281202241467578e-02 -1.617820300560366686e-01 -3.235640601120733373e-01 9.059793683138054332e-01 -1.617820300560366686e-01 9.706921803362200674e-02 6.471281202241466746e-01 -4.853460901681100337e-01 2.912076541008660202e-01 -6.147717142129394130e-01 -3.559204661232807099e-01 2.912076541008660202e-01 2.912076541008660202e-01 -4.529896841569027166e-01 -5.177024961793174063e-01 2.588512480896587031e-01 -3.235640601120733789e-02 -7.118409322465614197e-01 -8.089101502801834265e-01 2.588512480896587031e-01 -2.912076541008660202e-01 8.736229623025980606e-01 -2.588512480896587031e-01 -3.882768721344880269e-01 7.441973382577686813e-01 -6.471281202241467578e-02 -6.471281202241467578e-02 -1.941384360672440135e-01 4.206332781456953440e-01 -3.235640601120733789e-02 -1.067761398369841963e+00 8.412665562913906880e-01 -6.471281202241466746e-01 -5.177024961793174063e-01 -7.441973382577686813e-01 9.706921803362200674e-01 -2.588512480896587031e-01 -1.617820300560366686e-01 -1.100117804381049336e+00 4.206332781456953440e-01 -9.383357743250126948e-01 -9.706921803362200674e-02 -1.617820300560366686e-01 5.177024961793174063e-01 6.471281202241467578e-02 -4.206332781456953440e-01 -3.235640601120733373e-01 -4.206332781456953440e-01 7.118409322465614197e-01
[truncated: 16,541,187 more chars]
